# Supplementary material for: CD44-Mediated Poor Prognosis in Glioma Is Associated With M2-Polarization of Tumor-Associated Macrophages and Immunosuppression
Source: Front Surg. 2022 Feb 3;8:775194. doi: 10.3389/fsurg.2021.775194 (PMC8850306; doi:10.3389/fsurg.2021.775194)
Supplement: Supplementary file 14 [file Table_1.xlsx]

## Sheet: Sheet1
TCGA Glioma
Biological Process of MEbrown Module
ID	Description	GeneRatio	p.adjust
GO:0042119	neutrophil activation	55/225	8.55932e-34
GO:0002283	neutrophil activation involved in immune response	54/225	1.92557e-33
GO:0043312	neutrophil degranulation	53/225	1.21712e-32
GO:0002446	neutrophil mediated immunity	53/225	3.94545e-32
GO:0070661	leukocyte proliferation	42/225	5.60826e-30
GO:0042110	T cell activation	49/225	1.70565e-29
GO:0046651	lymphocyte proliferation	40/225	2.58268e-29
GO:0032943	mononuclear cell proliferation	40/225	3.03998e-29
GO:0050670	regulation of lymphocyte proliferation	33/225	5.14653e-25
GO:0032944	regulation of mononuclear cell proliferation	33/225	5.44494e-25
GO:0001819	positive regulation of cytokine production	44/225	1.75318e-24
GO:0070663	regulation of leukocyte proliferation	33/225	3.43554e-24
GO:0050867	positive regulation of cell activation	40/225	3.00525e-23
GO:0042098	T cell proliferation	30/225	3.91988e-23
GO:0051249	regulation of lymphocyte activation	42/225	7.64198e-22
GO:0002696	positive regulation of leukocyte activation	37/225	8.28408e-21
GO:0007159	leukocyte cell-cell adhesion	35/225	1.49988e-20
GO:0050863	regulation of T cell activation	34/225	1.56173e-20
GO:0002697	regulation of immune effector process	38/225	5.03596e-19
GO:0042129	regulation of T cell proliferation	25/225	5.24234e-19
GO:1903037	regulation of leukocyte cell-cell adhesion	32/225	6.32059e-19
GO:0071706	tumor necrosis factor superfamily cytokine production	25/225	3.07375e-18
GO:1903557	positive regulation of tumor necrosis factor superfamily cytokine prod	20/225	3.07375e-18
GO:1903039	positive regulation of leukocyte cell-cell adhesion	27/225	1.12324e-17
GO:0042116	macrophage activation	20/225	1.46233e-17
GO:0006909	phagocytosis	33/225	1.87965e-17
GO:0032640	tumor necrosis factor production	24/225	1.87965e-17
GO:1903555	regulation of tumor necrosis factor superfamily cytokine production	24/225	1.87965e-17
GO:0032760	positive regulation of tumor necrosis factor production	19/225	3.95607e-17
GO:0045088	regulation of innate immune response	35/225	1.2424e-16
GO:0032680	regulation of tumor necrosis factor production	23/225	1.72534e-16
GO:0032635	interleukin-6 production	23/225	1.92966e-16
GO:0050870	positive regulation of T cell activation	25/225	2.03884e-16
GO:0022407	regulation of cell-cell adhesion	33/225	2.14814e-16
GO:0019882	antigen processing and presentation	26/225	2.48009e-16
GO:0022409	positive regulation of cell-cell adhesion	27/225	4.52598e-16
GO:0070665	positive regulation of leukocyte proliferation	21/225	1.62466e-15
GO:0002703	regulation of leukocyte mediated immunity	24/225	2.02076e-15
GO:0042102	positive regulation of T cell proliferation	18/225	4.84593e-15
GO:0051251	positive regulation of lymphocyte activation	29/225	5.02232e-15
GO:0050671	positive regulation of lymphocyte proliferation	20/225	6.02755e-15
GO:0032946	positive regulation of mononuclear cell proliferation	20/225	6.75854e-15
GO:0071216	cellular response to biotic stimulus	25/225	6.75854e-15
GO:0032675	regulation of interleukin-6 production	21/225	8.98413e-15
GO:0002237	response to molecule of bacterial origin	29/225	9.09694e-15
GO:0002218	activation of innate immune response	28/225	1.16859e-14
GO:1902105	regulation of leukocyte differentiation	26/225	1.83352e-14
GO:0030098	lymphocyte differentiation	29/225	1.83352e-14
GO:0002224	toll-like receptor signaling pathway	20/225	5.18198e-14
GO:0048002	antigen processing and presentation of peptide antigen	22/225	5.91518e-14
GO:0032755	positive regulation of interleukin-6 production	17/225	9.11224e-14
GO:0045089	positive regulation of innate immune response	29/225	1.26684e-13
GO:0002886	regulation of myeloid leukocyte mediated immunity	14/225	1.28337e-13
GO:0002695	negative regulation of leukocyte activation	21/225	1.35062e-13
GO:0032496	response to lipopolysaccharide	27/225	2.00048e-13
GO:0032945	negative regulation of mononuclear cell proliferation	15/225	3.76432e-13
GO:0050672	negative regulation of lymphocyte proliferation	15/225	3.76432e-13
GO:0045576	mast cell activation	14/225	4.43108e-13
GO:0045730	respiratory burst	12/225	4.4838e-13
GO:1902107	positive regulation of leukocyte differentiation	19/225	4.59633e-13
GO:0071219	cellular response to molecule of bacterial origin	22/225	5.49298e-13
GO:0051250	negative regulation of lymphocyte activation	19/225	5.76141e-13
GO:0002429	immune response-activating cell surface receptor signaling pathway	31/225	6.51614e-13
GO:0030217	T cell differentiation	23/225	7.17944e-13
GO:0002699	positive regulation of immune effector process	22/225	7.61955e-13
GO:0032103	positive regulation of response to external stimulus	26/225	8.18034e-13
GO:0070664	negative regulation of leukocyte proliferation	15/225	9.12148e-13
GO:0002758	innate immune response-activating signal transduction	25/225	1.01023e-12
GO:0032609	interferon-gamma production	17/225	1.14157e-12
GO:0002221	pattern recognition receptor signaling pathway	21/225	1.14803e-12
GO:0034341	response to interferon-gamma	21/225	1.36673e-12
GO:0050866	negative regulation of cell activation	21/225	1.36673e-12
GO:0050764	regulation of phagocytosis	16/225	1.67235e-12
GO:0002683	negative regulation of immune system process	30/225	2.06497e-12
GO:0050900	leukocyte migration	31/225	2.31922e-12
GO:0032649	regulation of interferon-gamma production	16/225	2.62538e-12
GO:0045785	positive regulation of cell adhesion	28/225	2.63357e-12
GO:1903708	positive regulation of hemopoiesis	20/225	3.30867e-12
GO:0002286	T cell activation involved in immune response	16/225	5.52291e-12
GO:0043300	regulation of leukocyte degranulation	12/225	6.31441e-12
GO:0001774	microglial cell activation	12/225	1.07989e-11
GO:0002269	leukocyte activation involved in inflammatory response	12/225	1.07989e-11
GO:0002478	antigen processing and presentation of exogenous peptide antigen	19/225	1.22192e-11
GO:0032612	interleukin-1 production	16/225	1.91786e-11
GO:0002573	myeloid leukocyte differentiation	20/225	1.94462e-11
GO:0071346	cellular response to interferon-gamma	19/225	1.96683e-11
GO:0071222	cellular response to lipopolysaccharide	20/225	2.06959e-11
GO:0002577	regulation of antigen processing and presentation	9/225	2.06959e-11
GO:1903706	regulation of hemopoiesis	29/225	2.07773e-11
GO:0002285	lymphocyte activation involved in immune response	19/225	2.07773e-11
GO:0032729	positive regulation of interferon-gamma production	13/225	2.20854e-11
GO:0019884	antigen processing and presentation of exogenous antigen	19/225	2.24559e-11
GO:0046631	alpha-beta T cell activation	17/225	2.468e-11
GO:0032637	interleukin-8 production	14/225	2.74395e-11
GO:0002449	lymphocyte mediated immunity	25/225	3.1073e-11
GO:0042108	positive regulation of cytokine biosynthetic process	13/225	3.16675e-11
GO:0032611	interleukin-1 beta production	15/225	3.36194e-11
GO:0042089	cytokine biosynthetic process	16/225	4.77122e-11
GO:0002460	adaptive immune response based on somatic recombination of immune rece	25/225	5.21524e-11
GO:0042107	cytokine metabolic process	16/225	5.31183e-11
GO:0061900	glial cell activation	12/225	1.00954e-10
GO:0002291	T cell activation via T cell receptor contact with antigen bound to MH	7/225	1.02187e-10
GO:0032677	regulation of interleukin-8 production	13/225	1.13039e-10
GO:0150076	neuroinflammatory response	13/225	1.33998e-10
GO:0030099	myeloid cell differentiation	26/225	1.77173e-10
GO:0043303	mast cell degranulation	11/225	1.82274e-10
GO:0042035	regulation of cytokine biosynthetic process	15/225	1.85977e-10
GO:0002279	mast cell activation involved in immune response	11/225	2.29648e-10
GO:0002755	MyD88-dependent toll-like receptor signaling pathway	10/225	2.49793e-10
GO:0002448	mast cell mediated immunity	11/225	2.85095e-10
GO:0032757	positive regulation of interleukin-8 production	11/225	2.85095e-10
GO:0050663	cytokine secretion	20/225	3.01864e-10
GO:0032653	regulation of interleukin-10 production	11/225	5.62489e-10
GO:0032652	regulation of interleukin-1 production	14/225	5.66649e-10
GO:0050727	regulation of inflammatory response	27/225	8.86949e-10
GO:0050766	positive regulation of phagocytosis	12/225	9.23536e-10
GO:0032613	interleukin-10 production	11/225	1.04259e-09
GO:0032651	regulation of interleukin-1 beta production	13/225	1.30764e-09
GO:0006801	superoxide metabolic process	12/225	1.50715e-09
GO:0031663	lipopolysaccharide-mediated signaling pathway	11/225	1.87408e-09
GO:0002819	regulation of adaptive immune response	16/225	2.23804e-09
GO:0032623	interleukin-2 production	11/225	3.94477e-09
GO:0001906	cell killing	16/225	4.58621e-09
GO:0045619	regulation of lymphocyte differentiation	16/225	4.9719e-09
GO:0002685	regulation of leukocyte migration	17/225	5.28479e-09
GO:0030595	leukocyte chemotaxis	18/225	5.36941e-09
GO:0002495	antigen processing and presentation of peptide antigen via MHC class I	13/225	5.36941e-09
GO:0002504	antigen processing and presentation of peptide or polysaccharide antig	13/225	6.04126e-09
GO:0042554	superoxide anion generation	9/225	6.6938e-09
GO:0002687	positive regulation of leukocyte migration	14/225	9.63196e-09
GO:0001909	leukocyte mediated cytotoxicity	13/225	1.08422e-08
GO:0006968	cellular defense response	10/225	1.32332e-08
GO:0050707	regulation of cytokine secretion	17/225	1.45269e-08
GO:0032602	chemokine production	12/225	1.45893e-08
GO:0043900	regulation of multi-organism process	23/225	1.5857e-08
GO:0060326	cell chemotaxis	20/225	1.70047e-08
GO:0050868	negative regulation of T cell activation	13/225	1.84346e-08
GO:0060333	interferon-gamma-mediated signaling pathway	12/225	1.84346e-08
GO:0042113	B cell activation	20/225	2.33741e-08
GO:0098883	synapse pruning	6/225	2.37814e-08
GO:1902563	regulation of neutrophil activation	6/225	2.37814e-08
GO:0032418	lysosome localization	11/225	2.45564e-08
GO:0045621	positive regulation of lymphocyte differentiation	12/225	2.60858e-08
GO:0033003	regulation of mast cell activation	9/225	2.66748e-08
GO:0030100	regulation of endocytosis	19/225	2.72008e-08
GO:0042100	B cell proliferation	12/225	2.8936e-08
GO:0032722	positive regulation of chemokine production	10/225	3.01707e-08
GO:0032732	positive regulation of interleukin-1 production	10/225	3.57053e-08
GO:0002888	positive regulation of myeloid leukocyte mediated immunity	8/225	4.33415e-08
GO:0043304	regulation of mast cell degranulation	8/225	4.33415e-08
GO:0002822	regulation of adaptive immune response based on somatic recombination	14/225	4.33859e-08
GO:0030888	regulation of B cell proliferation	10/225	4.88613e-08
GO:0033006	regulation of mast cell activation involved in immune response	8/225	5.60711e-08
GO:0002706	regulation of lymphocyte mediated immunity	14/225	6.07615e-08
GO:0032642	regulation of chemokine production	11/225	6.92662e-08
GO:0045582	positive regulation of T cell differentiation	11/225	7.85043e-08
GO:0007249	I-kappaB kinase/NF-kappaB signaling	18/225	8.13277e-08
GO:0045807	positive regulation of endocytosis	14/225	8.36589e-08
GO:0042533	tumor necrosis factor biosynthetic process	8/225	9.06535e-08
GO:0042534	regulation of tumor necrosis factor biosynthetic process	8/225	9.06535e-08
GO:1903038	negative regulation of leukocyte cell-cell adhesion	13/225	9.08161e-08
GO:0097529	myeloid leukocyte migration	16/225	9.21366e-08
GO:0002705	positive regulation of leukocyte mediated immunity	13/225	1.30388e-07
GO:0032733	positive regulation of interleukin-10 production	8/225	1.44379e-07
GO:0050851	antigen receptor-mediated signaling pathway	19/225	1.64591e-07
GO:0032731	positive regulation of interleukin-1 beta production	9/225	1.71985e-07
GO:0034121	regulation of toll-like receptor signaling pathway	10/225	1.7762e-07
GO:0072593	reactive oxygen species metabolic process	18/225	1.7762e-07
GO:0050702	interleukin-1 beta secretion	9/225	2.01372e-07
GO:0045410	positive regulation of interleukin-6 biosynthetic process	6/225	2.05224e-07
GO:0002831	regulation of response to biotic stimulus	13/225	2.11412e-07
GO:0045580	regulation of T cell differentiation	13/225	2.11412e-07
GO:0046634	regulation of alpha-beta T cell activation	11/225	2.40596e-07
GO:0002761	regulation of myeloid leukocyte differentiation	12/225	2.69776e-07
GO:0001818	negative regulation of cytokine production	18/225	3.23473e-07
GO:0019886	antigen processing and presentation of exogenous peptide antigen via M	11/225	4.10012e-07
GO:0031341	regulation of cell killing	11/225	4.10012e-07
GO:0045408	regulation of interleukin-6 biosynthetic process	7/225	4.80352e-07
GO:0042130	negative regulation of T cell proliferation	9/225	5.06347e-07
GO:0042590	antigen processing and presentation of exogenous peptide antigen via M	10/225	5.45643e-07
GO:0046632	alpha-beta T cell differentiation	11/225	5.5106e-07
GO:0038093	Fc receptor signaling pathway	16/225	5.76952e-07
GO:0042226	interleukin-6 biosynthetic process	7/225	6.09613e-07
GO:0050729	positive regulation of inflammatory response	13/225	6.26462e-07
GO:0050701	interleukin-1 secretion	9/225	6.58898e-07
GO:0007229	integrin-mediated signaling pathway	11/225	6.58898e-07
GO:0030225	macrophage differentiation	8/225	6.82619e-07
GO:0030593	neutrophil chemotaxis	11/225	7.21352e-07
GO:0050864	regulation of B cell activation	14/225	7.40767e-07
GO:0046635	positive regulation of alpha-beta T cell activation	9/225	7.46398e-07
GO:0051047	positive regulation of secretion	21/225	7.99605e-07
GO:2000106	regulation of leukocyte apoptotic process	10/225	8.28134e-07
GO:0032930	positive regulation of superoxide anion generation	6/225	9.3632e-07
GO:0098581	detection of external biotic stimulus	6/225	9.3632e-07
GO:0043902	positive regulation of multi-organism process	14/225	9.40262e-07
GO:0045637	regulation of myeloid cell differentiation	16/225	9.42618e-07
GO:0045058	T cell selection	8/225	1.1145e-06
GO:0042535	positive regulation of tumor necrosis factor biosynthetic process	6/225	1.29742e-06
GO:0046633	alpha-beta T cell proliferation	7/225	1.47282e-06
GO:0050715	positive regulation of cytokine secretion	12/225	1.6099e-06
GO:0002292	T cell differentiation involved in immune response	9/225	1.6099e-06
GO:0097530	granulocyte migration	12/225	1.8742e-06
GO:0045639	positive regulation of myeloid cell differentiation	10/225	1.90295e-06
GO:0038094	Fc-gamma receptor signaling pathway	12/225	2.00583e-06
GO:0034142	toll-like receptor 4 signaling pathway	7/225	2.20485e-06
GO:0045416	positive regulation of interleukin-8 biosynthetic process	5/225	2.32399e-06
GO:0032928	regulation of superoxide anion generation	6/225	2.33e-06
GO:0042094	interleukin-2 biosynthetic process	6/225	2.33e-06
GO:0006911	phagocytosis, engulfment	11/225	2.39039e-06
GO:1990266	neutrophil migration	11/225	2.39039e-06
GO:0002431	Fc receptor mediated stimulatory signaling pathway	12/225	2.43919e-06
GO:0002532	production of molecular mediator involved in inflammatory response	9/225	2.52849e-06
GO:0002474	antigen processing and presentation of peptide antigen via MHC class I	10/225	3.01913e-06
GO:0009595	detection of biotic stimulus	6/225	3.01913e-06
GO:0032753	positive regulation of interleukin-4 production	6/225	3.01913e-06
GO:0002763	positive regulation of myeloid leukocyte differentiation	8/225	3.11375e-06
GO:0032663	regulation of interleukin-2 production	8/225	3.11375e-06
GO:0043367	CD4-positive, alpha-beta T cell differentiation	9/225	3.12711e-06
GO:0071621	granulocyte chemotaxis	11/225	3.50242e-06
GO:0022408	negative regulation of cell-cell adhesion	13/225	3.76212e-06
GO:0043302	positive regulation of leukocyte degranulation	6/225	3.87694e-06
GO:0099024	plasma membrane invagination	11/225	4.7645e-06
GO:1903532	positive regulation of secretion by cell	19/225	4.7645e-06
GO:0001910	regulation of leukocyte mediated cytotoxicity	9/225	4.81639e-06
GO:0016064	immunoglobulin mediated immune response	14/225	5.05143e-06
GO:0018108	peptidyl-tyrosine phosphorylation	18/225	5.3429e-06
GO:0019724	B cell mediated immunity	14/225	5.90781e-06
GO:0018212	peptidyl-tyrosine modification	18/225	5.97035e-06
GO:0071887	leukocyte apoptotic process	10/225	5.97767e-06
GO:0050730	regulation of peptidyl-tyrosine phosphorylation	15/225	6.15223e-06
GO:1903305	regulation of regulated secretory pathway	12/225	6.44299e-06
GO:0002821	positive regulation of adaptive immune response	10/225	6.44299e-06
GO:0042742	defense response to bacterium	17/225	6.44299e-06
GO:0097028	dendritic cell differentiation	7/225	7.2137e-06
GO:0034134	toll-like receptor 2 signaling pathway	5/225	7.46765e-06
GO:2000484	positive regulation of interleukin-8 secretion	5/225	7.46765e-06
GO:0032673	regulation of interleukin-4 production	6/225	7.68159e-06
GO:0036336	dendritic cell migration	6/225	7.68159e-06
GO:0010324	membrane invagination	11/225	8.21337e-06
GO:0002791	regulation of peptide secretion	21/225	8.34978e-06
GO:0030889	negative regulation of B cell proliferation	5/225	1.05325e-05
GO:0002433	immune response-regulating cell surface receptor signaling pathway inv	11/225	1.08116e-05
GO:0038096	Fc-gamma receptor signaling pathway involved in phagocytosis	11/225	1.08116e-05
GO:0002690	positive regulation of leukocyte chemotaxis	9/225	1.12765e-05
GO:0014068	positive regulation of phosphatidylinositol 3-kinase signaling	9/225	1.12765e-05
GO:0050852	T cell receptor signaling pathway	13/225	1.17622e-05
GO:0002688	regulation of leukocyte chemotaxis	10/225	1.29627e-05
GO:0050706	regulation of interleukin-1 beta secretion	7/225	1.29627e-05
GO:0050708	regulation of protein secretion	20/225	1.30357e-05
GO:0051607	defense response to virus	14/225	1.30357e-05
GO:0043372	positive regulation of CD4-positive, alpha-beta T cell differentiation	6/225	1.41196e-05
GO:0050869	negative regulation of B cell activation	6/225	1.41196e-05
GO:0046638	positive regulation of alpha-beta T cell differentiation	7/225	1.47783e-05
GO:0032648	regulation of interferon-beta production	7/225	1.7058e-05
GO:0035710	CD4-positive, alpha-beta T cell activation	9/225	1.74192e-05
GO:0007204	positive regulation of cytosolic calcium ion concentration	16/225	1.80535e-05
GO:0042095	interferon-gamma biosynthetic process	5/225	1.89959e-05
GO:0048015	phosphatidylinositol-mediated signaling	12/225	2.14705e-05
GO:0032608	interferon-beta production	7/225	2.22348e-05
GO:0032633	interleukin-4 production	6/225	2.47176e-05
GO:0007162	negative regulation of cell adhesion	15/225	2.47176e-05
GO:0045076	regulation of interleukin-2 biosynthetic process	5/225	2.48218e-05
GO:0045414	regulation of interleukin-8 biosynthetic process	5/225	2.48218e-05
GO:0046641	positive regulation of alpha-beta T cell proliferation	5/225	2.48218e-05
GO:0048017	inositol lipid-mediated signaling	12/225	2.48218e-05
GO:0030168	platelet activation	11/225	2.54454e-05
GO:0030316	osteoclast differentiation	9/225	2.59792e-05
GO:0043368	positive T cell selection	6/225	2.87997e-05
GO:1904951	positive regulation of establishment of protein localization	19/225	2.87997e-05
GO:0032479	regulation of type I interferon production	10/225	2.97185e-05
GO:0050704	regulation of interleukin-1 secretion	7/225	3.18037e-05
GO:0042228	interleukin-8 biosynthetic process	5/225	3.18452e-05
GO:0002479	antigen processing and presentation of exogenous peptide antigen via M	8/225	3.2301e-05
GO:0002824	positive regulation of adaptive immune response based on somatic recom	9/225	3.26596e-05
GO:0051222	positive regulation of protein transport	18/225	3.28433e-05
GO:0060759	regulation of response to cytokine stimulus	12/225	3.32687e-05
GO:0032606	type I interferon production	10/225	3.34013e-05
GO:0002673	regulation of acute inflammatory response	11/225	3.53977e-05
GO:0050853	B cell receptor signaling pathway	10/225	3.55742e-05
GO:2000379	positive regulation of reactive oxygen species metabolic process	9/225	3.7689e-05
GO:2000425	regulation of apoptotic cell clearance	4/225	3.86152e-05
GO:0090322	regulation of superoxide metabolic process	6/225	3.86905e-05
GO:0097242	amyloid-beta clearance	6/225	3.86905e-05
GO:2000516	positive regulation of CD4-positive, alpha-beta T cell activation	6/225	3.86905e-05
GO:0043030	regulation of macrophage activation	7/225	3.90075e-05
GO:0046006	regulation of activated T cell proliferation	6/225	4.53973e-05
GO:0050714	positive regulation of protein secretion	14/225	4.55225e-05
GO:0002920	regulation of humoral immune response	10/225	4.84963e-05
GO:0051090	regulation of DNA-binding transcription factor activity	18/225	4.93291e-05
GO:0002456	T cell mediated immunity	9/225	5.0046e-05
GO:0050921	positive regulation of chemotaxis	10/225	5.12964e-05
GO:0002604	regulation of dendritic cell antigen processing and presentation	4/225	5.76457e-05
GO:0032490	detection of molecule of bacterial origin	4/225	5.76457e-05
GO:0051480	regulation of cytosolic calcium ion concentration	16/225	6.62534e-05
GO:0002294	CD4-positive, alpha-beta T cell differentiation involved in immune res	7/225	6.81524e-05
GO:0002287	alpha-beta T cell activation involved in immune response	7/225	7.56922e-05
GO:0002293	alpha-beta T cell differentiation involved in immune response	7/225	7.56922e-05
GO:0002407	dendritic cell chemotaxis	5/225	7.61025e-05
GO:0034162	toll-like receptor 9 signaling pathway	5/225	7.61025e-05
GO:0090023	positive regulation of neutrophil chemotaxis	5/225	7.61025e-05
GO:0034122	negative regulation of toll-like receptor signaling pathway	6/225	7.98745e-05
GO:0050798	activated T cell proliferation	6/225	7.98745e-05
GO:0001776	leukocyte homeostasis	8/225	8.1707e-05
GO:0002468	dendritic cell antigen processing and presentation	4/225	8.22817e-05
GO:0051132	NK T cell activation	4/225	8.22817e-05
GO:0001959	regulation of cytokine-mediated signaling pathway	11/225	8.98296e-05
GO:0009615	response to virus	15/225	9.02296e-05
GO:0046637	regulation of alpha-beta T cell differentiation	7/225	9.06935e-05
GO:0031664	regulation of lipopolysaccharide-mediated signaling pathway	5/225	9.11594e-05
GO:2000482	regulation of interleukin-8 secretion	5/225	9.11594e-05
GO:0002793	positive regulation of peptide secretion	14/225	9.53989e-05
GO:0072678	T cell migration	7/225	0.000110383
GO:0071624	positive regulation of granulocyte chemotaxis	5/225	0.00011069
GO:0017157	regulation of exocytosis	12/225	0.000112916
GO:0050920	regulation of chemotaxis	12/225	0.000112916
GO:0051092	positive regulation of NF-kappaB transcription factor activity	10/225	0.000112916
GO:0002281	macrophage activation involved in immune response	4/225	0.000112916
GO:0045086	positive regulation of interleukin-2 biosynthetic process	4/225	0.000112916
GO:0050777	negative regulation of immune response	10/225	0.000118789
GO:0002698	negative regulation of immune effector process	9/225	0.000124854
GO:0002526	acute inflammatory response	12/225	0.000127194
GO:0031343	positive regulation of cell killing	7/225	0.000144001
GO:0033627	cell adhesion mediated by integrin	7/225	0.000144001
GO:0070372	regulation of ERK1 and ERK2 cascade	14/225	0.000144692
GO:0051091	positive regulation of DNA-binding transcription factor activity	13/225	0.000146123
GO:0033628	regulation of cell adhesion mediated by integrin	6/225	0.000146594
GO:0046629	gamma-delta T cell activation	4/225	0.000151816
GO:0098543	detection of other organism	4/225	0.000151816
GO:0001773	myeloid dendritic cell activation	5/225	0.000153808
GO:0045577	regulation of B cell differentiation	5/225	0.000153808
GO:0014066	regulation of phosphatidylinositol 3-kinase signaling	9/225	0.000157126
GO:0043370	regulation of CD4-positive, alpha-beta T cell differentiation	6/225	0.000162871
GO:2000107	negative regulation of leukocyte apoptotic process	6/225	0.000162871
GO:0002709	regulation of T cell mediated immunity	7/225	0.000168726
GO:0050731	positive regulation of peptidyl-tyrosine phosphorylation	11/225	0.000175893
GO:0072606	interleukin-8 secretion	5/225	0.000180214
GO:1902624	positive regulation of neutrophil migration	5/225	0.000180214
GO:0072604	interleukin-6 secretion	6/225	0.000181554
GO:0045342	MHC class II biosynthetic process	4/225	0.00019783
GO:0060099	regulation of phagocytosis, engulfment	4/225	0.00019783
GO:0002704	negative regulation of leukocyte mediated immunity	6/225	0.00020302
GO:0032743	positive regulation of interleukin-2 production	5/225	0.000209787
GO:0046640	regulation of alpha-beta T cell proliferation	5/225	0.000209787
GO:0090022	regulation of neutrophil chemotaxis	5/225	0.000209787
GO:0006959	humoral immune response	15/225	0.000224982
GO:0031532	actin cytoskeleton reorganization	8/225	0.000233491
GO:0043280	positive regulation of cysteine-type endopeptidase activity involved i	9/225	0.000246622
GO:0070371	ERK1 and ERK2 cascade	14/225	0.000247555
GO:0002367	cytokine production involved in immune response	8/225	0.000248611
GO:1905153	regulation of membrane invagination	4/225	0.00025382
GO:0045454	cell redox homeostasis	7/225	0.00027544
GO:2000778	positive regulation of interleukin-6 secretion	5/225	0.000284086
GO:1901224	positive regulation of NIK/NF-kappaB signaling	7/225	0.000298215
GO:0002708	positive regulation of lymphocyte mediated immunity	8/225	0.000302149
GO:0070228	regulation of lymphocyte apoptotic process	6/225	0.000306703
GO:1903307	positive regulation of regulated secretory pathway	6/225	0.000306703
GO:0045072	regulation of interferon-gamma biosynthetic process	4/225	0.000322341
GO:0030851	granulocyte differentiation	5/225	0.000325084
GO:0050718	positive regulation of interleukin-1 beta secretion	5/225	0.000325084
GO:0032655	regulation of interleukin-12 production	6/225	0.000337804
GO:0048872	homeostasis of number of cells	12/225	0.000339561
GO:0016485	protein processing	14/225	0.000344904
GO:0008154	actin polymerization or depolymerization	11/225	0.00035375
GO:0140029	exocytic process	7/225	0.000370197
GO:0046456	icosanoid biosynthetic process	6/225	0.000370197
GO:0010922	positive regulation of phosphatase activity	5/225	0.000370197
GO:0001911	negative regulation of leukocyte mediated cytotoxicity	4/225	0.000399345
GO:0032615	interleukin-12 production	6/225	0.000407192
GO:0007596	blood coagulation	14/225	0.000438622
GO:0052548	regulation of endopeptidase activity	16/225	0.000439998
GO:0010950	positive regulation of endopeptidase activity	10/225	0.000443392
GO:0060760	positive regulation of response to cytokine stimulus	6/225	0.000443524
GO:0043281	regulation of cysteine-type endopeptidase activity involved in apoptot	11/225	0.000443524
GO:0070374	positive regulation of ERK1 and ERK2 cascade	11/225	0.000443524
GO:0008064	regulation of actin polymerization or depolymerization	10/225	0.000458713
GO:0051056	regulation of small GTPase mediated signal transduction	14/225	0.000458713
GO:1902622	regulation of neutrophil migration	5/225	0.000476704
GO:0030832	regulation of actin filament length	10/225	0.000476704
GO:0070613	regulation of protein processing	10/225	0.000476704
GO:0035306	positive regulation of dephosphorylation	6/225	0.000480562
GO:0042093	T-helper cell differentiation	6/225	0.000480562
GO:0007599	hemostasis	14/225	0.000496214
GO:0006690	icosanoid metabolic process	8/225	0.00050248
GO:0050817	coagulation	14/225	0.000509284
GO:0030041	actin filament polymerization	10/225	0.000513409
GO:1903317	regulation of protein maturation	10/225	0.000513409
GO:0032956	regulation of actin cytoskeleton organization	14/225	0.000518742
GO:0010518	positive regulation of phospholipase activity	6/225	0.000518742
GO:0070527	platelet aggregation	6/225	0.000518742
GO:0030449	regulation of complement activation	8/225	0.000524929
GO:2000249	regulation of actin cytoskeleton reorganization	5/225	0.000525992
GO:0032970	regulation of actin filament-based process	15/225	0.000525992
GO:0014065	phosphatidylinositol 3-kinase signaling	9/225	0.000532623
GO:0030101	natural killer cell activation	7/225	0.000544742
GO:2000257	regulation of protein activation cascade	8/225	0.000550982
GO:2001056	positive regulation of cysteine-type endopeptidase activity	9/225	0.000556767
GO:0042267	natural killer cell mediated cytotoxicity	6/225	0.000559138
GO:0002707	negative regulation of lymphocyte mediated immunity	5/225	0.000589023
GO:0050716	positive regulation of interleukin-1 secretion	5/225	0.000589023
GO:0010803	regulation of tumor necrosis factor-mediated signaling pathway	6/225	0.000607834
GO:2000514	regulation of CD4-positive, alpha-beta T cell activation	6/225	0.000607834
GO:0002260	lymphocyte homeostasis	6/225	0.000664599
GO:0072503	cellular divalent inorganic cation homeostasis	17/225	0.000697819
GO:0007015	actin filament organization	15/225	0.000715678
GO:0002228	natural killer cell mediated immunity	6/225	0.0007886
GO:0052547	regulation of peptidase activity	16/225	0.000820803
GO:0031342	negative regulation of cell killing	4/225	0.000828845
GO:0030890	positive regulation of B cell proliferation	5/225	0.000835127
GO:0050854	regulation of antigen receptor-mediated signaling pathway	6/225	0.000851737
GO:2000377	regulation of reactive oxygen species metabolic process	10/225	0.00085592
GO:0045862	positive regulation of proteolysis	14/225	0.000891679
GO:0010952	positive regulation of peptidase activity	10/225	0.000926051
GO:0006874	cellular calcium ion homeostasis	16/225	0.000938339
GO:0043122	regulation of I-kappaB kinase/NF-kappaB signaling	11/225	0.000952182
GO:0034123	positive regulation of toll-like receptor signaling pathway	4/225	0.000974737
GO:0030833	regulation of actin filament polymerization	9/225	0.00100342
GO:2000116	regulation of cysteine-type endopeptidase activity	11/225	0.00101743
GO:0010863	positive regulation of phospholipase C activity	5/225	0.00102406
GO:0042088	T-helper 1 type immune response	5/225	0.00102406
GO:0048010	vascular endothelial growth factor receptor signaling pathway	7/225	0.00102406
GO:0071622	regulation of granulocyte chemotaxis	5/225	0.00113626
GO:2000404	regulation of T cell migration	5/225	0.00113626
GO:0070227	lymphocyte apoptotic process	6/225	0.00114837
GO:0030183	B cell differentiation	8/225	0.00119742
GO:0002440	production of molecular mediator of immune response	12/225	0.00119742
GO:0001820	serotonin secretion	3/225	0.00119742
GO:0034135	regulation of toll-like receptor 2 signaling pathway	3/225	0.00119742
GO:0051133	regulation of NK T cell activation	3/225	0.00119742
GO:0070391	response to lipoteichoic acid	3/225	0.00119742
GO:0071223	cellular response to lipoteichoic acid	3/225	0.00119742
GO:0072610	interleukin-12 secretion	3/225	0.00119742
GO:0097048	dendritic cell apoptotic process	3/225	0.00119742
GO:2000668	regulation of dendritic cell apoptotic process	3/225	0.00119742
GO:0030838	positive regulation of actin filament polymerization	7/225	0.00120066
GO:0010517	regulation of phospholipase activity	6/225	0.0012037
GO:0032720	negative regulation of tumor necrosis factor production	6/225	0.0012037
GO:0061515	myeloid cell development	6/225	0.0012037
GO:0055074	calcium ion homeostasis	16/225	0.00121133
GO:0002820	negative regulation of adaptive immune response	5/225	0.00121133
GO:0002833	positive regulation of response to biotic stimulus	5/225	0.00121133
GO:1900274	regulation of phospholipase C activity	5/225	0.00121133
GO:0002507	tolerance induction	4/225	0.00128294
GO:0050830	defense response to Gram-positive bacterium	7/225	0.00133169
GO:0043277	apoptotic cell clearance	5/225	0.00133374
GO:0071675	regulation of mononuclear cell migration	5/225	0.00133374
GO:0060193	positive regulation of lipase activity	6/225	0.00137451
GO:1903556	negative regulation of tumor necrosis factor superfamily cytokine prod	6/225	0.00137451
GO:0002832	negative regulation of response to biotic stimulus	5/225	0.00146811
GO:0050688	regulation of defense response to virus	6/225	0.00147525
GO:0002230	positive regulation of defense response to virus by host	4/225	0.00147525
GO:0001821	histamine secretion	3/225	0.00155634
GO:0032494	response to peptidoglycan	3/225	0.00155634
GO:0045060	negative thymic T cell selection	3/225	0.00155634
GO:0072608	interleukin-10 secretion	3/225	0.00155634
GO:0051924	regulation of calcium ion transport	11/225	0.00157875
GO:0002825	regulation of T-helper 1 type immune response	4/225	0.00168927
GO:0043032	positive regulation of macrophage activation	4/225	0.00168927
GO:0001913	T cell mediated cytotoxicity	5/225	0.00175067
GO:0019722	calcium-mediated signaling	10/225	0.00188152
GO:0001961	positive regulation of cytokine-mediated signaling pathway	5/225	0.00191792
GO:0032481	positive regulation of type I interferon production	6/225	0.00192401
GO:0110053	regulation of actin filament organization	11/225	0.00196044
GO:0051604	protein maturation	14/225	0.00197878
GO:0002863	positive regulation of inflammatory response to antigenic stimulus	3/225	0.00198246
GO:0016045	detection of bacterium	3/225	0.00198246
GO:0016554	cytidine to uridine editing	3/225	0.00198246
GO:0043383	negative T cell selection	3/225	0.00198246
GO:0045579	positive regulation of B cell differentiation	3/225	0.00198246
GO:0051608	histamine transport	3/225	0.00198246
GO:0071639	positive regulation of monocyte chemotactic protein-1 production	3/225	0.00198246
GO:2001198	regulation of dendritic cell differentiation	3/225	0.00198246
GO:0002712	regulation of B cell mediated immunity	5/225	0.00204786
GO:0002889	regulation of immunoglobulin mediated immune response	5/225	0.00204786
GO:0071260	cellular response to mechanical stimulus	6/225	0.00215045
GO:0035666	TRIF-dependent toll-like receptor signaling pathway	4/225	0.0021584
GO:0043123	positive regulation of I-kappaB kinase/NF-kappaB signaling	9/225	0.00217027
GO:0072676	lymphocyte migration	7/225	0.00220677
GO:0031334	positive regulation of protein complex assembly	11/225	0.00236962
GO:0051495	positive regulation of cytoskeleton organization	10/225	0.00239681
GO:0034109	homotypic cell-cell adhesion	6/225	0.00242622
GO:0001782	B cell homeostasis	4/225	0.00242622
GO:0032728	positive regulation of interferon-beta production	4/225	0.00242622
GO:0046596	regulation of viral entry into host cell	4/225	0.00242622
GO:0002430	complement receptor mediated signaling pathway	3/225	0.00245528
GO:0002864	regulation of acute inflammatory response to antigenic stimulus	3/225	0.00245528
GO:0033004	negative regulation of mast cell activation	3/225	0.00245528
GO:0045059	positive thymic T cell selection	3/225	0.00245528
GO:0045078	positive regulation of interferon-gamma biosynthetic process	3/225	0.00245528
GO:0060100	positive regulation of phagocytosis, engulfment	3/225	0.00245528
GO:1905155	positive regulation of membrane invagination	3/225	0.00245528
GO:0002720	positive regulation of cytokine production involved in immune response	5/225	0.00257411
GO:0006636	unsaturated fatty acid biosynthetic process	5/225	0.00257411
GO:0002675	positive regulation of acute inflammatory response	4/225	0.00267641
GO:0006691	leukotriene metabolic process	4/225	0.00267641
GO:0007202	activation of phospholipase C activity	4/225	0.00267641
GO:0010543	regulation of platelet activation	4/225	0.00267641
GO:0051482	positive regulation of cytosolic calcium ion concentration involved in	4/225	0.00267641
GO:2000406	positive regulation of T cell migration	4/225	0.00267641
GO:0002718	regulation of cytokine production involved in immune response	6/225	0.00284193
GO:1901222	regulation of NIK/NF-kappaB signaling	7/225	0.00289296
GO:0001912	positive regulation of leukocyte mediated cytotoxicity	5/225	0.00298158
GO:0002381	immunoglobulin production involved in immunoglobulin mediated immune r	5/225	0.00298158
GO:0031295	T cell costimulation	5/225	0.00298158
GO:0055094	response to lipoprotein particle	4/225	0.00298158
GO:0001771	immunological synapse formation	3/225	0.00298158
GO:0045064	T-helper 2 cell differentiation	3/225	0.00298158
GO:0045346	regulation of MHC class II biosynthetic process	3/225	0.00298158
GO:0045591	positive regulation of regulatory T cell differentiation	3/225	0.00298158
GO:0045953	negative regulation of natural killer cell mediated cytotoxicity	3/225	0.00298158
GO:0031294	lymphocyte costimulation	5/225	0.00319307
GO:0001914	regulation of T cell mediated cytotoxicity	4/225	0.00331581
GO:0002756	MyD88-independent toll-like receptor signaling pathway	4/225	0.00331581
GO:0032691	negative regulation of interleukin-1 beta production	4/225	0.00331581
GO:0046718	viral entry into host cell	7/225	0.0034407
GO:0031348	negative regulation of defense response	10/225	0.00344521
GO:0045921	positive regulation of exocytosis	6/225	0.00352099
GO:0002716	negative regulation of natural killer cell mediated immunity	3/225	0.00360885
GO:0030852	regulation of granulocyte differentiation	3/225	0.00360885
GO:0033008	positive regulation of mast cell activation involved in immune respons	3/225	0.00360885
GO:0043306	positive regulation of mast cell degranulation	3/225	0.00360885
GO:0090197	positive regulation of chemokine secretion	3/225	0.00360885
GO:0071402	cellular response to lipoprotein particle stimulus	4/225	0.00365852
GO:0046427	positive regulation of JAK-STAT cascade	6/225	0.00368808
GO:0043087	regulation of GTPase activity	15/225	0.00373322
GO:0070838	divalent metal ion transport	15/225	0.00403774
GO:0032689	negative regulation of interferon-gamma production	4/225	0.00403774
GO:0032735	positive regulation of interleukin-12 production	4/225	0.00403774
GO:0042092	type 2 immune response	4/225	0.00403774
GO:1990774	tumor necrosis factor secretion	4/225	0.00403774
GO:0006816	calcium ion transport	14/225	0.00415531
GO:0045123	cellular extravasation	5/225	0.00419094
GO:1902905	positive regulation of supramolecular fiber organization	9/225	0.00424367
GO:0002295	T-helper cell lineage commitment	3/225	0.00427797
GO:0002830	positive regulation of type 2 immune response	3/225	0.00427797
GO:0006837	serotonin transport	3/225	0.00427797
GO:0032604	granulocyte macrophage colony-stimulating factor production	3/225	0.00427797
GO:1904894	positive regulation of STAT cascade	6/225	0.00427797
GO:0072511	divalent inorganic cation transport	15/225	0.00448043
GO:0002576	platelet degranulation	7/225	0.00457652
GO:0002244	hematopoietic progenitor cell differentiation	8/225	0.00457857
GO:1901568	fatty acid derivative metabolic process	8/225	0.00474442
GO:1901216	positive regulation of neuron death	6/225	0.00474442
GO:2000401	regulation of lymphocyte migration	5/225	0.00474883
GO:0002714	positive regulation of B cell mediated immunity	4/225	0.00482485
GO:0002891	positive regulation of immunoglobulin mediated immune response	4/225	0.00482485
GO:0038083	peptidyl-tyrosine autophosphorylation	4/225	0.00482485
GO:0050691	regulation of defense response to virus by host	4/225	0.00482485
GO:2000403	positive regulation of lymphocyte migration	4/225	0.00482485
GO:0002702	positive regulation of production of molecular mediator of immune resp	6/225	0.00495023
GO:0010959	regulation of metal ion transport	13/225	0.00498347
GO:0043373	CD4-positive, alpha-beta T cell lineage commitment	3/225	0.00500917
GO:0045670	regulation of osteoclast differentiation	5/225	0.00500917
GO:0046579	positive regulation of Ras protein signal transduction	5/225	0.00500917
GO:0007265	Ras protein signal transduction	14/225	0.00538533
GO:0043901	negative regulation of multi-organism process	8/225	0.00539461
GO:0060191	regulation of lipase activity	6/225	0.00574608
GO:0030260	entry into host cell	7/225	0.00574665
GO:0032273	positive regulation of protein polymerization	7/225	0.00574665
GO:0044409	entry into host	7/225	0.00574665
GO:0051806	entry into cell of other organism involved in symbiotic interaction	7/225	0.00574665
GO:0051828	entry into other organism involved in symbiotic interaction	7/225	0.00574665
GO:0032692	negative regulation of interleukin-1 production	4/225	0.00574998
GO:0002902	regulation of B cell apoptotic process	3/225	0.0057803
GO:0032693	negative regulation of interleukin-10 production	3/225	0.0057803
GO:0071605	monocyte chemotactic protein-1 production	3/225	0.0057803
GO:0071637	regulation of monocyte chemotactic protein-1 production	3/225	0.0057803
GO:0090196	regulation of chemokine secretion	3/225	0.0057803
GO:0150078	positive regulation of neuroinflammatory response	3/225	0.0057803
GO:1901570	fatty acid derivative biosynthetic process	6/225	0.00591796
GO:0006956	complement activation	8/225	0.00609049
GO:0043547	positive regulation of GTPase activity	13/225	0.00615043
GO:0007200	phospholipase C-activating G protein-coupled receptor signaling pathwa	6/225	0.00620079
GO:0002823	negative regulation of adaptive immune response based on somatic recom	4/225	0.00620763
GO:0032271	regulation of protein polymerization	9/225	0.00626024
GO:0051897	positive regulation of protein kinase B signaling	8/225	0.0062608
GO:0045806	negative regulation of endocytosis	5/225	0.00632436
GO:0046425	regulation of JAK-STAT cascade	7/225	0.00635194
GO:0002363	alpha-beta T cell lineage commitment	3/225	0.00665117
GO:0034138	toll-like receptor 3 signaling pathway	3/225	0.00665117
GO:0061081	positive regulation of myeloid leukocyte cytokine production involved	3/225	0.00665117
GO:0071800	podosome assembly	3/225	0.00665117
GO:0150077	regulation of neuroinflammatory response	4/225	0.00670906
GO:0002700	regulation of production of molecular mediator of immune response	7/225	0.00683443
GO:1902106	negative regulation of leukocyte differentiation	6/225	0.00707111
GO:0006898	receptor-mediated endocytosis	11/225	0.0074194
GO:0043254	regulation of protein complex assembly	14/225	0.00751792
GO:0051057	positive regulation of small GTPase mediated signal transduction	5/225	0.00752874
GO:0050871	positive regulation of B cell activation	7/225	0.00756055
GO:0002827	positive regulation of T-helper 1 type immune response	3/225	0.00756055
GO:0019370	leukotriene biosynthetic process	3/225	0.00756055
GO:0033005	positive regulation of mast cell activation	3/225	0.00756055
GO:0033630	positive regulation of cell adhesion mediated by integrin	3/225	0.00756055
GO:0043369	CD4-positive or CD8-positive, alpha-beta T cell lineage commitment	3/225	0.00756055
GO:0090195	chemokine secretion	3/225	0.00756055
GO:1903978	regulation of microglial cell activation	3/225	0.00756055
GO:1905523	positive regulation of macrophage migration	3/225	0.00756055
GO:0038061	NIK/NF-kappaB signaling	8/225	0.00771862
GO:0006692	prostanoid metabolic process	4/225	0.00779608
GO:0006693	prostaglandin metabolic process	4/225	0.00779608
GO:0002312	B cell activation involved in immune response	5/225	0.00833403
GO:0035307	positive regulation of protein dephosphorylation	4/225	0.00842531
GO:0042269	regulation of natural killer cell mediated cytotoxicity	4/225	0.00842531
GO:0070266	necroptotic process	4/225	0.00842531
GO:1904407	positive regulation of nitric oxide metabolic process	4/225	0.00842531
GO:0032386	regulation of intracellular transport	13/225	0.00852782
GO:0002438	acute inflammatory response to antigenic stimulus	3/225	0.00854208
GO:0016553	base conversion or substitution editing	3/225	0.00854208
GO:0032516	positive regulation of phosphoprotein phosphatase activity	3/225	0.00854208
GO:0045061	thymic T cell selection	3/225	0.00854208
GO:1904469	positive regulation of tumor necrosis factor secretion	3/225	0.00854208
GO:0015696	ammonium transport	6/225	0.00860743
GO:1904892	regulation of STAT cascade	7/225	0.00862173
GO:0033559	unsaturated fatty acid metabolic process	6/225	0.00941442
GO:0045117	azole transport	3/225	0.00965225
GO:0045624	positive regulation of T-helper cell differentiation	3/225	0.00965225
GO:0045649	regulation of macrophage differentiation	3/225	0.00965225
GO:0050765	negative regulation of phagocytosis	3/225	0.00965225
GO:0071404	cellular response to low-density lipoprotein particle stimulus	3/225	0.00965225
GO:0046777	protein autophosphorylation	9/225	0.00965225
GO:0002437	inflammatory response to antigenic stimulus	4/225	0.00965225
GO:0002715	regulation of natural killer cell mediated immunity	4/225	0.00965225
GO:0032480	negative regulation of type I interferon production	4/225	0.00965225
GO:0051235	maintenance of location	11/225	0.00977476
GO:0002455	humoral immune response mediated by circulating immunoglobulin	7/225	0.00985272

## Sheet: Sheet2
TCGA Glioma
KEGG Pathway of MEbrown Module
ID	Description	GeneRatio	p.adjust
hsa05150	Staphylococcus aureus infection	22/145	1.17366e-16
hsa05140	Leishmaniasis	20/145	1.73741e-16
hsa05152	Tuberculosis	26/145	3.91339e-15
hsa04145	Phagosome	23/145	7.65243e-14
hsa04613	Neutrophil extracellular trap formation	24/145	9.23218e-13
hsa04380	Osteoclast differentiation	19/145	2.5259e-11
hsa04640	Hematopoietic cell lineage	16/145	4.08502e-10
hsa05145	Toxoplasmosis	16/145	2.46899e-09
hsa05416	Viral myocarditis	12/145	9.51333e-09
hsa05322	Systemic lupus erythematosus	16/145	3.60015e-08
hsa05310	Asthma	9/145	3.60015e-08
hsa05134	Legionellosis	11/145	5.85697e-08
hsa04612	Antigen processing and presentation	12/145	1.55184e-07
hsa04666	Fc gamma R-mediated phagocytosis	13/145	1.93227e-07
hsa05321	Inflammatory bowel disease	11/145	2.01118e-07
hsa04662	B cell receptor signaling pathway	12/145	2.26237e-07
hsa04611	Platelet activation	14/145	4.08196e-07
hsa04514	Cell adhesion molecules	15/145	5.83964e-07
hsa05323	Rheumatoid arthritis	12/145	8.09486e-07
hsa05133	Pertussis	11/145	8.15685e-07
hsa05330	Allograft rejection	8/145	2.39913e-06
hsa04610	Complement and coagulation cascades	11/145	2.40717e-06
hsa05332	Graft-versus-host disease	8/145	4.97665e-06
hsa04940	Type I diabetes mellitus	8/145	5.77152e-06
hsa05132	Salmonella infection	17/145	1.46967e-05
hsa04672	Intestinal immune network for IgA production	8/145	1.51329e-05
hsa04664	Fc epsilon RI signaling pathway	9/145	2.04249e-05
hsa05320	Autoimmune thyroid disease	8/145	2.59982e-05
hsa04670	Leukocyte transendothelial migration	11/145	3.48799e-05
hsa05135	Yersinia infection	12/145	3.48799e-05
hsa05130	Pathogenic Escherichia coli infection	14/145	6.37846e-05
hsa05164	Influenza A	13/145	6.68998e-05
hsa04650	Natural killer cell mediated cytotoxicity	11/145	0.000118128
hsa04658	Th1 and Th2 cell differentiation	9/145	0.000197694
hsa04062	Chemokine signaling pathway	13/145	0.000197694
hsa05169	Epstein-Barr virus infection	13/145	0.000325836
hsa05171	Coronavirus disease - COVID-19	14/145	0.00033175
hsa04621	NOD-like receptor signaling pathway	12/145	0.000449243
hsa04620	Toll-like receptor signaling pathway	9/145	0.000456634
hsa04659	Th17 cell differentiation	9/145	0.000555204
hsa05142	Chagas disease	8/145	0.00210097
hsa05167	Kaposi sarcoma-associated herpesvirus infection	11/145	0.00294616
hsa05221	Acute myeloid leukemia	6/145	0.0052401
hsa04015	Rap1 signaling pathway	11/145	0.00562718
hsa05131	Shigellosis	12/145	0.00616831
hsa05166	Human T-cell leukemia virus 1 infection	11/145	0.00753045
hsa04625	C-type lectin receptor signaling pathway	7/145	0.0101234
hsa05340	Primary immunodeficiency	4/145	0.0176472
hsa04072	Phospholipase D signaling pathway	8/145	0.0189787
hsa05146	Amoebiasis	6/145	0.0365561
hsa05144	Malaria	4/145	0.0439466

## Sheet: Sheet3
TCGA GBM
Biological Process of Meturquoise Module
ID	Description	GeneRatio	p.adjust
GO:0042119	neutrophil activation	34/102	5.21049e-25
GO:0043312	neutrophil degranulation	33/102	1.73451e-24
GO:0002283	neutrophil activation involved in immune response	33/102	1.73451e-24
GO:0002446	neutrophil mediated immunity	33/102	2.67268e-24
GO:0042116	macrophage activation	16/102	3.01734e-17
GO:0001819	positive regulation of cytokine production	24/102	1.17529e-14
GO:0042110	T cell activation	24/102	1.17529e-14
GO:0070661	leukocyte proliferation	20/102	3.9244e-14
GO:0150076	neuroinflammatory response	13/102	3.9244e-14
GO:0046651	lymphocyte proliferation	19/102	9.6941e-14
GO:0032943	mononuclear cell proliferation	19/102	1.00911e-13
GO:0032496	response to lipopolysaccharide	20/102	1.71696e-13
GO:0050727	regulation of inflammatory response	23/102	1.71696e-13
GO:0051249	regulation of lymphocyte activation	23/102	1.71696e-13
GO:0050670	regulation of lymphocyte proliferation	17/102	1.71696e-13
GO:0001774	microglial cell activation	11/102	1.71696e-13
GO:0002269	leukocyte activation involved in inflammatory response	11/102	1.71696e-13
GO:0032944	regulation of mononuclear cell proliferation	17/102	1.71696e-13
GO:0002237	response to molecule of bacterial origin	20/102	2.59207e-13
GO:0070663	regulation of leukocyte proliferation	17/102	4.24065e-13
GO:0006909	phagocytosis	20/102	9.42719e-13
GO:0061900	glial cell activation	11/102	1.30953e-12
GO:0045088	regulation of innate immune response	21/102	3.56252e-12
GO:0002697	regulation of immune effector process	21/102	4.41816e-12
GO:0042098	T cell proliferation	15/102	6.28287e-12
GO:0050863	regulation of T cell activation	18/102	7.30343e-12
GO:0071216	cellular response to biotic stimulus	16/102	1.43833e-11
GO:0002221	pattern recognition receptor signaling pathway	15/102	1.5347e-11
GO:0032635	interleukin-6 production	14/102	1.59069e-11
GO:0032677	regulation of interleukin-8 production	11/102	1.64083e-11
GO:0007159	leukocyte cell-cell adhesion	18/102	2.04886e-11
GO:0071222	cellular response to lipopolysaccharide	15/102	2.40725e-11
GO:0050867	positive regulation of cell activation	19/102	2.43358e-11
GO:0071219	cellular response to molecule of bacterial origin	15/102	3.70018e-11
GO:0032637	interleukin-8 production	11/102	4.5455e-11
GO:0002224	toll-like receptor signaling pathway	13/102	7.16807e-11
GO:0002218	activation of innate immune response	17/102	8.66531e-11
GO:0032103	positive regulation of response to external stimulus	17/102	1.03039e-10
GO:0032602	chemokine production	11/102	1.03102e-10
GO:0032675	regulation of interleukin-6 production	13/102	1.08423e-10
GO:0002696	positive regulation of leukocyte activation	18/102	1.17769e-10
GO:0045089	positive regulation of innate immune response	18/102	1.20144e-10
GO:0042129	regulation of T cell proliferation	13/102	1.40821e-10
GO:1903555	regulation of tumor necrosis factor superfamily cytokine production	13/102	2.41434e-10
GO:0002758	innate immune response-activating signal transduction	16/102	3.06619e-10
GO:0071706	tumor necrosis factor superfamily cytokine production	13/102	3.39557e-10
GO:1903037	regulation of leukocyte cell-cell adhesion	16/102	3.96609e-10
GO:0002695	negative regulation of leukocyte activation	13/102	5.46804e-10
GO:0030595	leukocyte chemotaxis	14/102	8.56815e-10
GO:0002683	negative regulation of immune system process	18/102	2.54065e-09
GO:0050866	negative regulation of cell activation	13/102	2.60053e-09
GO:0042089	cytokine biosynthetic process	11/102	2.80132e-09
GO:0032680	regulation of tumor necrosis factor production	12/102	2.85603e-09
GO:0042107	cytokine metabolic process	11/102	2.9469e-09
GO:0030098	lymphocyte differentiation	16/102	3.15906e-09
GO:0032640	tumor necrosis factor production	12/102	3.35963e-09
GO:0022409	positive regulation of cell-cell adhesion	14/102	4.14761e-09
GO:0050764	regulation of phagocytosis	10/102	5.15135e-09
GO:0032649	regulation of interferon-gamma production	10/102	6.85364e-09
GO:1903039	positive regulation of leukocyte cell-cell adhesion	13/102	6.88599e-09
GO:0019882	antigen processing and presentation	13/102	1.05797e-08
GO:0051250	negative regulation of lymphocyte activation	11/102	1.50435e-08
GO:0022407	regulation of cell-cell adhesion	16/102	1.92443e-08
GO:0032609	interferon-gamma production	10/102	1.93458e-08
GO:0042035	regulation of cytokine biosynthetic process	10/102	2.0489e-08
GO:0030217	T cell differentiation	13/102	2.0489e-08
GO:0002449	lymphocyte mediated immunity	15/102	2.49371e-08
GO:0050870	positive regulation of T cell activation	12/102	3.3078e-08
GO:0002460	adaptive immune response based on somatic recombination of immune rece	15/102	3.37635e-08
GO:0060326	cell chemotaxis	14/102	3.37635e-08
GO:1903557	positive regulation of tumor necrosis factor superfamily cytokine prod	9/102	3.58641e-08
GO:0050900	leukocyte migration	17/102	4.77182e-08
GO:0050707	regulation of cytokine secretion	12/102	4.79941e-08
GO:0098883	synapse pruning	5/102	5.64212e-08
GO:0032729	positive regulation of interferon-gamma production	8/102	6.5772e-08
GO:0032755	positive regulation of interleukin-6 production	9/102	7.33446e-08
GO:0042108	positive regulation of cytokine biosynthetic process	8/102	8.20455e-08
GO:0051251	positive regulation of lymphocyte activation	14/102	1.01788e-07
GO:0050766	positive regulation of phagocytosis	8/102	1.14198e-07
GO:0032945	negative regulation of mononuclear cell proliferation	8/102	1.56472e-07
GO:0050672	negative regulation of lymphocyte proliferation	8/102	1.56472e-07
GO:0048002	antigen processing and presentation of peptide antigen	11/102	1.75438e-07
GO:0050663	cytokine secretion	12/102	1.9081e-07
GO:0032757	positive regulation of interleukin-8 production	7/102	2.10224e-07
GO:0070664	negative regulation of leukocyte proliferation	8/102	2.54321e-07
GO:0051047	positive regulation of secretion	15/102	2.74915e-07
GO:0002703	regulation of leukocyte mediated immunity	11/102	3.13981e-07
GO:0032642	regulation of chemokine production	8/102	3.66775e-07
GO:1990266	neutrophil migration	9/102	3.91224e-07
GO:0097529	myeloid leukocyte migration	11/102	4.77685e-07
GO:0032760	positive regulation of tumor necrosis factor production	8/102	5.1864e-07
GO:0002699	positive regulation of immune effector process	11/102	6.24785e-07
GO:0032722	positive regulation of chemokine production	7/102	6.38486e-07
GO:0042742	defense response to bacterium	13/102	6.61986e-07
GO:1902105	regulation of leukocyte differentiation	12/102	6.70503e-07
GO:0042092	type 2 immune response	6/102	7.17068e-07
GO:0042095	interferon-gamma biosynthetic process	5/102	7.74382e-07
GO:0050671	positive regulation of lymphocyte proliferation	9/102	8.28958e-07
GO:0042554	superoxide anion generation	6/102	8.30732e-07
GO:0045785	positive regulation of cell adhesion	14/102	8.48854e-07
GO:0002478	antigen processing and presentation of exogenous peptide antigen	10/102	8.51369e-07
GO:0032946	positive regulation of mononuclear cell proliferation	9/102	8.51369e-07
GO:0030100	regulation of endocytosis	12/102	8.84851e-07
GO:0032623	interleukin-2 production	7/102	9.17373e-07
GO:0032930	positive regulation of superoxide anion generation	5/102	9.66674e-07
GO:0042102	positive regulation of T cell proliferation	8/102	9.79636e-07
GO:0019884	antigen processing and presentation of exogenous antigen	10/102	1.16744e-06
GO:0002374	cytokine secretion involved in immune response	5/102	1.23623e-06
GO:0002577	regulation of antigen processing and presentation	5/102	1.23623e-06
GO:0050715	positive regulation of cytokine secretion	9/102	1.30809e-06
GO:0070665	positive regulation of leukocyte proliferation	9/102	1.30809e-06
GO:0001818	negative regulation of cytokine production	12/102	1.43744e-06
GO:0097530	granulocyte migration	9/102	1.45372e-06
GO:0002367	cytokine production involved in immune response	8/102	1.5926e-06
GO:0002791	regulation of peptide secretion	15/102	1.59453e-06
GO:0032652	regulation of interleukin-1 production	8/102	1.68935e-06
GO:0030593	neutrophil chemotaxis	8/102	1.80638e-06
GO:0032928	regulation of superoxide anion generation	5/102	1.92288e-06
GO:0045807	positive regulation of endocytosis	9/102	2.76214e-06
GO:0050729	positive regulation of inflammatory response	9/102	2.76214e-06
GO:0050868	negative regulation of T cell activation	8/102	3.1108e-06
GO:0032612	interleukin-1 production	8/102	3.78669e-06
GO:0002819	regulation of adaptive immune response	9/102	3.94777e-06
GO:1903532	positive regulation of secretion by cell	13/102	4.53431e-06
GO:0002429	immune response-activating cell surface receptor signaling pathway	14/102	4.83951e-06
GO:1903706	regulation of hemopoiesis	14/102	5.05211e-06
GO:0002526	acute inflammatory response	10/102	5.74054e-06
GO:0001906	cell killing	9/102	5.74054e-06
GO:0071621	granulocyte chemotaxis	8/102	6.01586e-06
GO:0045416	positive regulation of interleukin-8 biosynthetic process	4/102	6.50444e-06
GO:0030099	myeloid cell differentiation	13/102	6.89731e-06
GO:0032479	regulation of type I interferon production	8/102	7.07377e-06
GO:0002793	positive regulation of peptide secretion	11/102	7.86163e-06
GO:0032606	type I interferon production	8/102	7.86163e-06
GO:1903038	negative regulation of leukocyte cell-cell adhesion	8/102	8.28213e-06
GO:0006959	humoral immune response	12/102	8.60729e-06
GO:0002430	complement receptor mediated signaling pathway	4/102	8.87784e-06
GO:0002285	lymphocyte activation involved in immune response	9/102	9.98015e-06
GO:0002920	regulation of humoral immune response	8/102	1.07525e-05
GO:0031663	lipopolysaccharide-mediated signaling pathway	6/102	1.10785e-05
GO:0050864	regulation of B cell activation	9/102	1.12111e-05
GO:0002523	leukocyte migration involved in inflammatory response	4/102	1.1855e-05
GO:0046629	gamma-delta T cell activation	4/102	1.1855e-05
GO:0032732	positive regulation of interleukin-1 production	6/102	1.1855e-05
GO:0042130	negative regulation of T cell proliferation	6/102	1.1855e-05
GO:0046631	alpha-beta T cell activation	8/102	1.2803e-05
GO:0030888	regulation of B cell proliferation	6/102	1.4284e-05
GO:0042533	tumor necrosis factor biosynthetic process	5/102	1.52755e-05
GO:0042534	regulation of tumor necrosis factor biosynthetic process	5/102	1.52755e-05
GO:0034142	toll-like receptor 4 signaling pathway	5/102	1.76262e-05
GO:0002822	regulation of adaptive immune response based on somatic recombination	8/102	1.80048e-05
GO:0034341	response to interferon-gamma	9/102	1.94723e-05
GO:0002755	MyD88-dependent toll-like receptor signaling pathway	5/102	1.94723e-05
GO:0090322	regulation of superoxide metabolic process	5/102	1.94723e-05
GO:0097242	amyloid-beta clearance	5/102	1.94723e-05
GO:1902622	regulation of neutrophil migration	5/102	1.94723e-05
GO:0002830	positive regulation of type 2 immune response	4/102	1.94723e-05
GO:0045730	respiratory burst	5/102	2.22753e-05
GO:0050708	regulation of protein secretion	13/102	2.3313e-05
GO:0002573	myeloid leukocyte differentiation	9/102	2.3313e-05
GO:0002286	T cell activation involved in immune response	7/102	2.41376e-05
GO:0045072	regulation of interferon-gamma biosynthetic process	4/102	2.45744e-05
GO:0050714	positive regulation of protein secretion	10/102	2.70698e-05
GO:0006801	superoxide metabolic process	6/102	3.72314e-05
GO:0051222	positive regulation of protein transport	12/102	3.79127e-05
GO:0002688	regulation of leukocyte chemotaxis	7/102	3.8144e-05
GO:0045414	regulation of interleukin-8 biosynthetic process	4/102	3.83333e-05
GO:0016064	immunoglobulin mediated immune response	9/102	3.83333e-05
GO:0030449	regulation of complement activation	7/102	3.97181e-05
GO:2000257	regulation of protein activation cascade	7/102	4.18336e-05
GO:0019724	B cell mediated immunity	9/102	4.21168e-05
GO:1901222	regulation of NIK/NF-kappaB signaling	7/102	4.3783e-05
GO:0002440	production of molecular mediator of immune response	10/102	4.55461e-05
GO:0006911	phagocytosis, engulfment	7/102	4.57301e-05
GO:0042228	interleukin-8 biosynthetic process	4/102	4.57301e-05
GO:1901224	positive regulation of NIK/NF-kappaB signaling	6/102	4.74759e-05
GO:0045619	regulation of lymphocyte differentiation	8/102	4.83235e-05
GO:0071675	regulation of mononuclear cell migration	5/102	5.98029e-05
GO:0042094	interleukin-2 biosynthetic process	4/102	6.69361e-05
GO:0045582	positive regulation of T cell differentiation	6/102	7.17001e-05
GO:0099024	plasma membrane invagination	7/102	7.17001e-05
GO:0031348	negative regulation of defense response	9/102	7.4776e-05
GO:0002718	regulation of cytokine production involved in immune response	6/102	7.59052e-05
GO:0022408	negative regulation of cell-cell adhesion	8/102	7.71299e-05
GO:1904951	positive regulation of establishment of protein localization	12/102	8.20613e-05
GO:0030101	natural killer cell activation	6/102	8.56223e-05
GO:0042113	B cell activation	10/102	8.57236e-05
GO:1903708	positive regulation of hemopoiesis	8/102	8.86223e-05
GO:0002690	positive regulation of leukocyte chemotaxis	6/102	8.98919e-05
GO:0034162	toll-like receptor 9 signaling pathway	4/102	8.98919e-05
GO:0042832	defense response to protozoan	4/102	8.98919e-05
GO:0090023	positive regulation of neutrophil chemotaxis	4/102	8.98919e-05
GO:0002705	positive regulation of leukocyte mediated immunity	7/102	9.11457e-05
GO:0010324	membrane invagination	7/102	0.000100012
GO:0032653	regulation of interleukin-10 production	5/102	0.000100336
GO:0032731	positive regulation of interleukin-1 beta production	5/102	0.000100336
GO:0001562	response to protozoan	4/102	0.000103861
GO:0032651	regulation of interleukin-1 beta production	6/102	0.000104657
GO:0006968	cellular defense response	5/102	0.000108647
GO:0002433	immune response-regulating cell surface receptor signaling pathway inv	7/102	0.00011572
GO:0002700	regulation of production of molecular mediator of immune response	7/102	0.00011572
GO:0038096	Fc-gamma receptor signaling pathway involved in phagocytosis	7/102	0.00011572
GO:0045580	regulation of T cell differentiation	7/102	0.00011572
GO:0032655	regulation of interleukin-12 production	5/102	0.000115727
GO:0032663	regulation of interleukin-2 production	5/102	0.000115727
GO:0071624	positive regulation of granulocyte chemotaxis	4/102	0.000116891
GO:0032613	interleukin-10 production	5/102	0.000124923
GO:0043030	regulation of macrophage activation	5/102	0.000124923
GO:0045621	positive regulation of lymphocyte differentiation	6/102	0.000127399
GO:0038094	Fc-gamma receptor signaling pathway	7/102	0.000128598
GO:0051235	maintenance of location	10/102	0.000130913
GO:0042100	B cell proliferation	6/102	0.000133373
GO:0032615	interleukin-12 production	5/102	0.000133373
GO:1902107	positive regulation of leukocyte differentiation	7/102	0.000138235
GO:0002431	Fc receptor mediated stimulatory signaling pathway	7/102	0.00014393
GO:0001773	myeloid dendritic cell activation	4/102	0.000150704
GO:0032647	regulation of interferon-alpha production	4/102	0.000150704
GO:0072503	cellular divalent inorganic cation homeostasis	12/102	0.000152024
GO:0019886	antigen processing and presentation of exogenous peptide antigen via M	6/102	0.000153737
GO:0031341	regulation of cell killing	6/102	0.000153737
GO:0002706	regulation of lymphocyte mediated immunity	7/102	0.000167086
GO:1902624	positive regulation of neutrophil migration	4/102	0.000170164
GO:0007200	phospholipase C-activating G protein-coupled receptor signaling pathwa	6/102	0.000170255
GO:0050777	negative regulation of immune response	7/102	0.000172151
GO:0002291	T cell activation via T cell receptor contact with antigen bound to MH	3/102	0.00017278
GO:0002495	antigen processing and presentation of peptide antigen via MHC class I	6/102	0.000177038
GO:0032611	interleukin-1 beta production	6/102	0.000177038
GO:0002504	antigen processing and presentation of peptide or polysaccharide antig	6/102	0.000185642
GO:2000379	positive regulation of reactive oxygen species metabolic process	6/102	0.000185642
GO:0002828	regulation of type 2 immune response	4/102	0.000186291
GO:0032607	interferon-alpha production	4/102	0.000186291
GO:0050869	negative regulation of B cell activation	4/102	0.000186291
GO:0090022	regulation of neutrophil chemotaxis	4/102	0.000186291
GO:0070374	positive regulation of ERK1 and ERK2 cascade	8/102	0.000211181
GO:0002888	positive regulation of myeloid leukocyte mediated immunity	4/102	0.000211181
GO:0002456	T cell mediated immunity	6/102	0.000222769
GO:0002604	regulation of dendritic cell antigen processing and presentation	3/102	0.000222769
GO:0045060	negative thymic T cell selection	3/102	0.000222769
GO:0045351	type I interferon biosynthetic process	3/102	0.000222769
GO:0072593	reactive oxygen species metabolic process	9/102	0.00022423
GO:0001909	leukocyte mediated cytotoxicity	6/102	0.000231602
GO:0002673	regulation of acute inflammatory response	7/102	0.000232087
GO:0032814	regulation of natural killer cell activation	4/102	0.000232428
GO:0007162	negative regulation of cell adhesion	9/102	0.0002529
GO:0002468	dendritic cell antigen processing and presentation	3/102	0.000287427
GO:0043383	negative T cell selection	3/102	0.000287427
GO:0043368	positive T cell selection	4/102	0.000292435
GO:0032720	negative regulation of tumor necrosis factor production	5/102	0.00034165
GO:0045059	positive thymic T cell selection	3/102	0.000364758
GO:0045078	positive regulation of interferon-gamma biosynthetic process	3/102	0.000364758
GO:0045086	positive regulation of interleukin-2 biosynthetic process	3/102	0.000364758
GO:0002532	production of molecular mediator involved in inflammatory response	5/102	0.000383827
GO:1903556	negative regulation of tumor necrosis factor superfamily cytokine prod	5/102	0.000383827
GO:0051048	negative regulation of secretion	8/102	0.000401887
GO:0006956	complement activation	7/102	0.00040637
GO:0002698	negative regulation of immune effector process	6/102	0.000416208
GO:0050710	negative regulation of cytokine secretion	5/102	0.000431292
GO:0038093	Fc receptor signaling pathway	8/102	0.000432176
GO:0045064	T-helper 2 cell differentiation	3/102	0.000446389
GO:0098543	detection of other organism	3/102	0.000446389
GO:0006898	receptor-mediated endocytosis	9/102	0.000470963
GO:0070613	regulation of protein processing	7/102	0.000470963
GO:0071346	cellular response to interferon-gamma	7/102	0.000470963
GO:0007204	positive regulation of cytosolic calcium ion concentration	9/102	0.00050119
GO:1903317	regulation of protein maturation	7/102	0.00050119
GO:0032481	positive regulation of type I interferon production	5/102	0.000504519
GO:0038061	NIK/NF-kappaB signaling	7/102	0.000514928
GO:0042036	negative regulation of cytokine biosynthetic process	4/102	0.000517937
GO:0001910	regulation of leukocyte mediated cytotoxicity	5/102	0.000530769
GO:0045410	positive regulation of interleukin-6 biosynthetic process	3/102	0.000535188
GO:0045637	regulation of myeloid cell differentiation	8/102	0.000547263
GO:0042590	antigen processing and presentation of exogenous peptide antigen via M	5/102	0.00055797
GO:0002687	positive regulation of leukocyte migration	6/102	0.000559497
GO:0016485	protein processing	9/102	0.000599593
GO:0050808	synapse organization	10/102	0.000605943
GO:0097028	dendritic cell differentiation	4/102	0.000610819
GO:0002739	regulation of cytokine secretion involved in immune response	3/102	0.000634917
GO:0030889	negative regulation of B cell proliferation	3/102	0.000634917
GO:0032695	negative regulation of interleukin-12 production	3/102	0.000634917
GO:0046209	nitric oxide metabolic process	5/102	0.000647777
GO:0032147	activation of protein kinase activity	9/102	0.000656163
GO:2000106	regulation of leukocyte apoptotic process	5/102	0.000681467
GO:0014002	astrocyte development	4/102	0.000713942
GO:0071622	regulation of granulocyte chemotaxis	4/102	0.000713942
GO:2000377	regulation of reactive oxygen species metabolic process	7/102	0.000717308
GO:0050921	positive regulation of chemotaxis	6/102	0.000717308
GO:0002685	regulation of leukocyte migration	7/102	0.000736766
GO:2001057	reactive nitrogen species metabolic process	5/102	0.000747374
GO:0002820	negative regulation of adaptive immune response	4/102	0.000766821
GO:0072376	protein activation cascade	7/102	0.000776789
GO:0001911	negative regulation of leukocyte mediated cytotoxicity	3/102	0.000879992
GO:0045058	T cell selection	4/102	0.000897897
GO:2000107	negative regulation of leukocyte apoptotic process	4/102	0.000897897
GO:0051090	regulation of DNA-binding transcription factor activity	10/102	0.000906654
GO:0071674	mononuclear cell migration	5/102	0.000956768
GO:0032648	regulation of interferon-beta production	4/102	0.000965548
GO:0060333	interferon-gamma-mediated signaling pathway	5/102	0.00100125
GO:0045076	regulation of interleukin-2 biosynthetic process	3/102	0.001013
GO:0098581	detection of external biotic stimulus	3/102	0.001013
GO:0051480	regulation of cytosolic calcium ion concentration	9/102	0.00103999
GO:0046634	regulation of alpha-beta T cell activation	5/102	0.00109461
GO:1903531	negative regulation of secretion by cell	7/102	0.00110628
GO:0032608	interferon-beta production	4/102	0.00110709
GO:0002792	negative regulation of peptide secretion	6/102	0.00111776
GO:0051092	positive regulation of NF-kappaB transcription factor activity	6/102	0.00115509
GO:0018108	peptidyl-tyrosine phosphorylation	9/102	0.00115509
GO:0042535	positive regulation of tumor necrosis factor biosynthetic process	3/102	0.00115611
GO:0002702	positive regulation of production of molecular mediator of immune resp	5/102	0.00118237
GO:0018212	peptidyl-tyrosine modification	9/102	0.00121635
GO:0002474	antigen processing and presentation of peptide antigen via MHC class I	5/102	0.00123396
GO:0009620	response to fungus	4/102	0.00125739
GO:0050920	regulation of chemotaxis	7/102	0.00127239
GO:0030316	osteoclast differentiation	5/102	0.00128302
GO:0045061	thymic T cell selection	3/102	0.0013135
GO:0032715	negative regulation of interleukin-6 production	4/102	0.00133716
GO:0002720	positive regulation of cytokine production involved in immune response	4/102	0.00143355
GO:0031342	negative regulation of cell killing	3/102	0.00150053
GO:0031532	actin cytoskeleton reorganization	5/102	0.00151556
GO:0046632	alpha-beta T cell differentiation	5/102	0.00151556
GO:0050830	defense response to Gram-positive bacterium	5/102	0.00151556
GO:0002886	regulation of myeloid leukocyte mediated immunity	4/102	0.00151556
GO:0070372	regulation of ERK1 and ERK2 cascade	8/102	0.00156983
GO:0007229	integrin-mediated signaling pathway	5/102	0.00164578
GO:0009595	detection of biotic stimulus	3/102	0.00166622
GO:0032703	negative regulation of interleukin-2 production	3/102	0.00166622
GO:0032717	negative regulation of interleukin-8 production	3/102	0.00166622
GO:0036037	CD8-positive, alpha-beta T cell activation	3/102	0.00166622
GO:0071887	leukocyte apoptotic process	5/102	0.00169524
GO:0035306	positive regulation of dephosphorylation	4/102	0.00181658
GO:0002407	dendritic cell chemotaxis	3/102	0.00187379
GO:0043302	positive regulation of leukocyte degranulation	3/102	0.00187379
GO:0045824	negative regulation of innate immune response	4/102	0.00192304
GO:0051604	protein maturation	9/102	0.00205746
GO:0050728	negative regulation of inflammatory response	6/102	0.00208378
GO:0090025	regulation of monocyte chemotaxis	3/102	0.00208931
GO:2000482	regulation of interleukin-8 secretion	3/102	0.00208931
GO:0034113	heterotypic cell-cell adhesion	4/102	0.0021542
GO:0070371	ERK1 and ERK2 cascade	8/102	0.0021654
GO:0046635	positive regulation of alpha-beta T cell activation	4/102	0.00227964
GO:0010758	regulation of macrophage chemotaxis	3/102	0.00232481
GO:0002825	regulation of T-helper 1 type immune response	3/102	0.00258227
GO:0036336	dendritic cell migration	3/102	0.00258227
GO:0048143	astrocyte activation	3/102	0.00258227
GO:0021782	glial cell development	5/102	0.00267728
GO:0002761	regulation of myeloid leukocyte differentiation	5/102	0.00277674
GO:0045428	regulation of nitric oxide biosynthetic process	4/102	0.00283786
GO:0045408	regulation of interleukin-6 biosynthetic process	3/102	0.0028475
GO:0050730	regulation of peptidyl-tyrosine phosphorylation	7/102	0.00309831
GO:0010575	positive regulation of vascular endothelial growth factor production	3/102	0.00312581
GO:0042226	interleukin-6 biosynthetic process	3/102	0.00312581
GO:0072606	interleukin-8 secretion	3/102	0.00312581
GO:0031343	positive regulation of cell killing	4/102	0.00312581
GO:1903409	reactive oxygen species biosynthetic process	5/102	0.00328608
GO:0051091	positive regulation of DNA-binding transcription factor activity	7/102	0.00340302
GO:0032728	positive regulation of interferon-beta production	3/102	0.00340302
GO:0032743	positive regulation of interleukin-2 production	3/102	0.00340302
GO:0043372	positive regulation of CD4-positive, alpha-beta T cell differentiation	3/102	0.00340302
GO:0002709	regulation of T cell mediated immunity	4/102	0.00340302
GO:0033077	T cell differentiation in thymus	4/102	0.00340302
GO:0034121	regulation of toll-like receptor signaling pathway	4/102	0.00340302
GO:0061515	myeloid cell development	4/102	0.00340302
GO:0032956	regulation of actin cytoskeleton organization	8/102	0.00340555
GO:0006691	leukotriene metabolic process	3/102	0.00368057
GO:0051482	positive regulation of cytosolic calcium ion concentration involved in	3/102	0.00368057
GO:0007249	I-kappaB kinase/NF-kappaB signaling	7/102	0.00396057
GO:0043367	CD4-positive, alpha-beta T cell differentiation	4/102	0.00414249
GO:0002479	antigen processing and presentation of exogenous peptide antigen via M	4/102	0.0043458
GO:0046633	alpha-beta T cell proliferation	3/102	0.00438404
GO:0006809	nitric oxide biosynthetic process	4/102	0.00473781
GO:0010574	regulation of vascular endothelial growth factor production	3/102	0.00473781
GO:0010922	positive regulation of phosphatase activity	3/102	0.00473781
GO:0032660	regulation of interleukin-17 production	3/102	0.00473781
GO:0032102	negative regulation of response to external stimulus	8/102	0.00495148
GO:0045766	positive regulation of angiogenesis	6/102	0.00501684
GO:0006874	cellular calcium ion homeostasis	9/102	0.00509266
GO:0032689	negative regulation of interferon-gamma production	3/102	0.0051066
GO:0046425	regulation of JAK-STAT cascade	5/102	0.00519921
GO:0035690	cellular response to drug	8/102	0.00524133
GO:0010573	vascular endothelial growth factor production	3/102	0.00547602
GO:0032733	positive regulation of interleukin-10 production	3/102	0.00547602
GO:2000516	positive regulation of CD4-positive, alpha-beta T cell activation	3/102	0.00547602
GO:0048708	astrocyte differentiation	4/102	0.00557397
GO:0050709	negative regulation of protein secretion	5/102	0.00582158
GO:0042063	gliogenesis	7/102	0.00583974
GO:2000249	regulation of actin cytoskeleton reorganization	3/102	0.005874
GO:0055074	calcium ion homeostasis	9/102	0.00601786
GO:0002707	negative regulation of lymphocyte mediated immunity	3/102	0.006287
GO:0032620	interleukin-17 production	3/102	0.006287
GO:0048246	macrophage chemotaxis	3/102	0.006287
GO:1904892	regulation of STAT cascade	5/102	0.00667746
GO:1905521	regulation of macrophage migration	3/102	0.00673756
GO:0010001	glial cell differentiation	6/102	0.00673756
GO:0001787	natural killer cell proliferation	2/102	0.00679896
GO:0032621	interleukin-18 production	2/102	0.00679896
GO:0042536	negative regulation of tumor necrosis factor biosynthetic process	2/102	0.00679896
GO:0070391	response to lipoteichoic acid	2/102	0.00679896
GO:0071223	cellular response to lipoteichoic acid	2/102	0.00679896
GO:0072610	interleukin-12 secretion	2/102	0.00679896
GO:2000109	regulation of macrophage apoptotic process	2/102	0.00679896
GO:2000425	regulation of apoptotic cell clearance	2/102	0.00679896
GO:0032970	regulation of actin filament-based process	8/102	0.00680919
GO:0002369	T cell cytokine production	3/102	0.00703394
GO:0002823	negative regulation of adaptive immune response based on somatic recom	3/102	0.00703394
GO:0050832	defense response to fungus	3/102	0.00703394
GO:0002455	humoral immune response mediated by circulating immunoglobulin	5/102	0.007249
GO:0046427	positive regulation of JAK-STAT cascade	4/102	0.00744451
GO:0030890	positive regulation of B cell proliferation	3/102	0.00748521
GO:0150077	regulation of neuroinflammatory response	3/102	0.00748521
GO:0000187	activation of MAPK activity	5/102	0.00761095
GO:0042133	neurotransmitter metabolic process	5/102	0.00781534
GO:0045639	positive regulation of myeloid cell differentiation	4/102	0.0079427
GO:0032490	detection of molecule of bacterial origin	2/102	0.0079427
GO:0032494	response to peptidoglycan	2/102	0.0079427
GO:0045628	regulation of T-helper 2 cell differentiation	2/102	0.0079427
GO:0070673	response to interleukin-18	2/102	0.0079427
GO:1902563	regulation of neutrophil activation	2/102	0.0079427
GO:2001204	regulation of osteoclast development	2/102	0.0079427
GO:0035710	CD4-positive, alpha-beta T cell activation	4/102	0.0081527
GO:1904894	positive regulation of STAT cascade	4/102	0.0081527
GO:1904018	positive regulation of vasculature development	6/102	0.00825422
GO:1901214	regulation of neuron death	7/102	0.00825422
GO:0007259	JAK-STAT cascade	5/102	0.00827107
GO:0042088	T-helper 1 type immune response	3/102	0.00827294
GO:0045429	positive regulation of nitric oxide biosynthetic process	3/102	0.00827294
GO:1901216	positive regulation of neuron death	4/102	0.0086995
GO:0030225	macrophage differentiation	3/102	0.00876064
GO:0035307	positive regulation of protein dephosphorylation	3/102	0.00876064
GO:1904407	positive regulation of nitric oxide metabolic process	3/102	0.00876064
GO:0016045	detection of bacterium	2/102	0.00908345
GO:0036005	response to macrophage colony-stimulating factor	2/102	0.00908345
GO:0036006	cellular response to macrophage colony-stimulating factor stimulus	2/102	0.00908345
GO:0070486	leukocyte aggregation	2/102	0.00908345
GO:0071888	macrophage apoptotic process	2/102	0.00908345
GO:1900044	regulation of protein K63-linked ubiquitination	2/102	0.00908345
GO:1902916	positive regulation of protein polyubiquitination	2/102	0.00908345
GO:2001198	regulation of dendritic cell differentiation	2/102	0.00908345
GO:0007568	aging	7/102	0.00917483
GO:0051607	defense response to virus	6/102	0.00941224
GO:0032480	negative regulation of type I interferon production	3/102	0.00966863
GO:0043277	apoptotic cell clearance	3/102	0.00966863
GO:0043300	regulation of leukocyte degranulation	3/102	0.00966863

## Sheet: Sheet4
TCGA GBM
KEGG Pathway of Meturquoise Module
ID	Description	GeneRatio	p.adjust
hsa05150	Staphylococcus aureus infection	17/72	3.97201e-16
hsa05152	Tuberculosis	18/72	6.53971e-13
hsa05140	Leishmaniasis	12/72	8.72921e-11
hsa04145	Phagosome	15/72	8.72921e-11
hsa04613	Neutrophil extracellular trap formation	14/72	2.07076e-08
hsa05322	Systemic lupus erythematosus	12/72	4.03143e-08
hsa04610	Complement and coagulation cascades	10/72	5.13555e-08
hsa04640	Hematopoietic cell lineage	9/72	2.86474e-06
hsa05133	Pertussis	8/72	4.09161e-06
hsa05321	Inflammatory bowel disease	7/72	1.81798e-05
hsa05171	Coronavirus disease - COVID-19	11/72	5.96853e-05
hsa05145	Toxoplasmosis	8/72	6.0009e-05
hsa05134	Legionellosis	6/72	9.41535e-05
hsa04380	Osteoclast differentiation	8/72	0.000135395
hsa05323	Rheumatoid arthritis	7/72	0.000135395
hsa05330	Allograft rejection	5/72	0.000145521
hsa05142	Chagas disease	7/72	0.000218572
hsa04612	Antigen processing and presentation	6/72	0.000415579
hsa04672	Intestinal immune network for IgA production	5/72	0.000431552
hsa05320	Autoimmune thyroid disease	5/72	0.000600209
hsa05310	Asthma	4/72	0.000867035
hsa05416	Viral myocarditis	5/72	0.000989607
hsa04666	Fc gamma R-mediated phagocytosis	6/72	0.00109577
hsa04061	Viral protein interaction with cytokine and cytokine receptor	6/72	0.00124053
hsa05146	Amoebiasis	6/72	0.00132661
hsa05221	Acute myeloid leukemia	5/72	0.001365
hsa04620	Toll-like receptor signaling pathway	6/72	0.001365
hsa04514	Cell adhesion molecules	7/72	0.00144732
hsa05332	Graft-versus-host disease	4/72	0.00207477
hsa04940	Type I diabetes mellitus	4/72	0.00219657
hsa05144	Malaria	4/72	0.00378548
hsa04060	Cytokine-cytokine receptor interaction	9/72	0.00426585
hsa04662	B cell receptor signaling pathway	4/72	0.0218242
hsa05202	Transcriptional misregulation in cancer	6/72	0.0249106

## Sheet: Sheet5
CGGA Glioma
Biological Process of MEbrown Module
ID	Description	GeneRatio	p.adjust
GO:0043312	neutrophil degranulation	33/168	1.22357e-16
GO:0002283	neutrophil activation involved in immune response	33/168	1.22357e-16
GO:0042119	neutrophil activation	33/168	1.22357e-16
GO:0002446	neutrophil mediated immunity	33/168	1.22357e-16
GO:0002697	regulation of immune effector process	28/168	5.50582e-13
GO:0002573	myeloid leukocyte differentiation	18/168	1.85993e-10
GO:0002683	negative regulation of immune system process	24/168	1.84503e-09
GO:0001819	positive regulation of cytokine production	23/168	9.89001e-09
GO:0042110	T cell activation	23/168	9.89001e-09
GO:0034341	response to interferon-gamma	16/168	9.89001e-09
GO:0050670	regulation of lymphocyte proliferation	16/168	1.71816e-08
GO:0032944	regulation of mononuclear cell proliferation	16/168	1.71816e-08
GO:0050727	regulation of inflammatory response	23/168	1.71816e-08
GO:0032103	positive regulation of response to external stimulus	19/168	2.10636e-08
GO:0097028	dendritic cell differentiation	9/168	2.10636e-08
GO:0002576	platelet degranulation	13/168	2.51647e-08
GO:0070663	regulation of leukocyte proliferation	16/168	2.99278e-08
GO:0007159	leukocyte cell-cell adhesion	19/168	3.49757e-08
GO:0046651	lymphocyte proliferation	17/168	6.46842e-08
GO:0032943	mononuclear cell proliferation	17/168	6.87946e-08
GO:0050900	leukocyte migration	22/168	1.12294e-07
GO:0071346	cellular response to interferon-gamma	14/168	1.2392e-07
GO:0050777	negative regulation of immune response	13/168	1.24261e-07
GO:0016485	protein processing	18/168	1.24261e-07
GO:0002699	positive regulation of immune effector process	15/168	1.28695e-07
GO:0030099	myeloid cell differentiation	20/168	1.28695e-07
GO:0002526	acute inflammatory response	15/168	1.55011e-07
GO:0070661	leukocyte proliferation	17/168	1.77374e-07
GO:0002685	regulation of leukocyte migration	14/168	2.84368e-07
GO:0050867	positive regulation of cell activation	19/168	2.84368e-07
GO:0045576	mast cell activation	9/168	2.94239e-07
GO:0033003	regulation of mast cell activation	8/168	2.99609e-07
GO:1902105	regulation of leukocyte differentiation	16/168	2.99609e-07
GO:0050863	regulation of T cell activation	17/168	3.21719e-07
GO:0002460	adaptive immune response based on somatic recombination of immune rece	18/168	3.87696e-07
GO:0002695	negative regulation of leukocyte activation	13/168	5.38892e-07
GO:0051250	negative regulation of lymphocyte activation	12/168	6.53083e-07
GO:0043303	mast cell degranulation	8/168	6.54379e-07
GO:0043304	regulation of mast cell degranulation	7/168	6.81712e-07
GO:0070613	regulation of protein processing	13/168	6.81712e-07
GO:0002279	mast cell activation involved in immune response	8/168	7.22262e-07
GO:1903317	regulation of protein maturation	13/168	7.41706e-07
GO:1903706	regulation of hemopoiesis	20/168	7.43862e-07
GO:0033006	regulation of mast cell activation involved in immune response	7/168	7.72349e-07
GO:0002448	mast cell mediated immunity	8/168	7.72349e-07
GO:0042098	T cell proliferation	13/168	7.72349e-07
GO:1903037	regulation of leukocyte cell-cell adhesion	16/168	1.02139e-06
GO:0042129	regulation of T cell proliferation	12/168	1.04957e-06
GO:0019882	antigen processing and presentation	14/168	1.04957e-06
GO:0051604	protein maturation	18/168	1.1836e-06
GO:0002673	regulation of acute inflammatory response	12/168	1.23965e-06
GO:0022407	regulation of cell-cell adhesion	18/168	1.43178e-06
GO:0043900	regulation of multi-organism process	18/168	1.51507e-06
GO:0002886	regulation of myeloid leukocyte mediated immunity	8/168	1.64693e-06
GO:0050866	negative regulation of cell activation	13/168	1.64693e-06
GO:0030193	regulation of blood coagulation	9/168	1.95966e-06
GO:1900046	regulation of hemostasis	9/168	2.15274e-06
GO:0032753	positive regulation of interleukin-4 production	6/168	2.18137e-06
GO:0050818	regulation of coagulation	9/168	3.20171e-06
GO:1902107	positive regulation of leukocyte differentiation	11/168	3.66849e-06
GO:0001818	negative regulation of cytokine production	15/168	3.70692e-06
GO:1903034	regulation of response to wounding	12/168	3.78469e-06
GO:0051249	regulation of lymphocyte activation	19/168	3.78469e-06
GO:0030449	regulation of complement activation	10/168	4.03e-06
GO:2000257	regulation of protein activation cascade	10/168	4.30899e-06
GO:0061041	regulation of wound healing	11/168	4.41838e-06
GO:0002761	regulation of myeloid leukocyte differentiation	10/168	4.53594e-06
GO:1903900	regulation of viral life cycle	11/168	4.59459e-06
GO:0043903	regulation of symbiosis, encompassing mutualism through parasitism	13/168	4.74914e-06
GO:0032673	regulation of interleukin-4 production	6/168	5.07384e-06
GO:0030595	leukocyte chemotaxis	13/168	5.07384e-06
GO:0002449	lymphocyte mediated immunity	16/168	5.07384e-06
GO:0060333	interferon-gamma-mediated signaling pathway	9/168	5.22094e-06
GO:0007249	I-kappaB kinase/NF-kappaB signaling	14/168	6.09823e-06
GO:0043300	regulation of leukocyte degranulation	7/168	6.56146e-06
GO:0046596	regulation of viral entry into host cell	6/168	9.29438e-06
GO:0002429	immune response-activating cell surface receptor signaling pathway	18/168	1.0653e-05
GO:0032945	negative regulation of mononuclear cell proliferation	8/168	1.09822e-05
GO:0050672	negative regulation of lymphocyte proliferation	8/168	1.09822e-05
GO:0050870	positive regulation of T cell activation	12/168	1.09822e-05
GO:0032418	lysosome localization	8/168	1.18285e-05
GO:0032677	regulation of interleukin-8 production	8/168	1.18285e-05
GO:0002696	positive regulation of leukocyte activation	16/168	1.23718e-05
GO:0002920	regulation of humoral immune response	10/168	1.23841e-05
GO:0030260	entry into host cell	10/168	1.23841e-05
GO:0044409	entry into host	10/168	1.23841e-05
GO:0051806	entry into cell of other organism involved in symbiotic interaction	10/168	1.23841e-05
GO:0051828	entry into other organism involved in symbiotic interaction	10/168	1.23841e-05
GO:0050921	positive regulation of chemotaxis	10/168	1.3123e-05
GO:0050792	regulation of viral process	12/168	1.33706e-05
GO:0032633	interleukin-4 production	6/168	1.41592e-05
GO:0045637	regulation of myeloid cell differentiation	13/168	1.4638e-05
GO:0002286	T cell activation involved in immune response	9/168	1.53035e-05
GO:0070664	negative regulation of leukocyte proliferation	8/168	1.55705e-05
GO:0002237	response to molecule of bacterial origin	15/168	1.58545e-05
GO:0002478	antigen processing and presentation of exogenous peptide antigen	11/168	1.65373e-05
GO:0022409	positive regulation of cell-cell adhesion	13/168	1.66143e-05
GO:0060326	cell chemotaxis	14/168	1.98627e-05
GO:0016064	immunoglobulin mediated immune response	12/168	1.98627e-05
GO:1903039	positive regulation of leukocyte cell-cell adhesion	12/168	1.98627e-05
GO:0045088	regulation of innate immune response	17/168	2.08725e-05
GO:0032637	interleukin-8 production	8/168	2.10106e-05
GO:0030098	lymphocyte differentiation	15/168	2.10106e-05
GO:0002285	lymphocyte activation involved in immune response	11/168	2.13462e-05
GO:0050868	negative regulation of T cell activation	9/168	2.16593e-05
GO:0019724	B cell mediated immunity	12/168	2.16632e-05
GO:0019884	antigen processing and presentation of exogenous antigen	11/168	2.19123e-05
GO:1903708	positive regulation of hemopoiesis	11/168	2.55209e-05
GO:0048002	antigen processing and presentation of peptide antigen	11/168	3.12248e-05
GO:1903557	positive regulation of tumor necrosis factor superfamily cytokine prod	8/168	3.37999e-05
GO:0002698	negative regulation of immune effector process	9/168	3.6671e-05
GO:0046718	viral entry into host cell	9/168	3.89642e-05
GO:0052548	regulation of endopeptidase activity	16/168	3.97646e-05
GO:0071216	cellular response to biotic stimulus	12/168	4.02207e-05
GO:0019058	viral life cycle	14/168	4.24581e-05
GO:0051048	negative regulation of secretion	12/168	4.31724e-05
GO:0032496	response to lipopolysaccharide	14/168	4.48174e-05
GO:0030217	T cell differentiation	12/168	4.63133e-05
GO:0002703	regulation of leukocyte mediated immunity	11/168	5.22416e-05
GO:0007596	blood coagulation	14/168	5.395e-05
GO:1903555	regulation of tumor necrosis factor superfamily cytokine production	10/168	5.43852e-05
GO:0002687	positive regulation of leukocyte migration	9/168	5.72064e-05
GO:1903038	negative regulation of leukocyte cell-cell adhesion	9/168	6.00539e-05
GO:2000482	regulation of interleukin-8 secretion	5/168	6.00539e-05
GO:0071222	cellular response to lipopolysaccharide	11/168	6.00539e-05
GO:0030225	macrophage differentiation	6/168	6.00539e-05
GO:0007599	hemostasis	14/168	6.05492e-05
GO:0030316	osteoclast differentiation	8/168	6.09825e-05
GO:0050817	coagulation	14/168	6.16745e-05
GO:0071706	tumor necrosis factor superfamily cytokine production	10/168	6.62285e-05
GO:2001198	regulation of dendritic cell differentiation	4/168	6.62285e-05
GO:0051701	interaction with host	11/168	6.87563e-05
GO:0071675	regulation of mononuclear cell migration	6/168	7.36991e-05
GO:0052547	regulation of peptidase activity	16/168	7.36991e-05
GO:1903531	negative regulation of secretion by cell	11/168	7.36991e-05
GO:0043901	negative regulation of multi-organism process	10/168	7.44545e-05
GO:0071219	cellular response to molecule of bacterial origin	11/168	7.60082e-05
GO:0045785	positive regulation of cell adhesion	15/168	8.06013e-05
GO:0002367	cytokine production involved in immune response	8/168	8.20297e-05
GO:0032652	regulation of interleukin-1 production	8/168	8.76327e-05
GO:0006956	complement activation	10/168	8.83016e-05
GO:0050920	regulation of chemotaxis	11/168	9.17419e-05
GO:0070665	positive regulation of leukocyte proliferation	9/168	9.64276e-05
GO:0072606	interleukin-8 secretion	5/168	0.000112796
GO:0043123	positive regulation of I-kappaB kinase/NF-kappaB signaling	10/168	0.000127723
GO:0006909	phagocytosis	14/168	0.000130636
GO:0032653	regulation of interleukin-10 production	6/168	0.000139885
GO:0042590	antigen processing and presentation of exogenous peptide antigen via M	7/168	0.00014039
GO:0034109	homotypic cell-cell adhesion	7/168	0.000164774
GO:0002763	positive regulation of myeloid leukocyte differentiation	6/168	0.000170705
GO:0002688	regulation of leukocyte chemotaxis	8/168	0.000170705
GO:0006690	icosanoid metabolic process	8/168	0.000170705
GO:0042035	regulation of cytokine biosynthetic process	8/168	0.000170705
GO:0032612	interleukin-1 production	8/168	0.000180896
GO:0032613	interleukin-10 production	6/168	0.000182765
GO:0046456	icosanoid biosynthetic process	6/168	0.000182765
GO:0045582	positive regulation of T cell differentiation	7/168	0.000182765
GO:2000106	regulation of leukocyte apoptotic process	7/168	0.000182765
GO:0050729	positive regulation of inflammatory response	9/168	0.000189397
GO:0002718	regulation of cytokine production involved in immune response	7/168	0.000195217
GO:0051251	positive regulation of lymphocyte activation	13/168	0.000195217
GO:0060760	positive regulation of response to cytokine stimulus	6/168	0.000216669
GO:0002791	regulation of peptide secretion	16/168	0.000216669
GO:0007162	negative regulation of cell adhesion	12/168	0.000221432
GO:0032760	positive regulation of tumor necrosis factor production	7/168	0.000221432
GO:0072376	protein activation cascade	10/168	0.000222801
GO:0031663	lipopolysaccharide-mediated signaling pathway	6/168	0.000234136
GO:0002690	positive regulation of leukocyte chemotaxis	7/168	0.000234733
GO:0048872	homeostasis of number of cells	11/168	0.000249742
GO:0002819	regulation of adaptive immune response	9/168	0.000249742
GO:0032680	regulation of tumor necrosis factor production	9/168	0.000249742
GO:0045824	negative regulation of innate immune response	6/168	0.000249742
GO:0070527	platelet aggregation	6/168	0.000249742
GO:0042089	cytokine biosynthetic process	8/168	0.000262315
GO:0042107	cytokine metabolic process	8/168	0.000276693
GO:0032733	positive regulation of interleukin-10 production	5/168	0.000276946
GO:0032651	regulation of interleukin-1 beta production	7/168	0.000276946
GO:0071674	mononuclear cell migration	7/168	0.000276946
GO:0010951	negative regulation of endopeptidase activity	11/168	0.00027709
GO:0032640	tumor necrosis factor production	9/168	0.000278115
GO:0043011	myeloid dendritic cell differentiation	4/168	0.000284068
GO:1903902	positive regulation of viral life cycle	6/168	0.000288234
GO:0032623	interleukin-2 production	6/168	0.000315026
GO:0050707	regulation of cytokine secretion	10/168	0.000330466
GO:0097529	myeloid leukocyte migration	10/168	0.000330466
GO:0006959	humoral immune response	13/168	0.000330466
GO:0050730	regulation of peptidyl-tyrosine phosphorylation	11/168	0.000330466
GO:0045621	positive regulation of lymphocyte differentiation	7/168	0.000348586
GO:0001666	response to hypoxia	13/168	0.000356047
GO:0050671	positive regulation of lymphocyte proliferation	8/168	0.000359226
GO:0042102	positive regulation of T cell proliferation	7/168	0.000367627
GO:0032946	positive regulation of mononuclear cell proliferation	8/168	0.000375483
GO:0050708	regulation of protein secretion	15/168	0.000375483
GO:0002474	antigen processing and presentation of peptide antigen via MHC class I	7/168	0.000387344
GO:0045861	negative regulation of proteolysis	13/168	0.000387344
GO:0010466	negative regulation of peptidase activity	11/168	0.000390371
GO:0042108	positive regulation of cytokine biosynthetic process	6/168	0.000457765
GO:0036293	response to decreased oxygen levels	13/168	0.00046511
GO:0002824	positive regulation of adaptive immune response based on somatic recom	7/168	0.000490881
GO:0002292	T cell differentiation involved in immune response	6/168	0.000490881
GO:0051098	regulation of binding	13/168	0.000498054
GO:0031532	actin cytoskeleton reorganization	7/168	0.000514307
GO:0032611	interleukin-1 beta production	7/168	0.000514307
GO:0046631	alpha-beta T cell activation	8/168	0.000514307
GO:0022408	negative regulation of cell-cell adhesion	9/168	0.000558767
GO:1902106	negative regulation of leukocyte differentiation	7/168	0.000575496
GO:0009615	response to virus	12/168	0.000576893
GO:0097530	granulocyte migration	8/168	0.000588251
GO:0071887	leukocyte apoptotic process	7/168	0.000603615
GO:0002821	positive regulation of adaptive immune response	7/168	0.000636792
GO:0051235	maintenance of location	12/168	0.000636792
GO:0032717	negative regulation of interleukin-8 production	4/168	0.000677607
GO:0043367	CD4-positive, alpha-beta T cell differentiation	6/168	0.000746185
GO:0090023	positive regulation of neutrophil chemotaxis	4/168	0.000799746
GO:0043122	regulation of I-kappaB kinase/NF-kappaB signaling	10/168	0.000799746
GO:0070482	response to oxygen levels	13/168	0.000811994
GO:0002455	humoral immune response mediated by circulating immunoglobulin	8/168	0.00087466
GO:0050663	cytokine secretion	10/168	0.000876223
GO:0002507	tolerance induction	4/168	0.000924008
GO:0030168	platelet activation	8/168	0.000991832
GO:0071624	positive regulation of granulocyte chemotaxis	4/168	0.00107456
GO:0002291	T cell activation via T cell receptor contact with antigen bound to MH	3/168	0.00108248
GO:0051346	negative regulation of hydrolase activity	14/168	0.00111073
GO:0001961	positive regulation of cytokine-mediated signaling pathway	5/168	0.00111073
GO:0001773	myeloid dendritic cell activation	4/168	0.00141908
GO:0042730	fibrinolysis	4/168	0.00141908
GO:0002887	negative regulation of myeloid leukocyte mediated immunity	3/168	0.001446
GO:0030195	negative regulation of blood coagulation	5/168	0.00144622
GO:0018108	peptidyl-tyrosine phosphorylation	12/168	0.00145361
GO:1903901	negative regulation of viral life cycle	6/168	0.00150386
GO:0042113	B cell activation	11/168	0.00150497
GO:0032386	regulation of intracellular transport	13/168	0.0015222
GO:0018212	peptidyl-tyrosine modification	12/168	0.0015222
GO:0002720	positive regulation of cytokine production involved in immune response	5/168	0.0015222
GO:0006636	unsaturated fatty acid biosynthetic process	5/168	0.0015222
GO:0032663	regulation of interleukin-2 production	5/168	0.0015222
GO:1900047	negative regulation of hemostasis	5/168	0.0015222
GO:0071621	granulocyte chemotaxis	7/168	0.00153658
GO:0001776	leukocyte homeostasis	6/168	0.00153928
GO:1902624	positive regulation of neutrophil migration	4/168	0.00153928
GO:1901568	fatty acid derivative metabolic process	8/168	0.00166658
GO:0032743	positive regulation of interleukin-2 production	4/168	0.00172067
GO:0043372	positive regulation of CD4-positive, alpha-beta T cell differentiation	4/168	0.00172067
GO:0050869	negative regulation of B cell activation	4/168	0.00172067
GO:0061082	myeloid leukocyte cytokine production	4/168	0.00172067
GO:0090022	regulation of neutrophil chemotaxis	4/168	0.00172067
GO:0050819	negative regulation of coagulation	5/168	0.00189222
GO:1903035	negative regulation of response to wounding	6/168	0.00191342
GO:0006691	leukotriene metabolic process	4/168	0.0019304
GO:0010543	regulation of platelet activation	4/168	0.0019304
GO:0045639	positive regulation of myeloid cell differentiation	6/168	0.0020091
GO:0045089	positive regulation of innate immune response	12/168	0.00207261
GO:0035710	CD4-positive, alpha-beta T cell activation	6/168	0.00211658
GO:0051085	chaperone cofactor-dependent protein refolding	4/168	0.00215156
GO:0042130	negative regulation of T cell proliferation	5/168	0.00215156
GO:0045071	negative regulation of viral genome replication	5/168	0.00215156
GO:0033004	negative regulation of mast cell activation	3/168	0.0021678
GO:0043301	negative regulation of leukocyte degranulation	3/168	0.0021678
GO:0090594	inflammatory response to wounding	3/168	0.0021678
GO:0046634	regulation of alpha-beta T cell activation	6/168	0.00218542
GO:0002294	CD4-positive, alpha-beta T cell differentiation involved in immune res	5/168	0.00228559
GO:0002702	positive regulation of production of molecular mediator of immune resp	6/168	0.00241617
GO:0042116	macrophage activation	6/168	0.00241617
GO:0051651	maintenance of location in cell	6/168	0.00241617
GO:0002287	alpha-beta T cell activation involved in immune response	5/168	0.00241617
GO:0002293	alpha-beta T cell differentiation involved in immune response	5/168	0.00241617
GO:0030888	regulation of B cell proliferation	5/168	0.00241617
GO:0045920	negative regulation of exocytosis	4/168	0.00258978
GO:0046635	positive regulation of alpha-beta T cell activation	5/168	0.00258978
GO:0045064	T-helper 2 cell differentiation	3/168	0.00261944
GO:0045591	positive regulation of regulatory T cell differentiation	3/168	0.00261944
GO:0006958	complement activation, classical pathway	7/168	0.00262135
GO:0019886	antigen processing and presentation of exogenous peptide antigen via M	6/168	0.0027599
GO:0050764	regulation of phagocytosis	6/168	0.0027599
GO:0002700	regulation of production of molecular mediator of immune response	7/168	0.00281914
GO:0045580	regulation of T cell differentiation	7/168	0.00281914
GO:0042092	type 2 immune response	4/168	0.00281914
GO:0048525	negative regulation of viral process	6/168	0.00286408
GO:1901570	fatty acid derivative biosynthetic process	6/168	0.00286408
GO:1902622	regulation of neutrophil migration	4/168	0.00310459
GO:2000516	positive regulation of CD4-positive, alpha-beta T cell activation	4/168	0.00310459
GO:0071801	regulation of podosome assembly	3/168	0.00311476
GO:2000484	positive regulation of interleukin-8 secretion	3/168	0.00311476
GO:0002495	antigen processing and presentation of peptide antigen via MHC class I	6/168	0.00312466
GO:0046632	alpha-beta T cell differentiation	6/168	0.00312466
GO:0002504	antigen processing and presentation of peptide or polysaccharide antig	6/168	0.00328401
GO:2000116	regulation of cysteine-type endopeptidase activity	9/168	0.00328728
GO:0060759	regulation of response to cytokine stimulus	8/168	0.00334936
GO:0051084	'de novo' posttranslational protein folding	4/168	0.00334936
GO:2000249	regulation of actin cytoskeleton reorganization	4/168	0.00334936
GO:0007229	integrin-mediated signaling pathway	6/168	0.00340203
GO:0002431	Fc receptor mediated stimulatory signaling pathway	7/168	0.00343975
GO:0002822	regulation of adaptive immune response based on somatic recombination	7/168	0.00343975
GO:0050731	positive regulation of peptidyl-tyrosine phosphorylation	8/168	0.00352324
GO:0008630	intrinsic apoptotic signaling pathway in response to DNA damage	6/168	0.00352324
GO:0030593	neutrophil chemotaxis	6/168	0.00352324
GO:0030889	negative regulation of B cell proliferation	3/168	0.00362875
GO:0002262	myeloid cell homeostasis	7/168	0.00367455
GO:0002792	negative regulation of peptide secretion	7/168	0.00381541
GO:0048524	positive regulation of viral process	6/168	0.00404971
GO:0002532	production of molecular mediator involved in inflammatory response	5/168	0.00465547
GO:0033559	unsaturated fatty acid metabolic process	6/168	0.0046634
GO:0006458	'de novo' protein folding	4/168	0.00474851
GO:0010955	negative regulation of protein processing	4/168	0.00474851
GO:1903318	negative regulation of protein maturation	4/168	0.00474851
GO:0031100	animal organ regeneration	5/168	0.00488076
GO:1903707	negative regulation of hemopoiesis	7/168	0.00490552
GO:0007259	JAK-STAT cascade	7/168	0.00508116
GO:0034612	response to tumor necrosis factor	10/168	0.00512832
GO:0050710	negative regulation of cytokine secretion	5/168	0.00512975
GO:0002479	antigen processing and presentation of exogenous peptide antigen via M	5/168	0.0054391
GO:0006692	prostanoid metabolic process	4/168	0.00556052
GO:0006693	prostaglandin metabolic process	4/168	0.00556052
GO:0061045	negative regulation of wound healing	5/168	0.00572506
GO:1903305	regulation of regulated secretory pathway	7/168	0.00577679
GO:0071800	podosome assembly	3/168	0.00578556
GO:0071622	regulation of granulocyte chemotaxis	4/168	0.00599738
GO:1990266	neutrophil migration	6/168	0.00642345
GO:1903829	positive regulation of cellular protein localization	10/168	0.0066454
GO:0019370	leukotriene biosynthetic process	3/168	0.00667719
GO:0032388	positive regulation of intracellular transport	8/168	0.00682565
GO:0050706	regulation of interleukin-1 beta secretion	4/168	0.00699907
GO:0097696	STAT cascade	7/168	0.00700418
GO:0017157	regulation of exocytosis	8/168	0.0071821
GO:0033209	tumor necrosis factor-mediated signaling pathway	7/168	0.00721155
GO:0042742	defense response to bacterium	10/168	0.00745799
GO:0043370	regulation of CD4-positive, alpha-beta T cell differentiation	4/168	0.00745799
GO:0046638	positive regulation of alpha-beta T cell differentiation	4/168	0.00745799
GO:0045619	regulation of lymphocyte differentiation	7/168	0.00763985
GO:0051101	regulation of DNA binding	6/168	0.00795813
GO:0001774	microglial cell activation	4/168	0.00795813
GO:0002269	leukocyte activation involved in inflammatory response	4/168	0.00795813
GO:0032648	regulation of interferon-beta production	4/168	0.00795813
GO:0019883	antigen processing and presentation of endogenous antigen	3/168	0.00847783
GO:0045649	regulation of macrophage differentiation	3/168	0.00847783
GO:0050765	negative regulation of phagocytosis	3/168	0.00847783
GO:0002704	negative regulation of leukocyte mediated immunity	4/168	0.00847802
GO:0032757	positive regulation of interleukin-8 production	4/168	0.00847802
GO:0032479	regulation of type I interferon production	6/168	0.00849123
GO:1903532	positive regulation of secretion by cell	11/168	0.00862054
GO:0043620	regulation of DNA-templated transcription in response to stress	6/168	0.00879509
GO:0030100	regulation of endocytosis	9/168	0.00880286
GO:0032608	interferon-beta production	4/168	0.00901783
GO:0032606	type I interferon production	6/168	0.00908014
GO:0001959	regulation of cytokine-mediated signaling pathway	7/168	0.00954193

## Sheet: Sheet6
CGGA Glioma
KEGG Pathway of MEbrown Module
ID	Description	GeneRatio	p.adjust
hsa04610	Complement and coagulation cascades	13/108	1.20423e-08
hsa05150	Staphylococcus aureus infection	13/108	2.91427e-08
hsa05322	Systemic lupus erythematosus	12/108	1.30233e-05
hsa04612	Antigen processing and presentation	9/108	3.62383e-05
hsa04672	Intestinal immune network for IgA production	7/108	0.000119982
hsa05152	Tuberculosis	12/108	0.000130922
hsa05133	Pertussis	8/108	0.00015082
hsa04380	Osteoclast differentiation	10/108	0.00015082
hsa05140	Leishmaniasis	8/108	0.00015082
hsa04145	Phagosome	10/108	0.00058015
hsa05145	Toxoplasmosis	8/108	0.00188592
hsa05330	Allograft rejection	5/108	0.00188592
hsa05416	Viral myocarditis	6/108	0.00188592
hsa05166	Human T-cell leukemia virus 1 infection	11/108	0.00194326
hsa05332	Graft-versus-host disease	5/108	0.00264395
hsa04940	Type I diabetes mellitus	5/108	0.0026507
hsa05171	Coronavirus disease - COVID-19	11/108	0.0026507
hsa05169	Epstein-Barr virus infection	10/108	0.00343437
hsa04064	NF-kappa B signaling pathway	7/108	0.00428384
hsa05170	Human immunodeficiency virus 1 infection	10/108	0.00453485
hsa05320	Autoimmune thyroid disease	5/108	0.00567225
hsa05310	Asthma	4/108	0.00582604
hsa04611	Platelet activation	7/108	0.0100891
hsa05323	Rheumatoid arthritis	6/108	0.0109083
hsa04142	Lysosome	7/108	0.0111604
hsa05321	Inflammatory bowel disease	5/108	0.0115127
hsa05132	Salmonella infection	10/108	0.0115127
hsa04666	Fc gamma R-mediated phagocytosis	6/108	0.0116127
hsa04640	Hematopoietic cell lineage	6/108	0.0123166
hsa04664	Fc epsilon RI signaling pathway	5/108	0.0123166
hsa04625	C-type lectin receptor signaling pathway	6/108	0.0149432
hsa04514	Cell adhesion molecules	7/108	0.020524
hsa04613	Neutrophil extracellular trap formation	8/108	0.020524
hsa05167	Kaposi sarcoma-associated herpesvirus infection	8/108	0.0219039
hsa05205	Proteoglycans in cancer	8/108	0.0305084
hsa04650	Natural killer cell mediated cytotoxicity	6/108	0.0397314
hsa04810	Regulation of actin cytoskeleton	8/108	0.0413054
hsa05135	Yersinia infection	6/108	0.046438

## Sheet: Sheet7
CGGA GBM
Biological Process of Meblue Module
ID	Description	GeneRatio	p.adjust
GO:0043312	neutrophil degranulation	37/179	1.11715e-19
GO:0002283	neutrophil activation involved in immune response	37/179	1.11715e-19
GO:0042119	neutrophil activation	37/179	1.20966e-19
GO:0002446	neutrophil mediated immunity	37/179	1.20966e-19
GO:0002573	myeloid leukocyte differentiation	22/179	2.68006e-14
GO:0042110	T cell activation	30/179	5.51226e-14
GO:0002683	negative regulation of immune system process	29/179	3.72725e-13
GO:0032944	regulation of mononuclear cell proliferation	21/179	3.84041e-13
GO:0070663	regulation of leukocyte proliferation	21/179	1.16071e-12
GO:0002697	regulation of immune effector process	28/179	1.59192e-12
GO:0050900	leukocyte migration	29/179	1.66848e-12
GO:0050670	regulation of lymphocyte proliferation	20/179	2.99984e-12
GO:0030099	myeloid cell differentiation	26/179	7.54697e-12
GO:0034341	response to interferon-gamma	19/179	1.39746e-11
GO:0051249	regulation of lymphocyte activation	27/179	3.257e-11
GO:0032943	mononuclear cell proliferation	21/179	4.28591e-11
GO:0001819	positive regulation of cytokine production	26/179	7.28971e-11
GO:0002685	regulation of leukocyte migration	18/179	1.00487e-10
GO:1903706	regulation of hemopoiesis	26/179	1.11612e-10
GO:0070661	leukocyte proliferation	21/179	1.75268e-10
GO:0007159	leukocyte cell-cell adhesion	22/179	2.16573e-10
GO:0045088	regulation of innate immune response	25/179	2.21589e-10
GO:0071346	cellular response to interferon-gamma	17/179	2.26054e-10
GO:0046651	lymphocyte proliferation	20/179	2.28632e-10
GO:1902105	regulation of leukocyte differentiation	20/179	2.28632e-10
GO:0050863	regulation of T cell activation	21/179	3.68231e-10
GO:0032103	positive regulation of response to external stimulus	21/179	6.07955e-10
GO:0030595	leukocyte chemotaxis	18/179	6.28974e-10
GO:0019882	antigen processing and presentation	18/179	7.05472e-10
GO:0051250	negative regulation of lymphocyte activation	15/179	1.10115e-09
GO:0002695	negative regulation of leukocyte activation	16/179	1.2801e-09
GO:1903037	regulation of leukocyte cell-cell adhesion	20/179	1.37166e-09
GO:0050777	negative regulation of immune response	15/179	1.48265e-09
GO:0050867	positive regulation of cell activation	22/179	2.89557e-09
GO:0050866	negative regulation of cell activation	16/179	7.92976e-09
GO:0002761	regulation of myeloid leukocyte differentiation	13/179	8.49937e-09
GO:0002696	positive regulation of leukocyte activation	21/179	9.33602e-09
GO:0030316	osteoclast differentiation	12/179	1.21319e-08
GO:0002576	platelet degranulation	13/179	2.44909e-08
GO:0022407	regulation of cell-cell adhesion	21/179	2.45696e-08
GO:0042129	regulation of T cell proliferation	14/179	2.45696e-08
GO:0045637	regulation of myeloid cell differentiation	17/179	2.45696e-08
GO:0071675	regulation of mononuclear cell migration	9/179	3.32996e-08
GO:0060326	cell chemotaxis	18/179	6.08573e-08
GO:0002688	regulation of leukocyte chemotaxis	12/179	6.83427e-08
GO:0071674	mononuclear cell migration	11/179	6.83427e-08
GO:0050870	positive regulation of T cell activation	15/179	7.11147e-08
GO:0030098	lymphocyte differentiation	19/179	9.11262e-08
GO:0002478	antigen processing and presentation of exogenous peptide antigen	14/179	9.50694e-08
GO:0050727	regulation of inflammatory response	22/179	1.01157e-07
GO:0097529	myeloid leukocyte migration	15/179	1.11828e-07
GO:0032945	negative regulation of mononuclear cell proliferation	10/179	1.11828e-07
GO:0050672	negative regulation of lymphocyte proliferation	10/179	1.11828e-07
GO:0019884	antigen processing and presentation of exogenous antigen	14/179	1.43953e-07
GO:0042098	T cell proliferation	14/179	1.60249e-07
GO:0050920	regulation of chemotaxis	15/179	1.60249e-07
GO:1903039	positive regulation of leukocyte cell-cell adhesion	15/179	1.67674e-07
GO:0070664	negative regulation of leukocyte proliferation	10/179	1.98577e-07
GO:0002687	positive regulation of leukocyte migration	12/179	1.98577e-07
GO:0051251	positive regulation of lymphocyte activation	18/179	1.98577e-07
GO:0048002	antigen processing and presentation of peptide antigen	14/179	2.07954e-07
GO:0007596	blood coagulation	18/179	2.11056e-07
GO:0007599	hemostasis	18/179	2.6179e-07
GO:0033003	regulation of mast cell activation	8/179	2.65624e-07
GO:0050817	coagulation	18/179	2.65624e-07
GO:0002429	immune response-activating cell surface receptor signaling pathway	21/179	2.70416e-07
GO:0071216	cellular response to biotic stimulus	15/179	4.19642e-07
GO:0050868	negative regulation of T cell activation	11/179	4.86048e-07
GO:0097530	granulocyte migration	12/179	5.18349e-07
GO:0002460	adaptive immune response based on somatic recombination of immune rece	18/179	5.71497e-07
GO:0043900	regulation of multi-organism process	19/179	5.81929e-07
GO:0043304	regulation of mast cell degranulation	7/179	6.21646e-07
GO:1902107	positive regulation of leukocyte differentiation	12/179	6.21646e-07
GO:0006909	phagocytosis	18/179	7.57844e-07
GO:0033006	regulation of mast cell activation involved in immune response	7/179	7.63815e-07
GO:0019058	viral life cycle	17/179	7.63815e-07
GO:1903034	regulation of response to wounding	13/179	7.63815e-07
GO:0061041	regulation of wound healing	12/179	7.92205e-07
GO:0002698	negative regulation of immune effector process	11/179	8.66046e-07
GO:0002699	positive regulation of immune effector process	14/179	8.75184e-07
GO:0022409	positive regulation of cell-cell adhesion	15/179	9.80342e-07
GO:0002526	acute inflammatory response	14/179	1.07643e-06
GO:0045089	positive regulation of innate immune response	18/179	1.10307e-06
GO:0002763	positive regulation of myeloid leukocyte differentiation	8/179	1.63599e-06
GO:1903038	negative regulation of leukocyte cell-cell adhesion	11/179	1.71246e-06
GO:0002886	regulation of myeloid leukocyte mediated immunity	8/179	1.85475e-06
GO:0032652	regulation of interleukin-1 production	10/179	2.0194e-06
GO:0030193	regulation of blood coagulation	9/179	2.3178e-06
GO:0045785	positive regulation of cell adhesion	18/179	2.40875e-06
GO:1900046	regulation of hemostasis	9/179	2.53261e-06
GO:0002286	T cell activation involved in immune response	10/179	2.53261e-06
GO:0050921	positive regulation of chemotaxis	11/179	2.53261e-06
GO:0052547	regulation of peptidase activity	19/179	2.53754e-06
GO:0031663	lipopolysaccharide-mediated signaling pathway	8/179	2.60148e-06
GO:0002218	activation of innate immune response	16/179	2.60148e-06
GO:0034109	homotypic cell-cell adhesion	9/179	2.64935e-06
GO:0030217	T cell differentiation	14/179	2.701e-06
GO:0030100	regulation of endocytosis	15/179	2.91432e-06
GO:0071222	cellular response to lipopolysaccharide	13/179	2.95757e-06
GO:0070665	positive regulation of leukocyte proliferation	11/179	3.14661e-06
GO:0045576	mast cell activation	8/179	3.18615e-06
GO:0050818	regulation of coagulation	9/179	3.43298e-06
GO:0016485	protein processing	16/179	3.51254e-06
GO:0007162	negative regulation of cell adhesion	15/179	3.95731e-06
GO:0097028	dendritic cell differentiation	7/179	4.04004e-06
GO:0071219	cellular response to molecule of bacterial origin	13/179	4.08586e-06
GO:0042035	regulation of cytokine biosynthetic process	10/179	4.32604e-06
GO:0052548	regulation of endopeptidase activity	18/179	4.36705e-06
GO:0002690	positive regulation of leukocyte chemotaxis	9/179	4.36705e-06
GO:0032612	interleukin-1 production	10/179	4.57097e-06
GO:0070613	regulation of protein processing	12/179	4.86038e-06
GO:0001818	negative regulation of cytokine production	15/179	5.00881e-06
GO:0002285	lymphocyte activation involved in immune response	12/179	5.07115e-06
GO:0030225	macrophage differentiation	7/179	5.20086e-06
GO:1903317	regulation of protein maturation	12/179	5.29066e-06
GO:0032651	regulation of interleukin-1 beta production	9/179	5.46695e-06
GO:1903900	regulation of viral life cycle	11/179	5.46695e-06
GO:0002237	response to molecule of bacterial origin	16/179	5.6284e-06
GO:1903708	positive regulation of hemopoiesis	12/179	6.10565e-06
GO:0043903	regulation of symbiosis, encompassing mutualism through parasitism	13/179	6.15282e-06
GO:0042108	positive regulation of cytokine biosynthetic process	8/179	6.40354e-06
GO:0046718	viral entry into host cell	10/179	6.62501e-06
GO:0043300	regulation of leukocyte degranulation	7/179	6.62501e-06
GO:0002449	lymphocyte mediated immunity	16/179	7.53797e-06
GO:0042089	cytokine biosynthetic process	10/179	7.53797e-06
GO:0043303	mast cell degranulation	7/179	7.53797e-06
GO:0042107	cytokine metabolic process	10/179	8.04715e-06
GO:0002279	mast cell activation involved in immune response	7/179	8.61724e-06
GO:0002673	regulation of acute inflammatory response	11/179	9.5567e-06
GO:0002448	mast cell mediated immunity	7/179	9.81924e-06
GO:0002819	regulation of adaptive immune response	11/179	1.00223e-05
GO:1903555	regulation of tumor necrosis factor superfamily cytokine production	11/179	1.19814e-05
GO:0032677	regulation of interleukin-8 production	8/179	1.27155e-05
GO:0032946	positive regulation of mononuclear cell proliferation	10/179	1.27246e-05
GO:0032611	interleukin-1 beta production	9/179	1.27981e-05
GO:0002703	regulation of leukocyte mediated immunity	12/179	1.30404e-05
GO:0002920	regulation of humoral immune response	10/179	1.49155e-05
GO:0030260	entry into host cell	10/179	1.49155e-05
GO:0044409	entry into host	10/179	1.49155e-05
GO:0051806	entry into cell of other organism involved in symbiotic interaction	10/179	1.49155e-05
GO:0051828	entry into other organism involved in symbiotic interaction	10/179	1.49155e-05
GO:0071706	tumor necrosis factor superfamily cytokine production	11/179	1.50568e-05
GO:0032496	response to lipopolysaccharide	15/179	1.56922e-05
GO:0048872	homeostasis of number of cells	13/179	1.6535e-05
GO:0050792	regulation of viral process	12/179	1.76061e-05
GO:0042590	antigen processing and presentation of exogenous peptide antigen via M	8/179	1.92506e-05
GO:1902622	regulation of neutrophil migration	6/179	2.34909e-05
GO:0002758	innate immune response-activating signal transduction	14/179	2.44399e-05
GO:0032637	interleukin-8 production	8/179	2.51481e-05
GO:0016064	immunoglobulin mediated immune response	12/179	2.79404e-05
GO:0022408	negative regulation of cell-cell adhesion	11/179	2.95852e-05
GO:0051604	protein maturation	16/179	3.03687e-05
GO:0045824	negative regulation of innate immune response	7/179	3.03687e-05
GO:0070527	platelet aggregation	7/179	3.03687e-05
GO:0048246	macrophage chemotaxis	6/179	3.10087e-05
GO:0019724	B cell mediated immunity	12/179	3.10087e-05
GO:0030449	regulation of complement activation	9/179	3.30382e-05
GO:2000257	regulation of protein activation cascade	9/179	3.52999e-05
GO:0006959	humoral immune response	15/179	3.63283e-05
GO:0001666	response to hypoxia	15/179	3.96725e-05
GO:1990266	neutrophil migration	9/179	3.96725e-05
GO:1903557	positive regulation of tumor necrosis factor superfamily cytokine prod	8/179	3.96725e-05
GO:0007249	I-kappaB kinase/NF-kappaB signaling	13/179	3.96725e-05
GO:0032753	positive regulation of interleukin-4 production	5/179	4.30675e-05
GO:0045639	positive regulation of myeloid cell differentiation	8/179	5.00225e-05
GO:0060333	interferon-gamma-mediated signaling pathway	8/179	5.00225e-05
GO:0002407	dendritic cell chemotaxis	5/179	5.30102e-05
GO:0071621	granulocyte chemotaxis	9/179	5.3808e-05
GO:0002548	monocyte chemotaxis	7/179	5.3808e-05
GO:0036293	response to decreased oxygen levels	15/179	5.45676e-05
GO:0009615	response to virus	14/179	6.05524e-05
GO:0032680	regulation of tumor necrosis factor production	10/179	6.15534e-05
GO:0002335	mature B cell differentiation	5/179	6.34694e-05
GO:0002292	T cell differentiation involved in immune response	7/179	7.1037e-05
GO:0002474	antigen processing and presentation of peptide antigen via MHC class I	8/179	7.1049e-05
GO:0032640	tumor necrosis factor production	10/179	7.1049e-05
GO:0050671	positive regulation of lymphocyte proliferation	9/179	8.11393e-05
GO:0019886	antigen processing and presentation of exogenous peptide antigen via M	8/179	8.11428e-05
GO:0050764	regulation of phagocytosis	8/179	8.11428e-05
GO:0032673	regulation of interleukin-4 production	5/179	9.07566e-05
GO:0036336	dendritic cell migration	5/179	9.07566e-05
GO:0051701	interaction with host	11/179	9.88535e-05
GO:0002532	production of molecular mediator involved in inflammatory response	7/179	9.89315e-05
GO:0002495	antigen processing and presentation of peptide antigen via MHC class I	8/179	9.89315e-05
GO:0043901	negative regulation of multi-organism process	10/179	0.000103566
GO:0002504	antigen processing and presentation of peptide or polysaccharide antig	8/179	0.000105337
GO:0035456	response to interferon-beta	5/179	0.00010562
GO:0070482	response to oxygen levels	15/179	0.00010562
GO:1902106	negative regulation of leukocyte differentiation	8/179	0.000111484
GO:0032418	lysosome localization	7/179	0.000115066
GO:0050730	regulation of peptidyl-tyrosine phosphorylation	12/179	0.000115393
GO:0071887	leukocyte apoptotic process	8/179	0.000117925
GO:0046631	alpha-beta T cell activation	9/179	0.000121311
GO:1902624	positive regulation of neutrophil migration	5/179	0.000122638
GO:0046596	regulation of viral entry into host cell	5/179	0.000144538
GO:0050869	negative regulation of B cell activation	5/179	0.000144538
GO:0042113	B cell activation	13/179	0.000153667
GO:0032653	regulation of interleukin-10 production	6/179	0.000159735
GO:0032731	positive regulation of interleukin-1 beta production	6/179	0.000159735
GO:1905517	macrophage migration	6/179	0.00017781
GO:0050864	regulation of B cell activation	10/179	0.000181691
GO:0030889	negative regulation of B cell proliferation	4/179	0.000212056
GO:0032613	interleukin-10 production	6/179	0.000217733
GO:0032633	interleukin-4 production	5/179	0.000225956
GO:2000106	regulation of leukocyte apoptotic process	7/179	0.000228865
GO:0060759	regulation of response to cytokine stimulus	10/179	0.000234455
GO:0032675	regulation of interleukin-6 production	9/179	0.000246758
GO:0030168	platelet activation	9/179	0.000257556
GO:0050729	positive regulation of inflammatory response	9/179	0.000257556
GO:0060760	positive regulation of response to cytokine stimulus	6/179	0.000259322
GO:0001776	leukocyte homeostasis	7/179	0.00027958
GO:0032760	positive regulation of tumor necrosis factor production	7/179	0.00027958
GO:0032722	positive regulation of chemokine production	6/179	0.000282918
GO:0051048	negative regulation of secretion	11/179	0.000285613
GO:0032732	positive regulation of interleukin-1 production	6/179	0.000306702
GO:0042130	negative regulation of T cell proliferation	6/179	0.000306702
GO:0045071	negative regulation of viral genome replication	6/179	0.000306702
GO:0032733	positive regulation of interleukin-10 production	5/179	0.000328141
GO:0002294	CD4-positive, alpha-beta T cell differentiation involved in immune res	6/179	0.000335003
GO:0002287	alpha-beta T cell activation involved in immune response	6/179	0.000362056
GO:0002293	alpha-beta T cell differentiation involved in immune response	6/179	0.000362056
GO:0030888	regulation of B cell proliferation	6/179	0.000362056
GO:0032635	interleukin-6 production	9/179	0.000362056
GO:0050852	T cell receptor signaling pathway	10/179	0.000364769
GO:0045730	respiratory burst	5/179	0.000364769
GO:0002791	regulation of peptide secretion	16/179	0.000371039
GO:0032623	interleukin-2 production	6/179	0.000390623
GO:0045670	regulation of osteoclast differentiation	6/179	0.000466861
GO:0051924	regulation of calcium ion transport	11/179	0.000485683
GO:0042102	positive regulation of T cell proliferation	7/179	0.000486642
GO:0042116	macrophage activation	7/179	0.000486642
GO:0060337	type I interferon signaling pathway	7/179	0.000486642
GO:0071357	cellular response to type I interferon	7/179	0.000486642
GO:0050707	regulation of cytokine secretion	10/179	0.000487623
GO:0045619	regulation of lymphocyte differentiation	9/179	0.000503392
GO:1903531	negative regulation of secretion by cell	10/179	0.000503392
GO:0032755	positive regulation of interleukin-6 production	7/179	0.00051193
GO:0034340	response to type I interferon	7/179	0.000621557
GO:0006956	complement activation	9/179	0.000650037
GO:0018108	peptidyl-tyrosine phosphorylation	13/179	0.000656816
GO:0050708	regulation of protein secretion	15/179	0.000677159
GO:0045649	regulation of macrophage differentiation	4/179	0.000680128
GO:0031532	actin cytoskeleton reorganization	7/179	0.000689295
GO:0046632	alpha-beta T cell differentiation	7/179	0.000689295
GO:0001959	regulation of cytokine-mediated signaling pathway	9/179	0.000692682
GO:0018212	peptidyl-tyrosine modification	13/179	0.000696904
GO:0050851	antigen receptor-mediated signaling pathway	12/179	0.000712924
GO:0034121	regulation of toll-like receptor signaling pathway	6/179	0.000712924
GO:0061515	myeloid cell development	6/179	0.000712924
GO:0002367	cytokine production involved in immune response	7/179	0.000716549
GO:0007229	integrin-mediated signaling pathway	7/179	0.000759613
GO:0071622	regulation of granulocyte chemotaxis	5/179	0.000768589
GO:0030593	neutrophil chemotaxis	7/179	0.000801534
GO:0051098	regulation of binding	13/179	0.000818123
GO:0043123	positive regulation of I-kappaB kinase/NF-kappaB signaling	9/179	0.000861325
GO:0071677	positive regulation of mononuclear cell migration	4/179	0.00091648
GO:0090023	positive regulation of neutrophil chemotaxis	4/179	0.00091648
GO:0043367	CD4-positive, alpha-beta T cell differentiation	6/179	0.000941864
GO:0002431	Fc receptor mediated stimulatory signaling pathway	8/179	0.000965098
GO:0002822	regulation of adaptive immune response based on somatic recombination	8/179	0.000965098
GO:0002479	antigen processing and presentation of exogenous peptide antigen via M	6/179	0.00100403
GO:0002224	toll-like receptor signaling pathway	8/179	0.00100507
GO:0051235	maintenance of location	12/179	0.00101492
GO:0002262	myeloid cell homeostasis	8/179	0.00104235
GO:0002507	tolerance induction	4/179	0.00104235
GO:0090025	regulation of monocyte chemotaxis	4/179	0.00104235
GO:2000482	regulation of interleukin-8 secretion	4/179	0.00104235
GO:0001774	microglial cell activation	5/179	0.00109656
GO:0002269	leukocyte activation involved in inflammatory response	5/179	0.00109656
GO:0032648	regulation of interferon-beta production	5/179	0.00109656
GO:0002291	T cell activation via T cell receptor contact with antigen bound to MH	3/179	0.00114693
GO:0045657	positive regulation of monocyte differentiation	3/179	0.00114693
GO:0002455	humoral immune response mediated by circulating immunoglobulin	8/179	0.00116538
GO:0010758	regulation of macrophage chemotaxis	4/179	0.00117689
GO:0071624	positive regulation of granulocyte chemotaxis	4/179	0.00117689
GO:0097066	response to thyroid hormone	4/179	0.00117689
GO:0002704	negative regulation of leukocyte mediated immunity	5/179	0.00117689
GO:0032757	positive regulation of interleukin-8 production	5/179	0.00117689
GO:2000116	regulation of cysteine-type endopeptidase activity	10/179	0.00120692
GO:0050663	cytokine secretion	10/179	0.00124465
GO:0097193	intrinsic apoptotic signaling pathway	11/179	0.00126054
GO:0010959	regulation of metal ion transport	13/179	0.00127017
GO:0001961	positive regulation of cytokine-mediated signaling pathway	5/179	0.00127017
GO:0032608	interferon-beta production	5/179	0.00127017
GO:0006690	icosanoid metabolic process	7/179	0.00127198
GO:0042063	gliogenesis	11/179	0.00127245
GO:0045807	positive regulation of endocytosis	8/179	0.00127245
GO:0002221	pattern recognition receptor signaling pathway	9/179	0.00133992
GO:1903707	negative regulation of hemopoiesis	8/179	0.00138272
GO:0072376	protein activation cascade	9/179	0.00138272
GO:0007259	JAK-STAT cascade	8/179	0.0014359
GO:0002887	negative regulation of myeloid leukocyte mediated immunity	3/179	0.00145865
GO:0032642	regulation of chemokine production	6/179	0.00147162
GO:0006874	cellular calcium ion homeostasis	14/179	0.00148304
GO:0042730	fibrinolysis	4/179	0.00148304
GO:0045408	regulation of interleukin-6 biosynthetic process	4/179	0.00148304
GO:0050858	negative regulation of antigen receptor-mediated signaling pathway	4/179	0.00148304
GO:2000146	negative regulation of cell motility	12/179	0.00151547
GO:0045582	positive regulation of T cell differentiation	6/179	0.00154223
GO:0006968	cellular defense response	5/179	0.00158071
GO:0030195	negative regulation of blood coagulation	5/179	0.00158071
GO:0050732	negative regulation of peptidyl-tyrosine phosphorylation	5/179	0.00158071
GO:0010951	negative regulation of endopeptidase activity	10/179	0.00160606
GO:0070372	regulation of ERK1 and ERK2 cascade	11/179	0.00161538
GO:0002718	regulation of cytokine production involved in immune response	6/179	0.00161538
GO:0042226	interleukin-6 biosynthetic process	4/179	0.00165189
GO:0072606	interleukin-8 secretion	4/179	0.00165189
GO:0006636	unsaturated fatty acid biosynthetic process	5/179	0.00168398
GO:0032663	regulation of interleukin-2 production	5/179	0.00168398
GO:1900047	negative regulation of hemostasis	5/179	0.00168398
GO:1903901	negative regulation of viral life cycle	6/179	0.00169114
GO:0019079	viral genome replication	7/179	0.00177404
GO:0051480	regulation of cytosolic calcium ion concentration	12/179	0.00178036
GO:0002921	negative regulation of humoral immune response	3/179	0.00179016
GO:2001198	regulation of dendritic cell differentiation	3/179	0.00179016
GO:0046456	icosanoid biosynthetic process	5/179	0.00180322
GO:0032743	positive regulation of interleukin-2 production	4/179	0.00182067
GO:0061082	myeloid leukocyte cytokine production	4/179	0.00182067
GO:0090022	regulation of neutrophil chemotaxis	4/179	0.00182067
GO:0055074	calcium ion homeostasis	14/179	0.00183114
GO:0031295	T cell costimulation	5/179	0.00193417
GO:0097696	STAT cascade	8/179	0.00198941
GO:0031294	lymphocyte costimulation	5/179	0.00208339
GO:0050819	negative regulation of coagulation	5/179	0.00208339
GO:0032602	chemokine production	6/179	0.00208339
GO:0034612	response to tumor necrosis factor	11/179	0.00211757
GO:0010466	negative regulation of peptidase activity	10/179	0.00217286
GO:1903035	negative regulation of response to wounding	6/179	0.00217286
GO:0032386	regulation of intracellular transport	13/179	0.00217286
GO:0001765	membrane raft assembly	3/179	0.00217286
GO:0031953	negative regulation of protein autophosphorylation	3/179	0.00217286
GO:0033004	negative regulation of mast cell activation	3/179	0.00217286
GO:0043301	negative regulation of leukocyte degranulation	3/179	0.00217286
GO:0045086	positive regulation of interleukin-2 biosynthetic process	3/179	0.00217286
GO:0090594	inflammatory response to wounding	3/179	0.00217286
GO:0042093	T-helper cell differentiation	5/179	0.00217613
GO:0061900	glial cell activation	5/179	0.00217613
GO:0045589	regulation of regulatory T cell differentiation	4/179	0.00221473
GO:0051085	chaperone cofactor-dependent protein refolding	4/179	0.00221473
GO:0035690	cellular response to drug	12/179	0.0022207
GO:0070371	ERK1 and ERK2 cascade	11/179	0.00232066
GO:0035710	CD4-positive, alpha-beta T cell activation	6/179	0.0023726
GO:0007204	positive regulation of cytosolic calcium ion concentration	11/179	0.00243473
GO:0030851	granulocyte differentiation	4/179	0.00246509
GO:0046634	regulation of alpha-beta T cell activation	6/179	0.00249443
GO:0045621	positive regulation of lymphocyte differentiation	6/179	0.00263583
GO:0045064	T-helper 2 cell differentiation	3/179	0.00263583
GO:0045591	positive regulation of regulatory T cell differentiation	3/179	0.00263583
GO:0045651	positive regulation of macrophage differentiation	3/179	0.00263583
GO:1903902	positive regulation of viral life cycle	5/179	0.00265814
GO:0072503	cellular divalent inorganic cation homeostasis	14/179	0.00265889
GO:0045066	regulatory T cell differentiation	4/179	0.00270229
GO:0045920	negative regulation of exocytosis	4/179	0.00270229
GO:0042100	B cell proliferation	6/179	0.00271314
GO:0045069	regulation of viral genome replication	6/179	0.00271314
GO:0051651	maintenance of location in cell	6/179	0.00271314
GO:0032735	positive regulation of interleukin-12 production	4/179	0.00297767
GO:0042092	type 2 immune response	4/179	0.00297767
GO:0098751	bone cell development	4/179	0.00297767
GO:0051271	negative regulation of cellular component movement	12/179	0.00301046
GO:0042742	defense response to bacterium	11/179	0.00308626
GO:0010759	positive regulation of macrophage chemotaxis	3/179	0.00312819
GO:0030852	regulation of granulocyte differentiation	3/179	0.00312819
GO:0045410	positive regulation of interleukin-6 biosynthetic process	3/179	0.00312819
GO:2000484	positive regulation of interleukin-8 secretion	3/179	0.00312819
GO:0002755	MyD88-dependent toll-like receptor signaling pathway	4/179	0.00324365
GO:0030224	monocyte differentiation	4/179	0.00324365
GO:1903131	mononuclear cell differentiation	4/179	0.00324365
GO:0048525	negative regulation of viral process	6/179	0.00327006
GO:0045580	regulation of T cell differentiation	7/179	0.00332444
GO:0030336	negative regulation of cell migration	11/179	0.00332444
GO:0050854	regulation of antigen receptor-mediated signaling pathway	5/179	0.00335781
GO:0072678	T cell migration	5/179	0.00335781
GO:0002824	positive regulation of adaptive immune response based on somatic recom	6/179	0.00340535
GO:0038083	peptidyl-tyrosine autophosphorylation	4/179	0.00352361
GO:0051084	'de novo' posttranslational protein folding	4/179	0.00352361
GO:2000249	regulation of actin cytoskeleton reorganization	4/179	0.00352361
GO:0071496	cellular response to external stimulus	11/179	0.00369299
GO:0038094	Fc-gamma receptor signaling pathway	7/179	0.00369299
GO:0040013	negative regulation of locomotion	12/179	0.00375676
GO:0043902	positive regulation of multi-organism process	8/179	0.0038873
GO:0043122	regulation of I-kappaB kinase/NF-kappaB signaling	9/179	0.00397322
GO:1903532	positive regulation of secretion by cell	12/179	0.00398597
GO:0045806	negative regulation of endocytosis	5/179	0.00402214
GO:0007015	actin filament organization	12/179	0.00405346
GO:0051607	defense response to virus	9/179	0.00405346
GO:0008630	intrinsic apoptotic signaling pathway in response to DNA damage	6/179	0.00405922
GO:0071356	cellular response to tumor necrosis factor	10/179	0.00417915
GO:0050856	regulation of T cell receptor signaling pathway	4/179	0.00417915
GO:1905521	regulation of macrophage migration	4/179	0.00417915
GO:0002821	positive regulation of adaptive immune response	6/179	0.00422779
GO:0060263	regulation of respiratory burst	3/179	0.00429208
GO:0038093	Fc receptor signaling pathway	9/179	0.0043573
GO:0042026	protein refolding	4/179	0.00456223
GO:0051346	negative regulation of hydrolase activity	13/179	0.00459145
GO:0001909	leukocyte mediated cytotoxicity	6/179	0.00461453
GO:0002706	regulation of lymphocyte mediated immunity	7/179	0.0047026
GO:0006458	'de novo' protein folding	4/179	0.00494264
GO:0010955	negative regulation of protein processing	4/179	0.00494264
GO:1903318	negative regulation of protein maturation	4/179	0.00494264
GO:0036035	osteoclast development	3/179	0.00498707
GO:0043011	myeloid dendritic cell differentiation	3/179	0.00498707
GO:0010952	positive regulation of peptidase activity	8/179	0.00500287
GO:0031099	regeneration	8/179	0.00515882
GO:0033559	unsaturated fatty acid metabolic process	6/179	0.00522265
GO:0031100	animal organ regeneration	5/179	0.00527446
GO:0014015	positive regulation of gliogenesis	5/179	0.00559951
GO:0051222	positive regulation of protein transport	12/179	0.00563347
GO:0002313	mature B cell differentiation involved in immune response	3/179	0.00571966
GO:0032930	positive regulation of superoxide anion generation	3/179	0.00571966
GO:0045076	regulation of interleukin-2 biosynthetic process	3/179	0.00571966
GO:0045414	regulation of interleukin-8 biosynthetic process	3/179	0.00571966
GO:0098581	detection of external biotic stimulus	3/179	0.00571966
GO:0006692	prostanoid metabolic process	4/179	0.00571966
GO:0006693	prostaglandin metabolic process	4/179	0.00571966
GO:0150076	neuroinflammatory response	5/179	0.00582468
GO:0030278	regulation of ossification	8/179	0.00587398
GO:0045861	negative regulation of proteolysis	11/179	0.00587398
GO:0045862	positive regulation of proteolysis	11/179	0.00587398
GO:0061045	negative regulation of wound healing	5/179	0.00611427
GO:0032102	negative regulation of response to external stimulus	11/179	0.00611427
GO:0070266	necroptotic process	4/179	0.00614136
GO:0032963	collagen metabolic process	6/179	0.00631579
GO:1990778	protein localization to cell periphery	10/179	0.00640748
GO:0048678	response to axon injury	5/179	0.00640748
GO:0002577	regulation of antigen processing and presentation	3/179	0.00640748
GO:0035458	cellular response to interferon-beta	3/179	0.00640748
GO:0042228	interleukin-8 biosynthetic process	3/179	0.00640748
GO:0045655	regulation of monocyte differentiation	3/179	0.00640748
GO:0050860	negative regulation of T cell receptor signaling pathway	3/179	0.00640748
GO:1905523	positive regulation of macrophage migration	3/179	0.00640748
GO:0051047	positive regulation of secretion	12/179	0.00653112
GO:1903305	regulation of regulated secretory pathway	7/179	0.00656729
GO:0072659	protein localization to plasma membrane	9/179	0.00676844
GO:0008154	actin polymerization or depolymerization	8/179	0.00680898
GO:0071260	cellular response to mechanical stimulus	5/179	0.00700771
GO:0033628	regulation of cell adhesion mediated by integrin	4/179	0.00700771
GO:0050706	regulation of interleukin-1 beta secretion	4/179	0.00700771
GO:0031214	biomineral tissue development	7/179	0.0072206
GO:0006816	calcium ion transport	12/179	0.00722828
GO:0031952	regulation of protein autophosphorylation	4/179	0.00753402
GO:0045646	regulation of erythrocyte differentiation	4/179	0.00753402
GO:0043618	regulation of transcription from RNA polymerase II promoter in respons	6/179	0.00785817
GO:0002244	hematopoietic progenitor cell differentiation	7/179	0.00793876
GO:0032388	positive regulation of intracellular transport	8/179	0.00796601
GO:0070374	positive regulation of ERK1 and ERK2 cascade	8/179	0.00796601
GO:0002762	negative regulation of myeloid leukocyte differentiation	4/179	0.00806678
GO:0050714	positive regulation of protein secretion	9/179	0.00809043
GO:0034101	erythrocyte homeostasis	6/179	0.00809043
GO:1901568	fatty acid derivative metabolic process	7/179	0.0081023
GO:0019883	antigen processing and presentation of endogenous antigen	3/179	0.0081023
GO:0032928	regulation of superoxide anion generation	3/179	0.0081023
GO:0042094	interleukin-2 biosynthetic process	3/179	0.0081023
GO:0050765	negative regulation of phagocytosis	3/179	0.0081023
GO:0017157	regulation of exocytosis	8/179	0.00828461
GO:0001906	cell killing	7/179	0.00828571
GO:0051928	positive regulation of calcium ion transport	6/179	0.0082911
GO:0002686	negative regulation of leukocyte migration	4/179	0.00847237
GO:0008347	glial cell migration	4/179	0.00847237
GO:0097300	programmed necrotic cell death	4/179	0.00847237
GO:0051100	negative regulation of binding	7/179	0.00848214
GO:0014013	regulation of gliogenesis	6/179	0.00855102
GO:0007265	Ras protein signal transduction	12/179	0.00900264
GO:0009595	detection of biotic stimulus	3/179	0.00903344
GO:0032717	negative regulation of interleukin-8 production	3/179	0.00903344
GO:0032970	regulation of actin filament-based process	11/179	0.00903869
GO:0032479	regulation of type I interferon production	6/179	0.00918502
GO:0071214	cellular response to abiotic stimulus	10/179	0.00925865
GO:0104004	cellular response to environmental stimulus	10/179	0.00925865
GO:0043620	regulation of DNA-templated transcription in response to stress	6/179	0.0095041
GO:0002712	regulation of B cell mediated immunity	4/179	0.00957484
GO:0002889	regulation of immunoglobulin mediated immune response	4/179	0.00957484
GO:0048260	positive regulation of receptor-mediated endocytosis	4/179	0.00957484
GO:0032606	type I interferon production	6/179	0.00981013

## Sheet: Sheet8
CGGA GBM
KEGG Pathway of MEblue Module
ID	Description	GeneRatio	p.adjust
hsa04610	Complement and coagulation cascades	12/120	5.75029e-07
hsa05150	Staphylococcus aureus infection	12/120	9.05101e-07
hsa04612	Antigen processing and presentation	11/120	9.05101e-07
hsa05152	Tuberculosis	14/120	1.56986e-05
hsa05140	Leishmaniasis	9/120	5.97545e-05
hsa04380	Osteoclast differentiation	11/120	7.59822e-05
hsa05323	Rheumatoid arthritis	9/120	0.000208693
hsa04145	Phagosome	11/120	0.000281524
hsa05133	Pertussis	8/120	0.000281524
hsa04142	Lysosome	10/120	0.000308969
hsa05416	Viral myocarditis	7/120	0.000408832
hsa05322	Systemic lupus erythematosus	10/120	0.000436806
hsa04672	Intestinal immune network for IgA production	6/120	0.00101232
hsa04625	C-type lectin receptor signaling pathway	8/120	0.00175124
hsa05205	Proteoglycans in cancer	11/120	0.00236512
hsa05330	Allograft rejection	5/120	0.00236512
hsa05145	Toxoplasmosis	8/120	0.00241292
hsa05332	Graft-versus-host disease	5/120	0.00325546
hsa05321	Inflammatory bowel disease	6/120	0.00325546
hsa05166	Human T-cell leukemia virus 1 infection	11/120	0.00325546
hsa04940	Type I diabetes mellitus	5/120	0.00325778
hsa04613	Neutrophil extracellular trap formation	10/120	0.00380716
hsa04666	Fc gamma R-mediated phagocytosis	7/120	0.00414175
hsa05171	Coronavirus disease - COVID-19	11/120	0.0043096
hsa04640	Hematopoietic cell lineage	7/120	0.0043096
hsa05169	Epstein-Barr virus infection	10/120	0.00519667
hsa05310	Asthma	4/120	0.00647491
hsa05320	Autoimmune thyroid disease	5/120	0.00647491
hsa05132	Salmonella infection	11/120	0.00654784
hsa04514	Cell adhesion molecules	8/120	0.00908932
hsa04611	Platelet activation	7/120	0.012973
hsa04650	Natural killer cell mediated cytotoxicity	7/120	0.0167362
hsa04664	Fc epsilon RI signaling pathway	5/120	0.0167362
hsa04061	Viral protein interaction with cytokine and cytokine receptor	6/120	0.0178929
hsa05142	Chagas disease	6/120	0.0189746
hsa05170	Human immunodeficiency virus 1 infection	9/120	0.0189746
hsa05135	Yersinia infection	7/120	0.0189746
hsa04064	NF-kappa B signaling pathway	6/120	0.019429
hsa04659	Th17 cell differentiation	6/120	0.0217551
hsa04668	TNF signaling pathway	6/120	0.025855
hsa05144	Malaria	4/120	0.025855
hsa04670	Leukocyte transendothelial migration	6/120	0.0274267
hsa04062	Chemokine signaling pathway	8/120	0.0297751
hsa05130	Pathogenic Escherichia coli infection	8/120	0.0337597
hsa04658	Th1 and Th2 cell differentiation	5/120	0.0437667
hsa04060	Cytokine-cytokine receptor interaction	10/120	0.0441268
hsa05164	Influenza A	7/120	0.0497332
