# Supplementary material for: CD44-Mediated Poor Prognosis in Glioma Is Associated With M2-Polarization of Tumor-Associated Macrophages and Immunosuppression
Source: Front Surg. 2022 Feb 3;8:775194. doi: 10.3389/fsurg.2021.775194 (PMC8850306; doi:10.3389/fsurg.2021.775194)
Supplement: Supplementary file 15 [file Table_2.xlsx]

## Sheet: Sheet1
TCGA Glioma CD44 Positive Related Genes
Biological Process
ID	Description	GeneRatio	p.adjust
GO:0042119	neutrophil activation	158/1220	1.49015e-63
GO:0002446	neutrophil mediated immunity	156/1220	5.6384e-62
GO:0002283	neutrophil activation involved in immune response	154/1220	6.28632e-62
GO:0043312	neutrophil degranulation	153/1220	1.34491e-61
GO:0042110	T cell activation	133/1220	1.15416e-47
GO:0034341	response to interferon-gamma	77/1220	6.93505e-37
GO:0007159	leukocyte cell-cell adhesion	100/1220	1.02092e-36
GO:0070661	leukocyte proliferation	90/1220	1.4991e-33
GO:1903037	regulation of leukocyte cell-cell adhesion	90/1220	7.6802e-33
GO:0071346	cellular response to interferon-gamma	69/1220	9.24908e-33
GO:0050863	regulation of T cell activation	91/1220	1.67993e-32
GO:0070663	regulation of leukocyte proliferation	75/1220	1.78162e-31
GO:0032943	mononuclear cell proliferation	83/1220	4.23495e-31
GO:0032944	regulation of mononuclear cell proliferation	72/1220	7.55327e-31
GO:0046651	lymphocyte proliferation	82/1220	1.34217e-30
GO:0051249	regulation of lymphocyte activation	112/1220	1.50163e-30
GO:0001819	positive regulation of cytokine production	109/1220	2.08662e-30
GO:0050670	regulation of lymphocyte proliferation	71/1220	3.25867e-30
GO:0045088	regulation of innate immune response	107/1220	3.57697e-30
GO:1903039	positive regulation of leukocyte cell-cell adhesion	72/1220	1.20172e-29
GO:0060333	interferon-gamma-mediated signaling pathway	47/1220	2.72158e-29
GO:0022407	regulation of cell-cell adhesion	99/1220	3.00401e-29
GO:0002697	regulation of immune effector process	105/1220	2.19382e-28
GO:0042098	T cell proliferation	64/1220	9.16281e-28
GO:0050870	positive regulation of T cell activation	66/1220	7.60445e-27
GO:0045785	positive regulation of cell adhesion	95/1220	1.43195e-26
GO:0022409	positive regulation of cell-cell adhesion	74/1220	1.58967e-26
GO:0030098	lymphocyte differentiation	88/1220	2.00384e-26
GO:0002683	negative regulation of immune system process	102/1220	4.05123e-26
GO:0050867	positive regulation of cell activation	93/1220	4.35904e-26
GO:0002696	positive regulation of leukocyte activation	89/1220	1.1755e-24
GO:0050900	leukocyte migration	104/1220	1.2767e-24
GO:0019882	antigen processing and presentation	67/1220	1.37751e-24
GO:0030217	T cell differentiation	69/1220	1.7562e-24
GO:0042129	regulation of T cell proliferation	55/1220	3.38112e-24
GO:0046631	alpha-beta T cell activation	51/1220	1.73908e-23
GO:1902105	regulation of leukocyte differentiation	72/1220	3.29499e-23
GO:0002460	adaptive immune response based on somatic recombination of immune rece	84/1220	4.44352e-23
GO:0007249	I-kappaB kinase/NF-kappaB signaling	71/1220	8.20751e-23
GO:0045089	positive regulation of innate immune response	86/1220	1.0529e-22
GO:0002695	negative regulation of leukocyte activation	56/1220	2.61965e-22
GO:0050866	negative regulation of cell activation	59/1220	1.23549e-21
GO:0002237	response to molecule of bacterial origin	79/1220	2.1819e-21
GO:0051251	positive regulation of lymphocyte activation	77/1220	7.40439e-21
GO:1902107	positive regulation of leukocyte differentiation	49/1220	8.79028e-21
GO:0048002	antigen processing and presentation of peptide antigen	56/1220	1.62673e-20
GO:0051250	negative regulation of lymphocyte activation	49/1220	1.68431e-20
GO:0002819	regulation of adaptive immune response	51/1220	3.19446e-20
GO:0009615	response to virus	74/1220	1.26148e-19
GO:0051607	defense response to virus	62/1220	1.39432e-19
GO:0071706	tumor necrosis factor superfamily cytokine production	51/1220	3.5185e-19
GO:0071216	cellular response to biotic stimulus	61/1220	4.41289e-19
GO:0002218	activation of innate immune response	72/1220	5.93665e-19
GO:1903706	regulation of hemopoiesis	91/1220	6.23019e-19
GO:0002224	toll-like receptor signaling pathway	47/1220	7.71716e-19
GO:0002703	regulation of leukocyte mediated immunity	55/1220	2.04978e-18
GO:0043122	regulation of I-kappaB kinase/NF-kappaB signaling	60/1220	2.62475e-18
GO:1903555	regulation of tumor necrosis factor superfamily cytokine production	49/1220	2.9784e-18
GO:0002758	innate immune response-activating signal transduction	68/1220	3.55958e-18
GO:0070665	positive regulation of leukocyte proliferation	45/1220	3.70369e-18
GO:0002221	pattern recognition receptor signaling pathway	54/1220	3.83523e-18
GO:0032496	response to lipopolysaccharide	72/1220	3.97151e-18
GO:0071219	cellular response to molecule of bacterial origin	56/1220	5.07887e-18
GO:0002478	antigen processing and presentation of exogenous peptide antigen	50/1220	1.27911e-17
GO:0032946	positive regulation of mononuclear cell proliferation	43/1220	1.28183e-17
GO:0050777	negative regulation of immune response	46/1220	1.53294e-17
GO:0032640	tumor necrosis factor production	48/1220	1.63389e-17
GO:0002822	regulation of adaptive immune response based on somatic recombination	45/1220	2.17312e-17
GO:1903708	positive regulation of hemopoiesis	51/1220	2.86025e-17
GO:0032680	regulation of tumor necrosis factor production	47/1220	4.16624e-17
GO:0042089	cytokine biosynthetic process	41/1220	4.33693e-17
GO:0042102	positive regulation of T cell proliferation	36/1220	4.72976e-17
GO:0050868	negative regulation of T cell activation	39/1220	5.28479e-17
GO:0042107	cytokine metabolic process	41/1220	5.76057e-17
GO:0050671	positive regulation of lymphocyte proliferation	42/1220	5.76057e-17
GO:0019884	antigen processing and presentation of exogenous antigen	50/1220	6.83005e-17
GO:0002685	regulation of leukocyte migration	52/1220	7.26126e-17
GO:0043123	positive regulation of I-kappaB kinase/NF-kappaB signaling	50/1220	8.59102e-17
GO:0002699	positive regulation of immune effector process	54/1220	2.76899e-16
GO:0050663	cytokine secretion	57/1220	4.14813e-16
GO:0045619	regulation of lymphocyte differentiation	47/1220	4.14813e-16
GO:0002573	myeloid leukocyte differentiation	52/1220	4.52324e-16
GO:0002429	immune response-activating cell surface receptor signaling pathway	85/1220	5.30027e-16
GO:0002474	antigen processing and presentation of peptide antigen via MHC class I	35/1220	5.30027e-16
GO:0001818	negative regulation of cytokine production	64/1220	5.85975e-16
GO:0042035	regulation of cytokine biosynthetic process	38/1220	6.95325e-16
GO:0046634	regulation of alpha-beta T cell activation	34/1220	1.36576e-15
GO:0042108	positive regulation of cytokine biosynthetic process	29/1220	1.36692e-15
GO:1903557	positive regulation of tumor necrosis factor superfamily cytokine prod	33/1220	1.61209e-15
GO:0002449	lymphocyte mediated immunity	70/1220	1.81018e-15
GO:0006909	phagocytosis	72/1220	1.83297e-15
GO:0045621	positive regulation of lymphocyte differentiation	34/1220	1.89838e-15
GO:0071222	cellular response to lipopolysaccharide	51/1220	2.52097e-15
GO:0042116	macrophage activation	34/1220	2.71479e-15
GO:0032609	interferon-gamma production	37/1220	3.30477e-15
GO:0032103	positive regulation of response to external stimulus	66/1220	3.33958e-15
GO:0002698	negative regulation of immune effector process	38/1220	4.38499e-15
GO:0032760	positive regulation of tumor necrosis factor production	32/1220	5.80854e-15
GO:0007596	blood coagulation	67/1220	6.92722e-15
GO:0043900	regulation of multi-organism process	75/1220	7.41073e-15
GO:1903038	negative regulation of leukocyte cell-cell adhesion	39/1220	9.73745e-15
GO:0007162	negative regulation of cell adhesion	61/1220	9.73745e-15
GO:0007599	hemostasis	67/1220	1.45675e-14
GO:0050817	coagulation	67/1220	1.68365e-14
GO:0070664	negative regulation of leukocyte proliferation	30/1220	1.68614e-14
GO:0032945	negative regulation of mononuclear cell proliferation	29/1220	1.85014e-14
GO:0050672	negative regulation of lymphocyte proliferation	29/1220	1.85014e-14
GO:0046632	alpha-beta T cell differentiation	34/1220	2.04657e-14
GO:0042590	antigen processing and presentation of exogenous peptide antigen via M	30/1220	2.45711e-14
GO:0060326	cell chemotaxis	62/1220	2.86517e-14
GO:0097529	myeloid leukocyte migration	50/1220	2.97275e-14
GO:0002285	lymphocyte activation involved in immune response	46/1220	3.0171e-14
GO:0022408	negative regulation of cell-cell adhesion	46/1220	3.0171e-14
GO:0002576	platelet degranulation	38/1220	4.09429e-14
GO:0002687	positive regulation of leukocyte migration	38/1220	4.09429e-14
GO:0030198	extracellular matrix organization	69/1220	5.64985e-14
GO:0043062	extracellular structure organization	75/1220	6.43612e-14
GO:0032637	interleukin-8 production	30/1220	7.51328e-14
GO:0030099	myeloid cell differentiation	74/1220	9.37023e-14
GO:0002286	T cell activation involved in immune response	34/1220	9.69857e-14
GO:0030595	leukocyte chemotaxis	51/1220	9.93333e-14
GO:0032649	regulation of interferon-gamma production	33/1220	1.3356e-13
GO:0050727	regulation of inflammatory response	81/1220	1.68002e-13
GO:0032635	interleukin-6 production	42/1220	1.88137e-13
GO:0032729	positive regulation of interferon-gamma production	26/1220	4.40117e-13
GO:0045580	regulation of T cell differentiation	38/1220	7.2794e-13
GO:0045582	positive regulation of T cell differentiation	29/1220	8.38287e-13
GO:0046635	positive regulation of alpha-beta T cell activation	25/1220	1.12181e-12
GO:0002706	regulation of lymphocyte mediated immunity	39/1220	1.53101e-12
GO:0043901	negative regulation of multi-organism process	42/1220	1.73663e-12
GO:0032677	regulation of interleukin-8 production	27/1220	1.89126e-12
GO:0050707	regulation of cytokine secretion	47/1220	2.27091e-12
GO:0035710	CD4-positive, alpha-beta T cell activation	30/1220	2.36483e-12
GO:0002479	antigen processing and presentation of exogenous peptide antigen via M	27/1220	2.71102e-12
GO:0002821	positive regulation of adaptive immune response	32/1220	2.89568e-12
GO:0032675	regulation of interleukin-6 production	39/1220	2.93887e-12
GO:0002755	MyD88-dependent toll-like receptor signaling pathway	19/1220	3.11772e-12
GO:0045807	positive regulation of endocytosis	39/1220	3.64682e-12
GO:0002456	T cell mediated immunity	32/1220	3.77983e-12
GO:0002824	positive regulation of adaptive immune response based on somatic recom	31/1220	4.08074e-12
GO:0060337	type I interferon signaling pathway	30/1220	5.79854e-12
GO:0071357	cellular response to type I interferon	30/1220	5.79854e-12
GO:0046633	alpha-beta T cell proliferation	18/1220	6.35535e-12
GO:0034612	response to tumor necrosis factor	58/1220	1.29855e-11
GO:0043367	CD4-positive, alpha-beta T cell differentiation	26/1220	1.41169e-11
GO:0060759	regulation of response to cytokine stimulus	43/1220	1.62107e-11
GO:0001774	microglial cell activation	21/1220	1.64321e-11
GO:0002269	leukocyte activation involved in inflammatory response	21/1220	1.64321e-11
GO:0034340	response to type I interferon	30/1220	1.86539e-11
GO:0050730	regulation of peptidyl-tyrosine phosphorylation	51/1220	2.16469e-11
GO:0001959	regulation of cytokine-mediated signaling pathway	41/1220	2.43375e-11
GO:0002367	cytokine production involved in immune response	30/1220	4.34935e-11
GO:0030100	regulation of endocytosis	53/1220	7.1475e-11
GO:0050764	regulation of phagocytosis	29/1220	8.53222e-11
GO:0071356	cellular response to tumor necrosis factor	54/1220	8.53222e-11
GO:0019058	viral life cycle	58/1220	1.05428e-10
GO:0050852	T cell receptor signaling pathway	43/1220	1.3543e-10
GO:0097530	granulocyte migration	35/1220	1.3543e-10
GO:0061900	glial cell activation	22/1220	1.39856e-10
GO:0002526	acute inflammatory response	45/1220	1.8137e-10
GO:0050766	positive regulation of phagocytosis	24/1220	1.87531e-10
GO:0072678	T cell migration	23/1220	2.42878e-10
GO:0050729	positive regulation of inflammatory response	36/1220	3.50065e-10
GO:0002718	regulation of cytokine production involved in immune response	26/1220	3.50065e-10
GO:0002886	regulation of myeloid leukocyte mediated immunity	21/1220	3.57349e-10
GO:0018212	peptidyl-tyrosine modification	61/1220	3.67871e-10
GO:0052547	regulation of peptidase activity	70/1220	3.76178e-10
GO:0071260	cellular response to mechanical stimulus	25/1220	4.9273e-10
GO:0032479	regulation of type I interferon production	32/1220	5.47529e-10
GO:0002577	regulation of antigen processing and presentation	13/1220	5.92155e-10
GO:0043300	regulation of leukocyte degranulation	19/1220	6.43106e-10
GO:0050851	antigen receptor-mediated signaling pathway	55/1220	6.64367e-10
GO:0002292	T cell differentiation involved in immune response	23/1220	6.64367e-10
GO:0051092	positive regulation of NF-kappaB transcription factor activity	35/1220	6.6787e-10
GO:0018108	peptidyl-tyrosine phosphorylation	60/1220	7.33748e-10
GO:0001773	myeloid dendritic cell activation	15/1220	7.91888e-10
GO:0032606	type I interferon production	32/1220	8.20425e-10
GO:0001909	leukocyte mediated cytotoxicity	29/1220	8.23469e-10
GO:0150076	neuroinflammatory response	24/1220	9.02881e-10
GO:0046638	positive regulation of alpha-beta T cell differentiation	19/1220	9.63002e-10
GO:0032612	interleukin-1 production	30/1220	1.05632e-09
GO:0031663	lipopolysaccharide-mediated signaling pathway	21/1220	1.06463e-09
GO:0071496	cellular response to external stimulus	57/1220	1.11389e-09
GO:0052548	regulation of endopeptidase activity	66/1220	1.18378e-09
GO:0006968	cellular defense response	20/1220	1.27311e-09
GO:0042130	negative regulation of T cell proliferation	21/1220	1.51853e-09
GO:0002700	regulation of production of molecular mediator of immune response	33/1220	1.69877e-09
GO:0002831	regulation of response to biotic stimulus	33/1220	1.69877e-09
GO:1990266	neutrophil migration	30/1220	2.03319e-09
GO:0002294	CD4-positive, alpha-beta T cell differentiation involved in immune res	21/1220	2.13505e-09
GO:0045576	mast cell activation	21/1220	2.13505e-09
GO:0001910	regulation of leukocyte mediated cytotoxicity	24/1220	2.13505e-09
GO:0032757	positive regulation of interleukin-8 production	19/1220	2.14109e-09
GO:0002705	positive regulation of leukocyte mediated immunity	32/1220	2.2093e-09
GO:0007259	JAK-STAT cascade	35/1220	2.35135e-09
GO:0046640	regulation of alpha-beta T cell proliferation	15/1220	2.6009e-09
GO:0002287	alpha-beta T cell activation involved in immune response	21/1220	2.95007e-09
GO:0002293	alpha-beta T cell differentiation involved in immune response	21/1220	2.95007e-09
GO:0072593	reactive oxygen species metabolic process	50/1220	3.09362e-09
GO:0032623	interleukin-2 production	21/1220	4.14651e-09
GO:0033627	cell adhesion mediated by integrin	22/1220	4.19479e-09
GO:0002791	regulation of peptide secretion	72/1220	4.8361e-09
GO:0001906	cell killing	36/1220	4.8361e-09
GO:0002291	T cell activation via T cell receptor contact with antigen bound to MH	9/1220	5.23672e-09
GO:0030168	platelet activation	34/1220	5.45901e-09
GO:0046637	regulation of alpha-beta T cell differentiation	21/1220	5.66954e-09
GO:0002761	regulation of myeloid leukocyte differentiation	29/1220	7.41139e-09
GO:0042093	T-helper cell differentiation	20/1220	7.53411e-09
GO:0032755	positive regulation of interleukin-6 production	26/1220	7.53411e-09
GO:0002709	regulation of T cell mediated immunity	22/1220	7.57612e-09
GO:0007229	integrin-mediated signaling pathway	27/1220	7.64383e-09
GO:2001233	regulation of apoptotic signaling pathway	62/1220	8.11903e-09
GO:0097028	dendritic cell differentiation	17/1220	8.70366e-09
GO:0045071	negative regulation of viral genome replication	20/1220	1.04166e-08
GO:1903900	regulation of viral life cycle	33/1220	1.05162e-08
GO:0031341	regulation of cell killing	26/1220	1.19417e-08
GO:0097696	STAT cascade	35/1220	1.28664e-08
GO:0032956	regulation of actin cytoskeleton organization	55/1220	1.28956e-08
GO:0046636	negative regulation of alpha-beta T cell activation	16/1220	1.38783e-08
GO:0050708	regulation of protein secretion	68/1220	1.41325e-08
GO:0048525	negative regulation of viral process	26/1220	1.48313e-08
GO:0051091	positive regulation of DNA-binding transcription factor activity	46/1220	1.48313e-08
GO:0035666	TRIF-dependent toll-like receptor signaling pathway	14/1220	1.77484e-08
GO:0046425	regulation of JAK-STAT cascade	31/1220	1.94117e-08
GO:2000514	regulation of CD4-positive, alpha-beta T cell activation	20/1220	1.9495e-08
GO:0030225	macrophage differentiation	17/1220	1.95079e-08
GO:0002507	tolerance induction	13/1220	2.18426e-08
GO:0032611	interleukin-1 beta production	26/1220	2.30857e-08
GO:2000377	regulation of reactive oxygen species metabolic process	38/1220	2.4384e-08
GO:0034109	homotypic cell-cell adhesion	23/1220	2.61306e-08
GO:0031348	negative regulation of defense response	43/1220	2.67408e-08
GO:2001236	regulation of extrinsic apoptotic signaling pathway	33/1220	2.8739e-08
GO:0046427	positive regulation of JAK-STAT cascade	24/1220	3.57867e-08
GO:0060760	positive regulation of response to cytokine stimulus	19/1220	3.60926e-08
GO:0031589	cell-substrate adhesion	55/1220	3.90995e-08
GO:1902041	regulation of extrinsic apoptotic signaling pathway via death domain r	19/1220	4.99819e-08
GO:0050731	positive regulation of peptidyl-tyrosine phosphorylation	37/1220	5.38142e-08
GO:0002708	positive regulation of lymphocyte mediated immunity	26/1220	5.4608e-08
GO:0043370	regulation of CD4-positive, alpha-beta T cell differentiation	17/1220	6.06106e-08
GO:0045058	T cell selection	17/1220	6.06106e-08
GO:0032970	regulation of actin filament-based process	58/1220	6.06106e-08
GO:2001185	regulation of CD8-positive, alpha-beta T cell activation	10/1220	6.69666e-08
GO:0045824	negative regulation of innate immune response	19/1220	6.69666e-08
GO:0070527	platelet aggregation	19/1220	6.69666e-08
GO:0046718	viral entry into host cell	28/1220	6.78681e-08
GO:0036336	dendritic cell migration	13/1220	6.85972e-08
GO:1903901	negative regulation of viral life cycle	23/1220	6.85972e-08
GO:1904894	positive regulation of STAT cascade	24/1220	6.96914e-08
GO:0002688	regulation of leukocyte chemotaxis	27/1220	7.40765e-08
GO:0002532	production of molecular mediator involved in inflammatory response	21/1220	7.41179e-08
GO:2001234	negative regulation of apoptotic signaling pathway	41/1220	7.91816e-08
GO:2000116	regulation of cysteine-type endopeptidase activity	42/1220	7.93449e-08
GO:0036037	CD8-positive, alpha-beta T cell activation	12/1220	8.40323e-08
GO:0043903	regulation of symbiosis, encompassing mutualism through parasitism	40/1220	8.80425e-08
GO:1904892	regulation of STAT cascade	31/1220	8.83864e-08
GO:0002763	positive regulation of myeloid leukocyte differentiation	18/1220	8.88086e-08
GO:0006801	superoxide metabolic process	21/1220	9.50377e-08
GO:0050715	positive regulation of cytokine secretion	30/1220	1.03385e-07
GO:0097191	extrinsic apoptotic signaling pathway	40/1220	1.12754e-07
GO:0001913	T cell mediated cytotoxicity	17/1220	1.1746e-07
GO:0002756	MyD88-independent toll-like receptor signaling pathway	14/1220	1.2495e-07
GO:2000379	positive regulation of reactive oxygen species metabolic process	25/1220	1.25785e-07
GO:0050792	regulation of viral process	38/1220	1.39396e-07
GO:0002407	dendritic cell chemotaxis	12/1220	1.51035e-07
GO:0042113	B cell activation	49/1220	1.51035e-07
GO:0032652	regulation of interleukin-1 production	25/1220	1.53573e-07
GO:0001961	positive regulation of cytokine-mediated signaling pathway	17/1220	1.62805e-07
GO:0030260	entry into host cell	29/1220	1.6561e-07
GO:0044409	entry into host	29/1220	1.6561e-07
GO:0051806	entry into cell of other organism involved in symbiotic interaction	29/1220	1.6561e-07
GO:0051828	entry into other organism involved in symbiotic interaction	29/1220	1.6561e-07
GO:0072676	lymphocyte migration	26/1220	1.69164e-07
GO:0071887	leukocyte apoptotic process	25/1220	1.84911e-07
GO:0050921	positive regulation of chemotaxis	29/1220	1.95781e-07
GO:0042509	regulation of tyrosine phosphorylation of STAT protein	22/1220	2.05225e-07
GO:0034121	regulation of toll-like receptor signaling pathway	20/1220	2.34225e-07
GO:1903034	regulation of response to wounding	34/1220	2.97455e-07
GO:0043372	positive regulation of CD4-positive, alpha-beta T cell differentiation	13/1220	3.00938e-07
GO:0070371	ERK1 and ERK2 cascade	49/1220	3.00938e-07
GO:0071621	granulocyte chemotaxis	27/1220	3.77971e-07
GO:0001776	leukocyte homeostasis	22/1220	4.06251e-07
GO:0007260	tyrosine phosphorylation of STAT protein	22/1220	4.06251e-07
GO:0030193	regulation of blood coagulation	21/1220	4.06251e-07
GO:0007015	actin filament organization	57/1220	4.06252e-07
GO:0043303	mast cell degranulation	16/1220	4.1129e-07
GO:0061041	regulation of wound healing	30/1220	4.31521e-07
GO:2000516	positive regulation of CD4-positive, alpha-beta T cell activation	14/1220	4.37544e-07
GO:0002495	antigen processing and presentation of peptide antigen via MHC class I	24/1220	4.39865e-07
GO:0051090	regulation of DNA-binding transcription factor activity	60/1220	4.42733e-07
GO:2000406	positive regulation of T cell migration	13/1220	4.68363e-07
GO:0050688	regulation of defense response to virus	20/1220	4.88483e-07
GO:0002690	positive regulation of leukocyte chemotaxis	22/1220	4.93838e-07
GO:1900046	regulation of hemostasis	21/1220	4.98193e-07
GO:0038061	NIK/NF-kappaB signaling	34/1220	4.98193e-07
GO:0033003	regulation of mast cell activation	15/1220	5.21269e-07
GO:0002504	antigen processing and presentation of peptide or polysaccharide antig	24/1220	5.25405e-07
GO:0045862	positive regulation of proteolysis	53/1220	5.34762e-07
GO:0032663	regulation of interleukin-2 production	17/1220	5.44075e-07
GO:0002279	mast cell activation involved in immune response	16/1220	5.52546e-07
GO:1903531	negative regulation of secretion by cell	37/1220	5.94162e-07
GO:0002440	production of molecular mediator of immune response	45/1220	6.2458e-07
GO:0045730	respiratory burst	14/1220	6.28238e-07
GO:1902106	negative regulation of leukocyte differentiation	24/1220	6.28238e-07
GO:0030888	regulation of B cell proliferation	18/1220	6.53234e-07
GO:0042088	T-helper 1 type immune response	15/1220	7.27673e-07
GO:0031343	positive regulation of cell killing	19/1220	7.28262e-07
GO:0002448	mast cell mediated immunity	16/1220	7.48398e-07
GO:0002704	negative regulation of leukocyte mediated immunity	16/1220	7.48398e-07
GO:0030593	neutrophil chemotaxis	24/1220	7.51841e-07
GO:1902563	regulation of neutrophil activation	8/1220	7.78016e-07
GO:0030316	osteoclast differentiation	23/1220	8.29861e-07
GO:2000106	regulation of leukocyte apoptotic process	21/1220	9.43806e-07
GO:0043281	regulation of cysteine-type endopeptidase activity involved in apoptot	37/1220	9.44174e-07
GO:0001912	positive regulation of leukocyte mediated cytotoxicity	17/1220	9.44174e-07
GO:0031295	T cell costimulation	17/1220	9.44174e-07
GO:0045454	cell redox homeostasis	20/1220	9.44909e-07
GO:0001914	regulation of T cell mediated cytotoxicity	13/1220	1.05268e-06
GO:0045639	positive regulation of myeloid cell differentiation	22/1220	1.08966e-06
GO:0050818	regulation of coagulation	21/1220	1.15578e-06
GO:0032930	positive regulation of superoxide anion generation	10/1220	1.2221e-06
GO:0034138	toll-like receptor 3 signaling pathway	10/1220	1.2221e-06
GO:0046641	positive regulation of alpha-beta T cell proliferation	10/1220	1.2221e-06
GO:0002483	antigen processing and presentation of endogenous peptide antigen	9/1220	1.2221e-06
GO:0019885	antigen processing and presentation of endogenous peptide antigen via	9/1220	1.2221e-06
GO:0031294	lymphocyte costimulation	17/1220	1.22517e-06
GO:1902042	negative regulation of extrinsic apoptotic signaling pathway via death	14/1220	1.27139e-06
GO:0009612	response to mechanical stimulus	36/1220	1.50858e-06
GO:0051048	negative regulation of secretion	39/1220	1.5348e-06
GO:0042533	tumor necrosis factor biosynthetic process	13/1220	1.5348e-06
GO:0042534	regulation of tumor necrosis factor biosynthetic process	13/1220	1.5348e-06
GO:0043368	positive T cell selection	13/1220	1.5348e-06
GO:0051047	positive regulation of secretion	58/1220	1.57354e-06
GO:0042226	interleukin-6 biosynthetic process	12/1220	1.69104e-06
GO:0072606	interleukin-8 secretion	12/1220	1.69104e-06
GO:0008625	extrinsic apoptotic signaling pathway via death domain receptors	21/1220	1.70543e-06
GO:0050854	regulation of antigen receptor-mediated signaling pathway	18/1220	1.74688e-06
GO:0032653	regulation of interleukin-10 production	16/1220	1.75659e-06
GO:1904018	positive regulation of vasculature development	38/1220	1.75713e-06
GO:0033209	tumor necrosis factor-mediated signaling pathway	31/1220	1.79184e-06
GO:0033628	regulation of cell adhesion mediated by integrin	15/1220	1.82471e-06
GO:0071675	regulation of mononuclear cell migration	15/1220	1.82471e-06
GO:0002793	positive regulation of peptide secretion	44/1220	1.86253e-06
GO:0038093	Fc receptor signaling pathway	39/1220	2.08249e-06
GO:0045766	positive regulation of angiogenesis	35/1220	2.11188e-06
GO:0045637	regulation of myeloid cell differentiation	40/1220	2.19129e-06
GO:0045069	regulation of viral genome replication	22/1220	2.27505e-06
GO:0070372	regulation of ERK1 and ERK2 cascade	45/1220	2.27505e-06
GO:0110053	regulation of actin filament organization	41/1220	2.27505e-06
GO:1905517	macrophage migration	16/1220	2.28317e-06
GO:2000482	regulation of interleukin-8 secretion	11/1220	2.58608e-06
GO:0010952	positive regulation of peptidase activity	34/1220	2.69034e-06
GO:0042554	superoxide anion generation	13/1220	3.16867e-06
GO:0090322	regulation of superoxide metabolic process	13/1220	3.16867e-06
GO:0050920	regulation of chemotaxis	36/1220	3.24123e-06
GO:0002711	positive regulation of T cell mediated immunity	15/1220	3.30784e-06
GO:0048872	homeostasis of number of cells	39/1220	3.48607e-06
GO:0032651	regulation of interleukin-1 beta production	21/1220	3.6787e-06
GO:0043304	regulation of mast cell degranulation	12/1220	3.79569e-06
GO:0032613	interleukin-10 production	16/1220	3.92037e-06
GO:0019886	antigen processing and presentation of exogenous peptide antigen via M	22/1220	3.92037e-06
GO:0019079	viral genome replication	25/1220	3.99734e-06
GO:0050691	regulation of defense response to virus by host	13/1220	4.4649e-06
GO:2000403	positive regulation of lymphocyte migration	13/1220	4.4649e-06
GO:0030183	B cell differentiation	26/1220	4.4649e-06
GO:0050714	positive regulation of protein secretion	41/1220	4.50399e-06
GO:0035723	interleukin-15-mediated signaling pathway	8/1220	4.55267e-06
GO:0071350	cellular response to interleukin-15	8/1220	4.55267e-06
GO:0016485	protein processing	47/1220	4.55844e-06
GO:1901658	glycosyl compound catabolic process	14/1220	4.55844e-06
GO:0033006	regulation of mast cell activation involved in immune response	12/1220	5.52734e-06
GO:0019883	antigen processing and presentation of endogenous antigen	10/1220	6.16914e-06
GO:0032928	regulation of superoxide anion generation	10/1220	6.16914e-06
GO:0042094	interleukin-2 biosynthetic process	10/1220	6.16914e-06
GO:0070266	necroptotic process	14/1220	6.1849e-06
GO:2000404	regulation of T cell migration	14/1220	6.1849e-06
GO:0042531	positive regulation of tyrosine phosphorylation of STAT protein	18/1220	6.69399e-06
GO:0071347	cellular response to interleukin-1	31/1220	7.99465e-06
GO:0070555	response to interleukin-1	34/1220	8.31946e-06
GO:0031098	stress-activated protein kinase signaling cascade	45/1220	8.58274e-06
GO:0002702	positive regulation of production of molecular mediator of immune resp	21/1220	9.08091e-06
GO:1903532	positive regulation of secretion by cell	53/1220	9.17224e-06
GO:0045408	regulation of interleukin-6 biosynthetic process	11/1220	9.48606e-06
GO:0045577	regulation of B cell differentiation	11/1220	9.48606e-06
GO:0070672	response to interleukin-15	8/1220	9.56867e-06
GO:0002431	Fc receptor mediated stimulatory signaling pathway	27/1220	9.5806e-06
GO:0016064	immunoglobulin mediated immune response	35/1220	9.7386e-06
GO:0032732	positive regulation of interleukin-1 production	16/1220	1.04812e-05
GO:0048010	vascular endothelial growth factor receptor signaling pathway	21/1220	1.06913e-05
GO:2001237	negative regulation of extrinsic apoptotic signaling pathway	22/1220	1.07804e-05
GO:0032480	negative regulation of type I interferon production	14/1220	1.09689e-05
GO:0032602	chemokine production	20/1220	1.22918e-05
GO:0032418	lysosome localization	18/1220	1.2451e-05
GO:0050702	interleukin-1 beta secretion	15/1220	1.25333e-05
GO:0042742	defense response to bacterium	46/1220	1.25596e-05
GO:0019724	B cell mediated immunity	35/1220	1.32267e-05
GO:0071214	cellular response to abiotic stimulus	46/1220	1.35823e-05
GO:0104004	cellular response to environmental stimulus	46/1220	1.35823e-05
GO:0060142	regulation of syncytium formation by plasma membrane fusion	11/1220	1.38052e-05
GO:2000515	negative regulation of CD4-positive, alpha-beta T cell activation	11/1220	1.38052e-05
GO:0045076	regulation of interleukin-2 biosynthetic process	9/1220	1.43779e-05
GO:0071674	mononuclear cell migration	20/1220	1.44739e-05
GO:0071677	positive regulation of mononuclear cell migration	10/1220	1.53866e-05
GO:0034142	toll-like receptor 4 signaling pathway	12/1220	1.55728e-05
GO:0042092	type 2 immune response	12/1220	1.55728e-05
GO:0002720	positive regulation of cytokine production involved in immune response	15/1220	1.57902e-05
GO:0030199	collagen fibril organization	15/1220	1.57902e-05
GO:1902905	positive regulation of supramolecular fiber organization	33/1220	1.60267e-05
GO:0045123	cellular extravasation	16/1220	1.61916e-05
GO:0050701	interleukin-1 secretion	16/1220	1.61916e-05
GO:0043280	positive regulation of cysteine-type endopeptidase activity involved i	25/1220	1.66299e-05
GO:0034134	toll-like receptor 2 signaling pathway	8/1220	1.80124e-05
GO:0045410	positive regulation of interleukin-6 biosynthetic process	8/1220	1.80124e-05
GO:0032648	regulation of interferon-beta production	14/1220	1.84105e-05
GO:0070227	lymphocyte apoptotic process	17/1220	1.94504e-05
GO:0032743	positive regulation of interleukin-2 production	11/1220	1.96746e-05
GO:0046596	regulation of viral entry into host cell	11/1220	1.96746e-05
GO:0043030	regulation of macrophage activation	15/1220	1.98706e-05
GO:0070265	necrotic cell death	16/1220	2.00688e-05
GO:0043405	regulation of MAP kinase activity	46/1220	2.13276e-05
GO:0032481	positive regulation of type I interferon production	18/1220	2.16343e-05
GO:1901224	positive regulation of NIK/NF-kappaB signaling	18/1220	2.16343e-05
GO:1901222	regulation of NIK/NF-kappaB signaling	23/1220	2.17851e-05
GO:0051403	stress-activated MAPK cascade	41/1220	2.19773e-05
GO:0060348	bone development	34/1220	2.24796e-05
GO:0090025	regulation of monocyte chemotaxis	10/1220	2.27831e-05
GO:1903306	negative regulation of regulated secretory pathway	10/1220	2.27831e-05
GO:0042535	positive regulation of tumor necrosis factor biosynthetic process	9/1220	2.3067e-05
GO:0097300	programmed necrotic cell death	14/1220	2.33848e-05
GO:2000401	regulation of lymphocyte migration	16/1220	2.46343e-05
GO:0000768	syncytium formation by plasma membrane fusion	15/1220	2.4684e-05
GO:0140253	cell-cell fusion	15/1220	2.4684e-05
GO:0008154	actin polymerization or depolymerization	33/1220	2.61387e-05
GO:0051701	interaction with host	33/1220	2.61387e-05
GO:0043406	positive regulation of MAP kinase activity	38/1220	2.625e-05
GO:0006919	activation of cysteine-type endopeptidase activity involved in apoptot	19/1220	2.70568e-05
GO:1902903	regulation of supramolecular fiber organization	47/1220	2.95132e-05
GO:0010718	positive regulation of epithelial to mesenchymal transition	14/1220	2.9841e-05
GO:0032608	interferon-beta production	14/1220	2.9841e-05
GO:0007568	aging	44/1220	3.04422e-05
GO:0072659	protein localization to plasma membrane	38/1220	3.12939e-05
GO:0002643	regulation of tolerance induction	8/1220	3.16513e-05
GO:0030889	negative regulation of B cell proliferation	8/1220	3.16513e-05
GO:1903707	negative regulation of hemopoiesis	27/1220	3.19958e-05
GO:0042100	B cell proliferation	20/1220	3.20881e-05
GO:0001916	positive regulation of T cell mediated cytotoxicity	10/1220	3.33683e-05
GO:0032147	activation of protein kinase activity	45/1220	3.39816e-05
GO:1903556	negative regulation of tumor necrosis factor superfamily cytokine prod	17/1220	3.39816e-05
GO:0032102	negative regulation of response to external stimulus	48/1220	3.46139e-05
GO:0009100	glycoprotein metabolic process	53/1220	3.47532e-05
GO:0002468	dendritic cell antigen processing and presentation	7/1220	3.5163e-05
GO:0038110	interleukin-2-mediated signaling pathway	7/1220	3.5163e-05
GO:2001198	regulation of dendritic cell differentiation	7/1220	3.5163e-05
GO:0050864	regulation of B cell activation	30/1220	3.67429e-05
GO:0048260	positive regulation of receptor-mediated endocytosis	14/1220	3.73122e-05
GO:0006949	syncytium formation	15/1220	3.78243e-05
GO:0002820	negative regulation of adaptive immune response	13/1220	4.44934e-05
GO:0045581	negative regulation of T cell differentiation	13/1220	4.44934e-05
GO:2001056	positive regulation of cysteine-type endopeptidase activity	26/1220	4.55877e-05
GO:0032731	positive regulation of interleukin-1 beta production	14/1220	4.7487e-05
GO:0002825	regulation of T-helper 1 type immune response	10/1220	4.8271e-05
GO:0050710	negative regulation of cytokine secretion	17/1220	4.92439e-05
GO:0032633	interleukin-4 production	11/1220	5.23168e-05
GO:0010950	positive regulation of endopeptidase activity	29/1220	5.30001e-05
GO:0045649	regulation of macrophage differentiation	9/1220	5.57859e-05
GO:0038094	Fc-gamma receptor signaling pathway	25/1220	5.8137e-05
GO:0008064	regulation of actin polymerization or depolymerization	29/1220	5.89891e-05
GO:0051235	maintenance of location	44/1220	5.94851e-05
GO:0070228	regulation of lymphocyte apoptotic process	14/1220	5.95144e-05
GO:0030832	regulation of actin filament length	29/1220	6.55876e-05
GO:0002369	T cell cytokine production	12/1220	6.60496e-05
GO:0051222	positive regulation of protein transport	52/1220	6.65354e-05
GO:0034330	cell junction organization	40/1220	6.7896e-05
GO:0042063	gliogenesis	40/1220	6.7896e-05
GO:0043301	negative regulation of leukocyte degranulation	7/1220	6.7896e-05
GO:0045086	positive regulation of interleukin-2 biosynthetic process	7/1220	6.7896e-05
GO:0071352	cellular response to interleukin-2	7/1220	6.7896e-05
GO:0090594	inflammatory response to wounding	7/1220	6.7896e-05
GO:0035456	response to interferon-beta	10/1220	6.7896e-05
GO:0050858	negative regulation of antigen receptor-mediated signaling pathway	10/1220	6.7896e-05
GO:0051604	protein maturation	50/1220	6.96475e-05
GO:0045920	negative regulation of exocytosis	11/1220	6.9913e-05
GO:0006953	acute-phase response	13/1220	7.17621e-05
GO:0070231	T cell apoptotic process	13/1220	7.17621e-05
GO:0032655	regulation of interleukin-12 production	14/1220	7.29019e-05
GO:0070206	protein trimerization	14/1220	7.29019e-05
GO:0071902	positive regulation of protein serine/threonine kinase activity	44/1220	7.81714e-05
GO:0030041	actin filament polymerization	29/1220	7.88443e-05
GO:0032753	positive regulation of interleukin-4 production	9/1220	8.19243e-05
GO:0034123	positive regulation of toll-like receptor signaling pathway	9/1220	8.19243e-05
GO:1901136	carbohydrate derivative catabolic process	30/1220	8.19549e-05
GO:0002260	lymphocyte homeostasis	15/1220	8.53841e-05
GO:0001911	negative regulation of leukocyte mediated cytotoxicity	8/1220	8.53841e-05
GO:0042095	interferon-gamma biosynthetic process	8/1220	8.53841e-05
GO:0043011	myeloid dendritic cell differentiation	8/1220	8.53841e-05
GO:0090026	positive regulation of monocyte chemotaxis	8/1220	8.53841e-05
GO:0002701	negative regulation of production of molecular mediator of immune resp	11/1220	9.28722e-05
GO:0045622	regulation of T-helper cell differentiation	11/1220	9.28722e-05
GO:2001242	regulation of intrinsic apoptotic signaling pathway	27/1220	9.55829e-05
GO:0006487	protein N-linked glycosylation	17/1220	9.69961e-05
GO:0032615	interleukin-12 production	14/1220	0.000111844
GO:0070374	positive regulation of ERK1 and ERK2 cascade	32/1220	0.000113688
GO:0007160	cell-matrix adhesion	33/1220	0.000113891
GO:0002433	immune response-regulating cell surface receptor signaling pathway inv	24/1220	0.000116049
GO:0038096	Fc-gamma receptor signaling pathway involved in phagocytosis	24/1220	0.000116049
GO:0031579	membrane raft organization	9/1220	0.000119105
GO:0034162	toll-like receptor 9 signaling pathway	9/1220	0.000119105
GO:0046639	negative regulation of alpha-beta T cell differentiation	9/1220	0.000119105
GO:0043374	CD8-positive, alpha-beta T cell differentiation	7/1220	0.00011996
GO:0045064	T-helper 2 cell differentiation	7/1220	0.00011996
GO:0045651	positive regulation of macrophage differentiation	7/1220	0.00011996
GO:0070669	response to interleukin-2	7/1220	0.00011996
GO:0032733	positive regulation of interleukin-10 production	11/1220	0.000122189
GO:0002228	natural killer cell mediated immunity	15/1220	0.000124183
GO:0050869	negative regulation of B cell activation	10/1220	0.000128439
GO:0002363	alpha-beta T cell lineage commitment	8/1220	0.000132974
GO:0002544	chronic inflammatory response	8/1220	0.000132974
GO:0098581	detection of external biotic stimulus	8/1220	0.000132974
GO:0001787	natural killer cell proliferation	6/1220	0.000132974
GO:0045657	positive regulation of monocyte differentiation	6/1220	0.000132974
GO:0043491	protein kinase B signaling	37/1220	0.00014643
GO:0002548	monocyte chemotaxis	15/1220	0.000149452
GO:0006022	aminoglycan metabolic process	27/1220	0.000159763
GO:0032722	positive regulation of chemokine production	14/1220	0.000165229
GO:0010951	negative regulation of endopeptidase activity	35/1220	0.000167485
GO:2001243	negative regulation of intrinsic apoptotic signaling pathway	19/1220	0.00016819
GO:0002719	negative regulation of cytokine production involved in immune response	9/1220	0.000169
GO:0002724	regulation of T cell cytokine production	10/1220	0.000173806
GO:0002888	positive regulation of myeloid leukocyte mediated immunity	10/1220	0.000173806
GO:0032642	regulation of chemokine production	17/1220	0.000184418
GO:0034329	cell junction assembly	34/1220	0.000184832
GO:0030833	regulation of actin filament polymerization	26/1220	0.000185727
GO:0035690	cellular response to drug	46/1220	0.000189988
GO:0007265	Ras protein signal transduction	53/1220	0.000201194
GO:0002827	positive regulation of T-helper 1 type immune response	8/1220	0.000201194
GO:0042228	interleukin-8 biosynthetic process	8/1220	0.000201194
GO:0043371	negative regulation of CD4-positive, alpha-beta T cell differentiation	8/1220	0.000201194
GO:0045655	regulation of monocyte differentiation	8/1220	0.000201194
GO:0002716	negative regulation of natural killer cell mediated immunity	7/1220	0.000201194
GO:2000484	positive regulation of interleukin-8 secretion	7/1220	0.000201194
GO:0002707	negative regulation of lymphocyte mediated immunity	11/1220	0.000205203
GO:0032620	interleukin-17 production	11/1220	0.000205203
GO:0034446	substrate adhesion-dependent cell spreading	19/1220	0.000219738
GO:0051924	regulation of calcium ion transport	35/1220	0.000227457
GO:0045765	regulation of angiogenesis	47/1220	0.000227457
GO:0002230	positive regulation of defense response to virus by host	9/1220	0.000234606
GO:0072539	T-helper 17 cell differentiation	9/1220	0.000234606
GO:0042267	natural killer cell mediated cytotoxicity	14/1220	0.000238944
GO:1903426	regulation of reactive oxygen species biosynthetic process	19/1220	0.000251527
GO:0002604	regulation of dendritic cell antigen processing and presentation	6/1220	0.000259322
GO:0002887	negative regulation of myeloid leukocyte mediated immunity	6/1220	0.000259322
GO:0045351	type I interferon biosynthetic process	6/1220	0.000259322
GO:0072683	T cell extravasation	6/1220	0.000259322
GO:0098883	synapse pruning	6/1220	0.000259322
GO:0050856	regulation of T cell receptor signaling pathway	11/1220	0.00026226
GO:1905521	regulation of macrophage migration	11/1220	0.00026226
GO:0002715	regulation of natural killer cell mediated immunity	12/1220	0.000269851
GO:0051897	positive regulation of protein kinase B signaling	27/1220	0.000283068
GO:0051495	positive regulation of cytoskeleton organization	32/1220	0.000284417
GO:0097193	intrinsic apoptotic signaling pathway	38/1220	0.000292609
GO:1901739	regulation of myoblast fusion	8/1220	0.000294085
GO:0018279	protein N-linked glycosylation via asparagine	10/1220	0.000302752
GO:1990778	protein localization to cell periphery	40/1220	0.000303623
GO:1904951	positive regulation of establishment of protein localization	53/1220	0.00031023
GO:1901342	regulation of vasculature development	50/1220	0.000311399
GO:0032673	regulation of interleukin-4 production	9/1220	0.000319696
GO:0060143	positive regulation of syncytium formation by plasma membrane fusion	9/1220	0.000319696
GO:0002295	T-helper cell lineage commitment	7/1220	0.000319696
GO:0002475	antigen processing and presentation via MHC class Ib	7/1220	0.000319696
GO:0033631	cell-cell adhesion mediated by integrin	7/1220	0.000319696
GO:0002823	negative regulation of adaptive immune response based on somatic recom	11/1220	0.00033156
GO:2000107	negative regulation of leukocyte apoptotic process	12/1220	0.00033204
GO:0032720	negative regulation of tumor necrosis factor production	15/1220	0.00034803
GO:1903076	regulation of protein localization to plasma membrane	18/1220	0.000352444
GO:0048771	tissue remodeling	27/1220	0.000372481
GO:0008360	regulation of cell shape	24/1220	0.000373471
GO:0045620	negative regulation of lymphocyte differentiation	13/1220	0.000380551
GO:0030203	glycosaminoglycan metabolic process	25/1220	0.000389696
GO:0018196	peptidyl-asparagine modification	10/1220	0.000392043
GO:0009101	glycoprotein biosynthetic process	43/1220	0.000398716
GO:0070613	regulation of protein processing	27/1220	0.000407213
GO:0010466	negative regulation of peptidase activity	35/1220	0.000410692
GO:0007520	myoblast fusion	11/1220	0.000416343
GO:0010955	negative regulation of protein processing	11/1220	0.000416343
GO:1903318	negative regulation of protein maturation	11/1220	0.000416343
GO:0031342	negative regulation of cell killing	8/1220	0.000416388
GO:0045624	positive regulation of T-helper cell differentiation	8/1220	0.000416388
GO:0006898	receptor-mediated endocytosis	40/1220	0.00041822
GO:0002691	regulation of cellular extravasation	9/1220	0.000426085
GO:0010818	T cell chemotaxis	9/1220	0.000426085
GO:0032647	regulation of interferon-alpha production	9/1220	0.000426085
GO:0000187	activation of MAPK activity	24/1220	0.000451528
GO:0032231	regulation of actin filament bundle assembly	18/1220	0.000451528
GO:1990868	response to chemokine	18/1220	0.000451528
GO:1990869	cellular response to chemokine	18/1220	0.000451528
GO:0016554	cytidine to uridine editing	6/1220	0.000451528
GO:0045416	positive regulation of interleukin-8 biosynthetic process	6/1220	0.000451528
GO:0045579	positive regulation of B cell differentiation	6/1220	0.000451528
GO:0051132	NK T cell activation	6/1220	0.000451528
GO:0070486	leukocyte aggregation	6/1220	0.000451528
GO:0072540	T-helper 17 cell lineage commitment	6/1220	0.000451528
GO:0032963	collagen metabolic process	20/1220	0.000461507
GO:1904375	regulation of protein localization to cell periphery	20/1220	0.000461507
GO:0048247	lymphocyte chemotaxis	14/1220	0.000467892
GO:1903317	regulation of protein maturation	27/1220	0.000475803
GO:0032740	positive regulation of interleukin-17 production	7/1220	0.000480734
GO:0043373	CD4-positive, alpha-beta T cell lineage commitment	7/1220	0.000480734
GO:0045072	regulation of interferon-gamma biosynthetic process	7/1220	0.000480734
GO:2001238	positive regulation of extrinsic apoptotic signaling pathway	12/1220	0.000487628
GO:0051017	actin filament bundle assembly	24/1220	0.000489188
GO:0070304	positive regulation of stress-activated protein kinase signaling casca	26/1220	0.000514778
GO:0002312	B cell activation involved in immune response	15/1220	0.000546042
GO:0072538	T-helper 17 type immune response	9/1220	0.000561246
GO:0009595	detection of biotic stimulus	8/1220	0.000574548
GO:0060055	angiogenesis involved in wound healing	8/1220	0.000574548
GO:0048732	gland development	50/1220	0.00058937
GO:0031668	cellular response to extracellular stimulus	35/1220	0.000618648
GO:0030224	monocyte differentiation	10/1220	0.000629452
GO:1902622	regulation of neutrophil migration	10/1220	0.000629452
GO:1903131	mononuclear cell differentiation	10/1220	0.000629452
GO:0014015	positive regulation of gliogenesis	15/1220	0.000634675
GO:0070498	interleukin-1-mediated signaling pathway	18/1220	0.00065796
GO:0002712	regulation of B cell mediated immunity	12/1220	0.000725236
GO:0002889	regulation of immunoglobulin mediated immune response	12/1220	0.000725236
GO:0061572	actin filament bundle organization	24/1220	0.000726477
GO:0002828	regulation of type 2 immune response	9/1220	0.000737474
GO:0032607	interferon-alpha production	9/1220	0.000737474
GO:0032728	positive regulation of interferon-beta production	9/1220	0.000737474
GO:0031532	actin cytoskeleton reorganization	18/1220	0.000744127
GO:0042532	negative regulation of tyrosine phosphorylation of STAT protein	6/1220	0.000753225
GO:0045059	positive thymic T cell selection	6/1220	0.000753225
GO:0045078	positive regulation of interferon-gamma biosynthetic process	6/1220	0.000753225
GO:0002792	negative regulation of peptide secretion	23/1220	0.000773369
GO:0042269	regulation of natural killer cell mediated cytotoxicity	11/1220	0.00077801
GO:0042832	defense response to protozoan	8/1220	0.000783306
GO:0043302	positive regulation of leukocyte degranulation	8/1220	0.000783306
GO:0046135	pyrimidine nucleoside catabolic process	8/1220	0.000783306
GO:0046426	negative regulation of JAK-STAT cascade	8/1220	0.000783306
GO:0030212	hyaluronan metabolic process	10/1220	0.000784559
GO:0033280	response to vitamin D	10/1220	0.000784559
GO:0046006	regulation of activated T cell proliferation	10/1220	0.000784559
GO:2000249	regulation of actin cytoskeleton reorganization	10/1220	0.000784559
GO:0010959	regulation of metal ion transport	46/1220	0.000793918
GO:0007584	response to nutrient	30/1220	0.000800807
GO:0043687	post-translational protein modification	43/1220	0.000840717
GO:0007179	transforming growth factor beta receptor signaling pathway	28/1220	0.000844536
GO:0009620	response to fungus	12/1220	0.000855734
GO:0002673	regulation of acute inflammatory response	24/1220	0.000858388
GO:0046330	positive regulation of JNK cascade	22/1220	0.000899143
GO:0051346	negative regulation of hydrolase activity	52/1220	0.000920194
GO:1903510	mucopolysaccharide metabolic process	19/1220	0.000920999
GO:0048259	regulation of receptor-mediated endocytosis	18/1220	0.000933105
GO:1903305	regulation of regulated secretory pathway	24/1220	0.000939966
GO:0045861	negative regulation of proteolysis	43/1220	0.000939966
GO:0048246	macrophage chemotaxis	10/1220	0.000982969
GO:0050709	negative regulation of protein secretion	22/1220	0.000990169
GO:1903409	reactive oxygen species biosynthetic process	20/1220	0.000993386
GO:0031638	zymogen activation	12/1220	0.00101863
GO:0050704	regulation of interleukin-1 secretion	12/1220	0.00101863
GO:0050732	negative regulation of peptidyl-tyrosine phosphorylation	12/1220	0.00101863
GO:0030101	natural killer cell activation	16/1220	0.00101863
GO:0045414	regulation of interleukin-8 biosynthetic process	7/1220	0.00101863
GO:0010803	regulation of tumor necrosis factor-mediated signaling pathway	13/1220	0.00103429
GO:0032233	positive regulation of actin filament bundle assembly	13/1220	0.00103429
GO:0034113	heterotypic cell-cell adhesion	13/1220	0.00103429
GO:0090303	positive regulation of wound healing	13/1220	0.00103429
GO:0001562	response to protozoan	8/1220	0.00103429
GO:0002335	mature B cell differentiation	8/1220	0.00103429
GO:0031664	regulation of lipopolysaccharide-mediated signaling pathway	8/1220	0.00103429
GO:0034110	regulation of homotypic cell-cell adhesion	8/1220	0.00103429
GO:0006816	calcium ion transport	49/1220	0.00104777
GO:0072503	cellular divalent inorganic cation homeostasis	54/1220	0.00107357
GO:0071559	response to transforming growth factor beta	33/1220	0.00107436
GO:0032874	positive regulation of stress-activated MAPK cascade	25/1220	0.00110825
GO:0031960	response to corticosteroid	24/1220	0.00110825
GO:0002437	inflammatory response to antigenic stimulus	11/1220	0.00112337
GO:0050706	regulation of interleukin-1 beta secretion	11/1220	0.00112337
GO:0045591	positive regulation of regulatory T cell differentiation	6/1220	0.00115216
GO:0045953	negative regulation of natural killer cell mediated cytotoxicity	6/1220	0.00115216
GO:0046133	pyrimidine ribonucleoside catabolic process	6/1220	0.00115216
GO:0046629	gamma-delta T cell activation	6/1220	0.00115216
GO:0098543	detection of other organism	6/1220	0.00115216
GO:2001044	regulation of integrin-mediated signaling pathway	6/1220	0.00115216
GO:0033077	T cell differentiation in thymus	14/1220	0.00115533
GO:0070838	divalent metal ion transport	53/1220	0.00115679
GO:0006959	humoral immune response	42/1220	0.0011685
GO:0032814	regulation of natural killer cell activation	9/1220	0.0011685
GO:0035587	purinergic receptor signaling pathway	9/1220	0.0011685
GO:0045589	regulation of regulatory T cell differentiation	9/1220	0.0011685
GO:0071353	cellular response to interleukin-4	9/1220	0.0011685
GO:0007254	JNK cascade	29/1220	0.0011724
GO:0002753	cytoplasmic pattern recognition receptor signaling pathway	13/1220	0.00118519
GO:0031334	positive regulation of protein complex assembly	34/1220	0.00122606
GO:0010810	regulation of cell-substrate adhesion	29/1220	0.00126698
GO:0061025	membrane fusion	23/1220	0.00129982
GO:0034599	cellular response to oxidative stress	37/1220	0.00131492
GO:0002832	negative regulation of response to biotic stimulus	11/1220	0.00134125
GO:0036293	response to decreased oxygen levels	43/1220	0.00135034
GO:0002360	T cell lineage commitment	8/1220	0.00135034
GO:0001666	response to hypoxia	42/1220	0.00137925
GO:0033630	positive regulation of cell adhesion mediated by integrin	7/1220	0.00139066
GO:0043369	CD4-positive or CD8-positive, alpha-beta T cell lineage commitment	7/1220	0.00139066
GO:0050860	negative regulation of T cell receptor signaling pathway	7/1220	0.00139066
GO:1905523	positive regulation of macrophage migration	7/1220	0.00139066
GO:0031667	response to nutrient levels	54/1220	0.00139318
GO:0070482	response to oxygen levels	45/1220	0.00142084
GO:0042036	negative regulation of cytokine biosynthetic process	10/1220	0.00144873
GO:0071560	cellular response to transforming growth factor beta stimulus	32/1220	0.00145752
GO:0070232	regulation of T cell apoptotic process	9/1220	0.00147361
GO:0072511	divalent inorganic cation transport	53/1220	0.00152147
GO:0070302	regulation of stress-activated protein kinase signaling cascade	31/1220	0.00153643
GO:0030838	positive regulation of actin filament polymerization	17/1220	0.00163278
GO:0002262	myeloid cell homeostasis	22/1220	0.0016877
GO:0034135	regulation of toll-like receptor 2 signaling pathway	5/1220	0.00169444
GO:0046642	negative regulation of alpha-beta T cell proliferation	5/1220	0.00169444
GO:2000425	regulation of apoptotic cell clearance	5/1220	0.00169444
GO:0031099	regeneration	27/1220	0.00169593
GO:0045342	MHC class II biosynthetic process	6/1220	0.0017257
GO:0043902	positive regulation of multi-organism process	26/1220	0.00174824
GO:0034122	negative regulation of toll-like receptor signaling pathway	10/1220	0.00176986
GO:0050798	activated T cell proliferation	10/1220	0.00176986
GO:0046209	nitric oxide metabolic process	15/1220	0.00182502
GO:0050673	epithelial cell proliferation	48/1220	0.00184155
GO:0007204	positive regulation of cytosolic calcium ion concentration	38/1220	0.00184206
GO:0009164	nucleoside catabolic process	9/1220	0.00184206
GO:0045066	regulatory T cell differentiation	9/1220	0.00184206
GO:0070670	response to interleukin-4	9/1220	0.00184206
GO:0006874	cellular calcium ion homeostasis	50/1220	0.00187251
GO:0002438	acute inflammatory response to antigenic stimulus	7/1220	0.00189409
GO:0006907	pinocytosis	7/1220	0.00189409
GO:0007035	vacuolar acidification	7/1220	0.00189409
GO:0008347	glial cell migration	11/1220	0.00189409
GO:0050853	B cell receptor signaling pathway	20/1220	0.00193245
GO:0050728	negative regulation of inflammatory response	24/1220	0.00196223
GO:0055074	calcium ion homeostasis	51/1220	0.00196795
GO:1903036	positive regulation of response to wounding	14/1220	0.00198399
GO:0048661	positive regulation of smooth muscle cell proliferation	17/1220	0.00201977
GO:2000117	negative regulation of cysteine-type endopeptidase activity	16/1220	0.00205761
GO:0044706	multi-multicellular organism process	29/1220	0.0020695
GO:0006914	autophagy	53/1220	0.0020695
GO:0061919	process utilizing autophagic mechanism	53/1220	0.0020695
GO:0051896	regulation of protein kinase B signaling	31/1220	0.0021299
GO:0045428	regulation of nitric oxide biosynthetic process	13/1220	0.0021299
GO:1904019	epithelial cell apoptotic process	18/1220	0.00216033
GO:2000108	positive regulation of leukocyte apoptotic process	8/1220	0.00224178
GO:0051480	regulation of cytosolic calcium ion concentration	41/1220	0.00226984
GO:0032735	positive regulation of interleukin-12 production	9/1220	0.00227153
GO:0098751	bone cell development	9/1220	0.00227153
GO:0002830	positive regulation of type 2 immune response	6/1220	0.00249079
GO:0033033	negative regulation of myeloid cell apoptotic process	6/1220	0.00249079
GO:0043031	negative regulation of macrophage activation	6/1220	0.00249079
GO:0045623	negative regulation of T-helper cell differentiation	6/1220	0.00249079
GO:0006925	inflammatory cell apoptotic process	7/1220	0.00254471
GO:0072643	interferon-gamma secretion	7/1220	0.00254471
GO:0006906	vesicle fusion	16/1220	0.0025863
GO:0070085	glycosylation	33/1220	0.0025863
GO:0006486	protein glycosylation	32/1220	0.0025863
GO:0043413	macromolecule glycosylation	32/1220	0.0025863
GO:0001885	endothelial cell development	12/1220	0.0025863
GO:0033619	membrane protein proteolysis	12/1220	0.0025863
GO:2001057	reactive nitrogen species metabolic process	15/1220	0.00259949
GO:0002517	T cell tolerance induction	5/1220	0.00275082
GO:0032490	detection of molecule of bacterial origin	5/1220	0.00275082
GO:0032494	response to peptidoglycan	5/1220	0.00275082
GO:0045628	regulation of T-helper 2 cell differentiation	5/1220	0.00275082
GO:0030879	mammary gland development	21/1220	0.00280735
GO:0050855	regulation of B cell receptor signaling pathway	8/1220	0.00283235
GO:1902624	positive regulation of neutrophil migration	8/1220	0.00283235
GO:0010506	regulation of autophagy	38/1220	0.00284946
GO:1901653	cellular response to peptide	43/1220	0.00289214
GO:0048678	response to axon injury	14/1220	0.00290503
GO:0014002	astrocyte development	10/1220	0.00305468
GO:0090382	phagosome maturation	10/1220	0.00305468
GO:0051258	protein polymerization	34/1220	0.003059
GO:0033002	muscle cell proliferation	30/1220	0.0031155
GO:0002064	epithelial cell development	27/1220	0.00321871
GO:0032271	regulation of protein polymerization	28/1220	0.00327639
GO:0032717	negative regulation of interleukin-8 production	7/1220	0.00334209
GO:0042454	ribonucleoside catabolic process	7/1220	0.00334209
GO:0002714	positive regulation of B cell mediated immunity	9/1220	0.00339691
GO:0002891	positive regulation of immunoglobulin mediated immune response	9/1220	0.00339691
GO:0043029	T cell homeostasis	9/1220	0.00339691
GO:1903427	negative regulation of reactive oxygen species biosynthetic process	9/1220	0.00339691
GO:0002244	hematopoietic progenitor cell differentiation	23/1220	0.00347991
GO:0002693	positive regulation of cellular extravasation	6/1220	0.00347991
GO:1904996	positive regulation of leukocyte adhesion to vascular endothelial cell	6/1220	0.00347991
GO:0021782	glial cell development	18/1220	0.00354146
GO:1904893	negative regulation of STAT cascade	8/1220	0.0035505
GO:0038066	p38MAPK cascade	11/1220	0.00361523
GO:1902743	regulation of lamellipodium organization	10/1220	0.00362059
GO:0061515	myeloid cell development	13/1220	0.00364237
GO:0034103	regulation of tissue remodeling	15/1220	0.00366762
GO:0030038	contractile actin filament bundle assembly	16/1220	0.00397668
GO:0043149	stress fiber assembly	16/1220	0.00397668
GO:0006979	response to oxidative stress	48/1220	0.00399466
GO:0010939	regulation of necrotic cell death	9/1220	0.00412739
GO:0022617	extracellular matrix disassembly	14/1220	0.00420258
GO:2001235	positive regulation of apoptotic signaling pathway	24/1220	0.00420898
GO:0002921	negative regulation of humoral immune response	5/1220	0.00420898
GO:0006216	cytidine catabolic process	5/1220	0.00420898
GO:0009972	cytidine deamination	5/1220	0.00420898
GO:0016045	detection of bacterium	5/1220	0.00420898
GO:0035751	regulation of lysosomal lumen pH	5/1220	0.00420898
GO:0036005	response to macrophage colony-stimulating factor	5/1220	0.00420898
GO:0036006	cellular response to macrophage colony-stimulating factor stimulus	5/1220	0.00420898
GO:0042340	keratan sulfate catabolic process	5/1220	0.00420898
GO:0046087	cytidine metabolic process	5/1220	0.00420898
GO:0060368	regulation of Fc receptor mediated stimulatory signaling pathway	5/1220	0.00420898
GO:0060670	branching involved in labyrinthine layer morphogenesis	5/1220	0.00420898
GO:0097340	inhibition of cysteine-type endopeptidase activity	5/1220	0.00420898
GO:0097341	zymogen inhibition	5/1220	0.00420898
GO:0097305	response to alcohol	29/1220	0.00421508
GO:0002861	regulation of inflammatory response to antigenic stimulus	7/1220	0.00426241
GO:0035588	G protein-coupled purinergic receptor signaling pathway	7/1220	0.00426241
GO:0048660	regulation of smooth muscle cell proliferation	23/1220	0.00432859
GO:0002675	positive regulation of acute inflammatory response	8/1220	0.00434832
GO:0044319	wound healing, spreading of cells	8/1220	0.00434832
GO:0090505	epiboly involved in wound healing	8/1220	0.00434832
GO:0002637	regulation of immunoglobulin production	12/1220	0.00449326
GO:0016050	vesicle organization	37/1220	0.00466334
GO:0031293	membrane protein intracellular domain proteolysis	6/1220	0.0047051
GO:0032693	negative regulation of interleukin-10 production	6/1220	0.0047051
GO:0036035	osteoclast development	6/1220	0.0047051
GO:0070230	positive regulation of lymphocyte apoptotic process	6/1220	0.0047051
GO:0090174	organelle membrane fusion	16/1220	0.00480701
GO:0007565	female pregnancy	25/1220	0.00493801
GO:0043112	receptor metabolic process	25/1220	0.00493801
GO:0035722	interleukin-12-mediated signaling pathway	10/1220	0.00497755
GO:0010634	positive regulation of epithelial cell migration	23/1220	0.00501379
GO:0048659	smooth muscle cell proliferation	23/1220	0.00501379
GO:0022612	gland morphogenesis	18/1220	0.00506525
GO:0043297	apical junction assembly	12/1220	0.00511909
GO:0045670	regulation of osteoclast differentiation	12/1220	0.00511909
GO:0046677	response to antibiotic	37/1220	0.00513958
GO:0097581	lamellipodium organization	14/1220	0.00517742
GO:0051224	negative regulation of protein transport	25/1220	0.00526553
GO:1901654	response to ketone	25/1220	0.00526553
GO:0050830	defense response to Gram-positive bacterium	16/1220	0.00528884
GO:0051260	protein homooligomerization	39/1220	0.0053172
GO:0055094	response to lipoprotein particle	8/1220	0.00531953
GO:0090504	epiboly	8/1220	0.00531953
GO:0032872	regulation of stress-activated MAPK cascade	29/1220	0.00534879
GO:0060330	regulation of response to interferon-gamma	7/1220	0.00539013
GO:0060334	regulation of interferon-gamma-mediated signaling pathway	7/1220	0.00539013
GO:0010811	positive regulation of cell-substrate adhesion	18/1220	0.00550192
GO:0002381	immunoglobulin production involved in immunoglobulin mediated immune r	11/1220	0.00550229
GO:0001894	tissue homeostasis	28/1220	0.0057175
GO:0045124	regulation of bone resorption	9/1220	0.00575073
GO:0098760	response to interleukin-7	9/1220	0.00575073
GO:0098761	cellular response to interleukin-7	9/1220	0.00575073
GO:0007595	lactation	10/1220	0.00575073
GO:0009311	oligosaccharide metabolic process	10/1220	0.00575073
GO:0072604	interleukin-6 secretion	10/1220	0.00575073
GO:0006026	aminoglycan catabolic process	12/1220	0.0057656
GO:0017157	regulation of exocytosis	27/1220	0.00606831
GO:0001765	membrane raft assembly	5/1220	0.00606831
GO:0002281	macrophage activation involved in immune response	5/1220	0.00606831
GO:0002430	complement receptor mediated signaling pathway	5/1220	0.00606831
GO:0002864	regulation of acute inflammatory response to antigenic stimulus	5/1220	0.00606831
GO:0006012	galactose metabolic process	5/1220	0.00606831
GO:0031953	negative regulation of protein autophosphorylation	5/1220	0.00606831
GO:0033004	negative regulation of mast cell activation	5/1220	0.00606831
GO:0045006	DNA deamination	5/1220	0.00606831
GO:0060340	positive regulation of type I interferon-mediated signaling pathway	5/1220	0.00606831
GO:0061042	vascular wound healing	5/1220	0.00606831
GO:0002313	mature B cell differentiation involved in immune response	6/1220	0.00615506
GO:0002726	positive regulation of T cell cytokine production	6/1220	0.00615506
GO:0045063	T-helper 1 cell differentiation	6/1220	0.00615506
GO:0071800	podosome assembly	6/1220	0.00615506
GO:1901741	positive regulation of myoblast fusion	6/1220	0.00615506
GO:0046328	regulation of JNK cascade	24/1220	0.00623244
GO:0051492	regulation of stress fiber assembly	14/1220	0.00633656
GO:0010001	glial cell differentiation	27/1220	0.00635936
GO:0019722	calcium-mediated signaling	27/1220	0.00635936
GO:0033028	myeloid cell apoptotic process	8/1220	0.00635936
GO:0042339	keratan sulfate metabolic process	8/1220	0.00635936
GO:0002534	cytokine production involved in inflammatory response	10/1220	0.00660696
GO:0043124	negative regulation of I-kappaB kinase/NF-kappaB signaling	10/1220	0.00660696
GO:0071349	cellular response to interleukin-12	10/1220	0.00660696
GO:0030194	positive regulation of blood coagulation	7/1220	0.00664858
GO:0060544	regulation of necroptotic process	7/1220	0.00664858
GO:0060706	cell differentiation involved in embryonic placenta development	7/1220	0.00664858
GO:0097066	response to thyroid hormone	7/1220	0.00664858
GO:1900048	positive regulation of hemostasis	7/1220	0.00664858
GO:0030890	positive regulation of B cell proliferation	9/1220	0.00666969
GO:0061028	establishment of endothelial barrier	9/1220	0.00666969
GO:1903053	regulation of extracellular matrix organization	9/1220	0.00666969
GO:1904950	negative regulation of establishment of protein localization	25/1220	0.00668269
GO:0008630	intrinsic apoptotic signaling pathway in response to DNA damage	16/1220	0.0068751
GO:0002920	regulation of humoral immune response	19/1220	0.0068751
GO:0032273	positive regulation of protein polymerization	19/1220	0.0068751
GO:0014013	regulation of gliogenesis	18/1220	0.0069565
GO:0048284	organelle fusion	18/1220	0.0069565
GO:1905475	regulation of protein localization to membrane	24/1220	0.00706059
GO:0001889	liver development	19/1220	0.00748864
GO:0043254	regulation of protein complex assembly	48/1220	0.00749928
GO:0045185	maintenance of protein location	16/1220	0.00757129
GO:0034656	nucleobase-containing small molecule catabolic process	10/1220	0.00760095
GO:0070671	response to interleukin-12	10/1220	0.00760095
GO:0070741	response to interleukin-6	10/1220	0.00760095
GO:0006023	aminoglycan biosynthetic process	17/1220	0.00760253
GO:0010574	regulation of vascular endothelial growth factor production	8/1220	0.00760253
GO:0032660	regulation of interleukin-17 production	8/1220	0.00760253
GO:0071402	cellular response to lipoprotein particle stimulus	8/1220	0.00760253
GO:0048013	ephrin receptor signaling pathway	14/1220	0.00773143
GO:0051384	response to glucocorticoid	20/1220	0.00781839
GO:0002639	positive regulation of immunoglobulin production	9/1220	0.00781839
GO:0006509	membrane protein ectodomain proteolysis	9/1220	0.00781839
GO:0002374	cytokine secretion involved in immune response	6/1220	0.00791895
GO:0032495	response to muramyl dipeptide	6/1220	0.00791895
GO:0032816	positive regulation of natural killer cell activation	6/1220	0.00791895
GO:0034143	regulation of toll-like receptor 4 signaling pathway	6/1220	0.00791895
GO:1903978	regulation of microglial cell activation	6/1220	0.00791895
GO:0006809	nitric oxide biosynthetic process	13/1220	0.00798575
GO:0019915	lipid storage	12/1220	0.00812154
GO:0043032	positive regulation of macrophage activation	7/1220	0.00815177
GO:0048143	astrocyte activation	7/1220	0.00815177
GO:0050820	positive regulation of coagulation	7/1220	0.00815177
GO:1902175	regulation of oxidative stress-induced intrinsic apoptotic signaling p	7/1220	0.00815177
GO:0031331	positive regulation of cellular catabolic process	39/1220	0.00820878
GO:0001771	immunological synapse formation	5/1220	0.00836324
GO:0045346	regulation of MHC class II biosynthetic process	5/1220	0.00836324
GO:0045869	negative regulation of single stranded viral RNA replication via doubl	5/1220	0.00836324
GO:0070234	positive regulation of T cell apoptotic process	5/1220	0.00836324
GO:0051056	regulation of small GTPase mediated signal transduction	37/1220	0.00845317
GO:0030834	regulation of actin filament depolymerization	10/1220	0.00865053
GO:0051452	intracellular pH reduction	10/1220	0.00865053
GO:0032689	negative regulation of interferon-gamma production	8/1220	0.00902841
GO:0060338	regulation of type I interferon-mediated signaling pathway	8/1220	0.00902841
GO:0070423	nucleotide-binding oligomerization domain containing signaling pathway	8/1220	0.00902841
GO:1990774	tumor necrosis factor secretion	8/1220	0.00902841
GO:0097237	cellular response to toxic substance	29/1220	0.00922524
GO:0048871	multicellular organismal homeostasis	49/1220	0.00926396
GO:0061008	hepaticobiliary system development	19/1220	0.00933298
GO:0070098	chemokine-mediated signaling pathway	14/1220	0.00938306
GO:1904035	regulation of epithelial cell apoptotic process	14/1220	0.00938306
GO:0030278	regulation of ossification	25/1220	0.00968528
GO:0031669	cellular response to nutrient levels	28/1220	0.0099594

## Sheet: Sheet2
TCGA Glioma CD44 Positive Related Genes
KEGG Pathway
ID	Description	GeneRatio	p.adjust
hsa04145	Phagosome	53/708	3.29458e-17
hsa05152	Tuberculosis	57/708	9.62506e-17
hsa04380	Osteoclast differentiation	47/708	9.62506e-17
hsa05140	Leishmaniasis	36/708	9.62506e-17
hsa05169	Epstein-Barr virus infection	60/708	1.92427e-16
hsa05145	Toxoplasmosis	42/708	1.85077e-15
hsa05150	Staphylococcus aureus infection	37/708	4.45086e-14
hsa05133	Pertussis	31/708	1.36509e-12
hsa05416	Viral myocarditis	27/708	3.05674e-12
hsa04670	Leukocyte transendothelial migration	38/708	3.05674e-12
hsa04640	Hematopoietic cell lineage	35/708	3.63495e-12
hsa05330	Allograft rejection	21/708	7.93729e-12
hsa04672	Intestinal immune network for IgA production	23/708	4.99218e-11
hsa04612	Antigen processing and presentation	29/708	8.46923e-11
hsa05332	Graft-versus-host disease	21/708	8.46923e-11
hsa05321	Inflammatory bowel disease	26/708	1.40168e-10
hsa05142	Chagas disease	33/708	1.99358e-10
hsa05323	Rheumatoid arthritis	31/708	3.34453e-10
hsa05166	Human T-cell leukemia virus 1 infection	51/708	6.04067e-10
hsa04668	TNF signaling pathway	34/708	6.04067e-10
hsa04514	Cell adhesion molecules	40/708	7.73752e-10
hsa05132	Salmonella infection	55/708	7.92597e-10
hsa04940	Type I diabetes mellitus	20/708	9.80193e-10
hsa04064	NF-kappa B signaling pathway	32/708	1.28918e-09
hsa04659	Th17 cell differentiation	32/708	2.82035e-09
hsa05130	Pathogenic Escherichia coli infection	46/708	3.8449e-09
hsa04060	Cytokine-cytokine receptor interaction	59/708	8.38208e-09
hsa05135	Yersinia infection	36/708	1.02228e-08
hsa05320	Autoimmune thyroid disease	21/708	1.02228e-08
hsa04610	Complement and coagulation cascades	27/708	1.38354e-08
hsa05164	Influenza A	41/708	1.57527e-08
hsa04142	Lysosome	34/708	1.97547e-08
hsa04620	Toll-like receptor signaling pathway	30/708	2.0598e-08
hsa05310	Asthma	15/708	8.33185e-08
hsa05131	Shigellosis	49/708	2.17036e-07
hsa04621	NOD-like receptor signaling pathway	40/708	2.17036e-07
hsa05170	Human immunodeficiency virus 1 infection	44/708	3.09208e-07
hsa05134	Legionellosis	19/708	1.28971e-06
hsa05167	Kaposi sarcoma-associated herpesvirus infection	40/708	1.28971e-06
hsa04658	Th1 and Th2 cell differentiation	25/708	1.36165e-06
hsa04061	Viral protein interaction with cytokine and cytokine receptor	26/708	1.97068e-06
hsa04510	Focal adhesion	40/708	3.71378e-06
hsa04611	Platelet activation	29/708	4.45724e-06
hsa05162	Measles	31/708	5.46306e-06
hsa04662	B cell receptor signaling pathway	22/708	8.40933e-06
hsa05100	Bacterial invasion of epithelial cells	21/708	1.07246e-05
hsa05144	Malaria	16/708	1.87511e-05
hsa04062	Chemokine signaling pathway	37/708	1.95401e-05
hsa04810	Regulation of actin cytoskeleton	40/708	2.73729e-05
hsa04666	Fc gamma R-mediated phagocytosis	23/708	4.34586e-05
hsa04625	C-type lectin receptor signaling pathway	24/708	4.46284e-05
hsa04210	Apoptosis	28/708	8.02922e-05
hsa05205	Proteoglycans in cancer	36/708	0.000205352
hsa05322	Systemic lupus erythematosus	27/708	0.00021754
hsa04630	JAK-STAT signaling pathway	30/708	0.00032112
hsa04010	MAPK signaling pathway	46/708	0.000348308
hsa00511	Other glycan degradation	8/708	0.000353119
hsa04613	Neutrophil extracellular trap formation	33/708	0.000493432
hsa05163	Human cytomegalovirus infection	37/708	0.000609863
hsa04933	AGE-RAGE signaling pathway in diabetic complications	21/708	0.000609863
hsa04650	Natural killer cell mediated cytotoxicity	25/708	0.000721548
hsa00513	Various types of N-glycan biosynthesis	11/708	0.00180734
hsa05146	Amoebiasis	20/708	0.00219177
hsa05235	PD-L1 expression and PD-1 checkpoint pathway in cancer	18/708	0.00278901
hsa05171	Coronavirus disease - COVID-19	35/708	0.00440591
hsa04520	Adherens junction	15/708	0.0047584
hsa05340	Primary immunodeficiency	10/708	0.00558285
hsa05418	Fluid shear stress and atherosclerosis	23/708	0.00920308
hsa04530	Tight junction	26/708	0.0137877
hsa00510	N-Glycan biosynthesis	11/708	0.0147146
hsa05161	Hepatitis B	25/708	0.0153028
hsa04512	ECM-receptor interaction	16/708	0.0154896
hsa04660	T cell receptor signaling pathway	18/708	0.0154896
hsa05143	African trypanosomiasis	9/708	0.0158033
hsa00531	Glycosaminoglycan degradation	6/708	0.0181929
hsa04217	Necroptosis	24/708	0.0226629
hsa04151	PI3K-Akt signaling pathway	45/708	0.025528
hsa04141	Protein processing in endoplasmic reticulum	25/708	0.0282812
hsa00603	Glycosphingolipid biosynthesis - globo and isoglobo series	5/708	0.0282812
hsa00520	Amino sugar and nucleotide sugar metabolism	10/708	0.0291934
hsa05165	Human papillomavirus infection	42/708	0.0323873
hsa04218	Cellular senescence	23/708	0.0327682
hsa04015	Rap1 signaling pathway	29/708	0.0327682
hsa05202	Transcriptional misregulation in cancer	27/708	0.0327682
hsa00480	Glutathione metabolism	11/708	0.0342186
hsa05110	Vibrio cholerae infection	10/708	0.0364114
hsa04392	Hippo signaling pathway - multiple species	7/708	0.0382755
hsa04144	Endocytosis	33/708	0.041687
hsa05221	Acute myeloid leukemia	12/708	0.0430407
hsa04664	Fc epsilon RI signaling pathway	12/708	0.0477134

## Sheet: Sheet3
TCGA Glioma CD44 Negative Related Genes
Biological Process
ID	Description	GeneRatio	p.adjust
GO:0050804	modulation of chemical synaptic transmission	58/466	1.38025e-22
GO:0099177	regulation of trans-synaptic signaling	58/466	1.38025e-22
GO:0050808	synapse organization	49/466	5.71954e-17
GO:0048167	regulation of synaptic plasticity	32/466	4.95106e-15
GO:0060078	regulation of postsynaptic membrane potential	28/466	6.86253e-15
GO:0098693	regulation of synaptic vesicle cycle	25/466	2.07868e-14
GO:0042391	regulation of membrane potential	46/466	5.06639e-14
GO:0099504	synaptic vesicle cycle	30/466	4.81779e-13
GO:0017156	calcium ion regulated exocytosis	27/466	4.81779e-13
GO:0050890	cognition	36/466	1.26167e-12
GO:0023061	signal release	45/466	1.66114e-12
GO:0099565	chemical synaptic transmission, postsynaptic	22/466	6.37684e-12
GO:0017157	regulation of exocytosis	30/466	6.62955e-12
GO:0016358	dendrite development	31/466	6.62955e-12
GO:0097479	synaptic vesicle localization	26/466	9.79635e-12
GO:0060079	excitatory postsynaptic potential	21/466	9.79635e-12
GO:0099003	vesicle-mediated transport in synapse	29/466	9.79635e-12
GO:0007611	learning or memory	32/466	1.15514e-11
GO:0007269	neurotransmitter secretion	26/466	1.94639e-11
GO:0099643	signal release from synapse	26/466	2.13322e-11
GO:0035418	protein localization to synapse	17/466	2.41865e-11
GO:0007409	axonogenesis	43/466	2.63517e-11
GO:0007416	synapse assembly	26/466	4.9021e-11
GO:0017158	regulation of calcium ion-dependent exocytosis	21/466	6.99861e-11
GO:0048489	synaptic vesicle transport	24/466	7.13225e-11
GO:0097480	establishment of synaptic vesicle localization	24/466	7.13225e-11
GO:0098815	modulation of excitatory postsynaptic potential	14/466	7.19249e-11
GO:2000463	positive regulation of excitatory postsynaptic potential	12/466	1.3063e-10
GO:0048813	dendrite morphogenesis	23/466	1.3152e-10
GO:0051648	vesicle localization	33/466	1.85845e-10
GO:0099173	postsynapse organization	24/466	2.84565e-10
GO:0007215	glutamate receptor signaling pathway	19/466	5.20125e-10
GO:0050806	positive regulation of synaptic transmission	24/466	5.20125e-10
GO:0010975	regulation of neuron projection development	42/466	5.98186e-10
GO:0006836	neurotransmitter transport	30/466	7.1823e-10
GO:0051650	establishment of vesicle localization	31/466	9.40368e-10
GO:0051588	regulation of neurotransmitter transport	21/466	3.42577e-09
GO:1903305	regulation of regulated secretory pathway	22/466	7.57398e-09
GO:0097106	postsynaptic density organization	11/466	9.79883e-09
GO:0016079	synaptic vesicle exocytosis	19/466	1.02521e-08
GO:1902803	regulation of synaptic vesicle transport	16/466	1.95883e-08
GO:0099084	postsynaptic specialization organization	11/466	1.98803e-08
GO:1990778	protein localization to cell periphery	30/466	2.18217e-08
GO:0048168	regulation of neuronal synaptic plasticity	13/466	2.49793e-08
GO:0030534	adult behavior	20/466	3.87216e-08
GO:0050803	regulation of synapse structure or activity	25/466	4.12499e-08
GO:2001257	regulation of cation channel activity	22/466	4.93555e-08
GO:0007613	memory	18/466	4.93555e-08
GO:2000300	regulation of synaptic vesicle exocytosis	15/466	5.21495e-08
GO:0046928	regulation of neurotransmitter secretion	17/466	5.37539e-08
GO:0050773	regulation of dendrite development	20/466	6.3275e-08
GO:0022604	regulation of cell morphogenesis	37/466	1.10739e-07
GO:0010769	regulation of cell morphogenesis involved in differentiation	28/466	1.60041e-07
GO:0097107	postsynaptic density assembly	8/466	1.78222e-07
GO:0007612	learning	19/466	2.32936e-07
GO:1904861	excitatory synapse assembly	9/466	3.02712e-07
GO:1900449	regulation of glutamate receptor signaling pathway	13/466	3.03689e-07
GO:0001505	regulation of neurotransmitter levels	30/466	3.50249e-07
GO:0050807	regulation of synapse organization	23/466	3.64381e-07
GO:0048814	regulation of dendrite morphogenesis	15/466	3.97269e-07
GO:0035640	exploration behavior	9/466	4.15683e-07
GO:0032412	regulation of ion transmembrane transporter activity	25/466	5.01555e-07
GO:0072659	protein localization to plasma membrane	25/466	5.01555e-07
GO:0098698	postsynaptic specialization assembly	8/466	7.29438e-07
GO:0022898	regulation of transmembrane transporter activity	25/466	8.9464e-07
GO:0048172	regulation of short-term neuronal synaptic plasticity	7/466	1.60831e-06
GO:0031646	positive regulation of neurological system process	12/466	2.16762e-06
GO:0035176	social behavior	11/466	2.44345e-06
GO:0051703	intraspecies interaction between organisms	11/466	2.44345e-06
GO:0032409	regulation of transporter activity	25/466	2.44345e-06
GO:0051963	regulation of synapse assembly	15/466	2.81862e-06
GO:0034765	regulation of ion transmembrane transport	34/466	2.84949e-06
GO:0051705	multi-organism behavior	12/466	4.08464e-06
GO:0014047	glutamate secretion	10/466	4.54054e-06
GO:0007626	locomotory behavior	20/466	5.78732e-06
GO:0071625	vocalization behavior	7/466	6.47205e-06
GO:0060997	dendritic spine morphogenesis	11/466	7.26658e-06
GO:0010976	positive regulation of neuron projection development	24/466	7.64454e-06
GO:0051668	localization within membrane	17/466	7.6654e-06
GO:1900006	positive regulation of dendrite development	12/466	1.16444e-05
GO:0031644	regulation of neurological system process	16/466	1.36681e-05
GO:0050905	neuromuscular process	14/466	1.81675e-05
GO:0007411	axon guidance	23/466	2.00683e-05
GO:0099068	postsynapse assembly	8/466	2.05848e-05
GO:0035249	synaptic transmission, glutamatergic	13/466	2.05848e-05
GO:0097485	neuron projection guidance	23/466	2.05848e-05
GO:1904062	regulation of cation transmembrane transport	26/466	2.05848e-05
GO:0051965	positive regulation of synapse assembly	11/466	3.41984e-05
GO:0097120	receptor localization to synapse	10/466	3.48101e-05
GO:0006904	vesicle docking involved in exocytosis	9/466	3.48757e-05
GO:0099175	regulation of postsynapse organization	13/466	3.59909e-05
GO:1990138	neuron projection extension	17/466	4.04168e-05
GO:0060999	positive regulation of dendritic spine development	9/466	4.15004e-05
GO:0051966	regulation of synaptic transmission, glutamatergic	11/466	4.32052e-05
GO:0030072	peptide hormone secretion	21/466	4.84399e-05
GO:0106027	neuron projection organization	12/466	6.58201e-05
GO:2000311	regulation of AMPA receptor activity	7/466	6.58201e-05
GO:0060998	regulation of dendritic spine development	11/466	7.24426e-05
GO:0099601	regulation of neurotransmitter receptor activity	11/466	7.24426e-05
GO:0048278	vesicle docking	10/466	0.000131279
GO:0031346	positive regulation of cell projection organization	26/466	0.000145628
GO:0097061	dendritic spine organization	11/466	0.000152578
GO:0140029	exocytic process	11/466	0.000152578
GO:0030073	insulin secretion	18/466	0.000154738
GO:0015800	acidic amino acid transport	10/466	0.000164988
GO:0099072	regulation of postsynaptic membrane neurotransmitter receptor levels	10/466	0.000164988
GO:0060996	dendritic spine development	12/466	0.000168395
GO:0001941	postsynaptic membrane organization	8/466	0.000170161
GO:0016188	synaptic vesicle maturation	5/466	0.000202593
GO:0071242	cellular response to ammonium ion	10/466	0.000209561
GO:0060359	response to ammonium ion	14/466	0.000222833
GO:0045666	positive regulation of neuron differentiation	25/466	0.000228093
GO:0008088	axo-dendritic transport	10/466	0.000233322
GO:0060291	long-term synaptic potentiation	11/466	0.000281412
GO:0035641	locomotory exploration behavior	5/466	0.00030564
GO:0051968	positive regulation of synaptic transmission, glutamatergic	7/466	0.000331285
GO:0061001	regulation of dendritic spine morphogenesis	8/466	0.000331663
GO:0045921	positive regulation of exocytosis	11/466	0.000340114
GO:0046879	hormone secretion	22/466	0.000374184
GO:0046717	acid secretion	13/466	0.000387104
GO:0050770	regulation of axonogenesis	16/466	0.000416753
GO:1903539	protein localization to postsynaptic membrane	7/466	0.000586746
GO:0009914	hormone transport	22/466	0.000586746
GO:0022037	metencephalon development	12/466	0.000586746
GO:0032386	regulation of intracellular transport	26/466	0.000673866
GO:0048588	developmental cell growth	18/466	0.000685015
GO:0045956	positive regulation of calcium ion-dependent exocytosis	6/466	0.000741321
GO:0050432	catecholamine secretion	9/466	0.000753074
GO:0007158	neuron cell-cell adhesion	5/466	0.000869091
GO:0010996	response to auditory stimulus	6/466	0.000900957
GO:0048169	regulation of long-term neuronal synaptic plasticity	6/466	0.000900957
GO:0099632	protein transport within plasma membrane	6/466	0.000900957
GO:0099637	neurotransmitter receptor transport	6/466	0.000900957
GO:0050885	neuromuscular process controlling balance	8/466	0.00103253
GO:0060080	inhibitory postsynaptic potential	5/466	0.00115243
GO:1903307	positive regulation of regulated secretory pathway	8/466	0.00117236
GO:0030705	cytoskeleton-dependent intracellular transport	15/466	0.00118384
GO:0021549	cerebellum development	11/466	0.00118384
GO:0036465	synaptic vesicle recycling	9/466	0.00127821
GO:0010970	transport along microtubule	14/466	0.00128743
GO:0099111	microtubule-based transport	14/466	0.00128743
GO:0095500	acetylcholine receptor signaling pathway	6/466	0.00131436
GO:1903831	signal transduction involved in cellular response to ammonium ion	6/466	0.00131436
GO:0035637	multicellular organismal signaling	16/466	0.00132632
GO:0043113	receptor clustering	8/466	0.00143546
GO:0098877	neurotransmitter receptor transport to plasma membrane	5/466	0.00143546
GO:0098969	neurotransmitter receptor transport to postsynaptic membrane	5/466	0.00143546
GO:0050769	positive regulation of neurogenesis	27/466	0.00148334
GO:0098598	learned vocalization behavior or vocal learning	4/466	0.00162883
GO:0007193	adenylate cyclase-inhibiting G protein-coupled receptor signaling path	10/466	0.00168576
GO:0031345	negative regulation of cell projection organization	15/466	0.00176753
GO:0015844	monoamine transport	10/466	0.00180869
GO:0016082	synaptic vesicle priming	5/466	0.00180869
GO:1903540	establishment of protein localization to postsynaptic membrane	5/466	0.00180869
GO:1905144	response to acetylcholine	6/466	0.00180869
GO:1905145	cellular response to acetylcholine	6/466	0.00180869
GO:1905606	regulation of presynapse assembly	6/466	0.00180869
GO:0099054	presynapse assembly	7/466	0.00183729
GO:0098930	axonal transport	8/466	0.00193353
GO:0060560	developmental growth involved in morphogenesis	17/466	0.00193353
GO:0030900	forebrain development	23/466	0.00200306
GO:0060292	long-term synaptic depression	6/466	0.00211505
GO:0099174	regulation of presynapse organization	6/466	0.00211505
GO:0051932	synaptic transmission, GABAergic	7/466	0.00238783
GO:0051937	catecholamine transport	9/466	0.00257071
GO:0051056	regulation of small GTPase mediated signal transduction	21/466	0.00260703
GO:0051952	regulation of amine transport	10/466	0.00263442
GO:0099172	presynapse organization	7/466	0.00269093
GO:0070588	calcium ion transmembrane transport	20/466	0.00275995
GO:0006835	dicarboxylic acid transport	10/466	0.00279345
GO:0098876	vesicle-mediated transport to the plasma membrane	10/466	0.00279345
GO:0010977	negative regulation of neuron projection development	13/466	0.00279345
GO:0048854	brain morphogenesis	6/466	0.00287347
GO:0050433	regulation of catecholamine secretion	8/466	0.00287347
GO:0010771	negative regulation of cell morphogenesis involved in differentiation	10/466	0.00299339
GO:0072578	neurotransmitter-gated ion channel clustering	4/466	0.00312361
GO:0007265	Ras protein signal transduction	25/466	0.00316557
GO:0032594	protein transport within lipid bilayer	6/466	0.00329945
GO:0007528	neuromuscular junction development	7/466	0.00329945
GO:0008089	anterograde axonal transport	7/466	0.00329945
GO:0031629	synaptic vesicle fusion to presynaptic active zone membrane	5/466	0.00329945
GO:0035773	insulin secretion involved in cellular response to glucose stimulus	8/466	0.00344328
GO:0043087	regulation of GTPase activity	26/466	0.00352973
GO:0099500	vesicle fusion to plasma membrane	5/466	0.0040627
GO:0031223	auditory behavior	4/466	0.00420794
GO:0015837	amine transport	10/466	0.00427069
GO:0006816	calcium ion transport	24/466	0.00460713
GO:0072511	divalent inorganic cation transport	26/466	0.00473938
GO:0072384	organelle transport along microtubule	9/466	0.00480552
GO:1903421	regulation of synaptic vesicle recycling	5/466	0.00486855
GO:0007018	microtubule-based movement	18/466	0.00509839
GO:0061337	cardiac conduction	12/466	0.00539801
GO:0050771	negative regulation of axonogenesis	8/466	0.0054512
GO:0002091	negative regulation of receptor internalization	4/466	0.0054512
GO:0021692	cerebellar Purkinje cell layer morphogenesis	4/466	0.0054512
GO:1900452	regulation of long-term synaptic depression	4/466	0.0054512
GO:0007214	gamma-aminobutyric acid signaling pathway	5/466	0.00572093
GO:0021680	cerebellar Purkinje cell layer development	5/466	0.00572093
GO:0050775	positive regulation of dendrite morphogenesis	6/466	0.00648507
GO:0050805	negative regulation of synaptic transmission	8/466	0.007071
GO:0007638	mechanosensory behavior	4/466	0.007071
GO:0099558	maintenance of synapse structure	4/466	0.007071
GO:0032535	regulation of cellular component size	21/466	0.00724421
GO:0030902	hindbrain development	12/466	0.00734104
GO:0001964	startle response	5/466	0.00805798
GO:0070838	divalent metal ion transport	25/466	0.00839364
GO:0016049	cell growth	25/466	0.00860815
GO:0097091	synaptic vesicle clustering	4/466	0.00893343
GO:1900451	positive regulation of glutamate receptor signaling pathway	4/466	0.00893343
GO:0045665	negative regulation of neuron differentiation	15/466	0.00897243
GO:0021537	telencephalon development	16/466	0.00965059

## Sheet: Sheet4
TCGA Glioma CD44 Negative Related Genes
KEGG Pathway
ID	Description	GeneRatio	p.adjust
hsa04721	Synaptic vesicle cycle	13/177	2.54197e-06
hsa04724	Glutamatergic synapse	15/177	2.57711e-06
hsa05033	Nicotine addiction	8/177	0.000149374
hsa04080	Neuroactive ligand-receptor interaction	20/177	0.00244137
hsa04925	Aldosterone synthesis and secretion	10/177	0.00244137
hsa04261	Adrenergic signaling in cardiomyocytes	12/177	0.0040695
hsa04961	Endocrine and other factor-regulated calcium reabsorption	7/177	0.00475396
hsa04144	Endocytosis	15/177	0.0117379
hsa04929	GnRH secretion	7/177	0.0119582
hsa04742	Taste transduction	8/177	0.0119582
hsa04911	Insulin secretion	8/177	0.0119582
hsa04728	Dopaminergic synapse	10/177	0.0119655
hsa04024	cAMP signaling pathway	13/177	0.0159693
hsa04360	Axon guidance	11/177	0.0356536
hsa04910	Insulin signaling pathway	9/177	0.0480923
hsa04022	cGMP-PKG signaling pathway	10/177	0.0484804
hsa04726	Serotonergic synapse	8/177	0.0484804
hsa05032	Morphine addiction	7/177	0.0484804
hsa05017	Spinocerebellar ataxia	9/177	0.0492433
hsa05030	Cocaine addiction	5/177	0.0492433

## Sheet: Sheet5
TCGA GBM CD44 Positive Related Genes
Biological Process
ID	Description	GeneRatio	p.adjust
GO:0042119	neutrophil activation	60/306	2.23144e-31
GO:0002446	neutrophil mediated immunity	60/306	2.23144e-31
GO:0043312	neutrophil degranulation	58/306	2.98951e-30
GO:0002283	neutrophil activation involved in immune response	58/306	3.15015e-30
GO:0050900	leukocyte migration	42/306	1.76854e-15
GO:0097529	myeloid leukocyte migration	26/306	6.7044e-13
GO:0030595	leukocyte chemotaxis	26/306	2.78427e-12
GO:0097530	granulocyte migration	21/306	7.40981e-12
GO:0060326	cell chemotaxis	28/306	6.78087e-11
GO:0042110	T cell activation	34/306	1.08304e-10
GO:0002237	response to molecule of bacterial origin	29/306	1.77492e-10
GO:0032496	response to lipopolysaccharide	28/306	3.83874e-10
GO:0002526	acute inflammatory response	23/306	5.46219e-10
GO:0071219	cellular response to molecule of bacterial origin	22/306	1.81269e-09
GO:0006959	humoral immune response	28/306	1.91645e-09
GO:1990266	neutrophil migration	17/306	2.17682e-09
GO:0071621	granulocyte chemotaxis	17/306	4.05784e-09
GO:0071222	cellular response to lipopolysaccharide	21/306	5.51434e-09
GO:0071216	cellular response to biotic stimulus	22/306	1.11756e-08
GO:0007159	leukocyte cell-cell adhesion	26/306	1.27724e-08
GO:0002573	myeloid leukocyte differentiation	20/306	3.15002e-08
GO:0030193	regulation of blood coagulation	13/306	8.44133e-08
GO:1900046	regulation of hemostasis	13/306	9.50067e-08
GO:0045807	positive regulation of endocytosis	17/306	9.55787e-08
GO:0010951	negative regulation of endopeptidase activity	21/306	1.57393e-07
GO:0050818	regulation of coagulation	13/306	1.57393e-07
GO:0002460	adaptive immune response based on somatic recombination of immune rece	25/306	2.13459e-07
GO:0030593	neutrophil chemotaxis	14/306	2.20113e-07
GO:0052547	regulation of peptidase activity	28/306	2.45752e-07
GO:0002286	T cell activation involved in immune response	14/306	2.55729e-07
GO:0050727	regulation of inflammatory response	29/306	2.55729e-07
GO:0052548	regulation of endopeptidase activity	27/306	2.55729e-07
GO:0006909	phagocytosis	25/306	2.73645e-07
GO:0010466	negative regulation of peptidase activity	21/306	2.75895e-07
GO:0061041	regulation of wound healing	16/306	3.16906e-07
GO:0002576	platelet degranulation	15/306	3.16906e-07
GO:0051346	negative regulation of hydrolase activity	28/306	3.78151e-07
GO:0032103	positive regulation of response to external stimulus	23/306	4.04918e-07
GO:0002685	regulation of leukocyte migration	18/306	4.04918e-07
GO:0030099	myeloid cell differentiation	26/306	5.78222e-07
GO:0030316	osteoclast differentiation	13/306	6.1444e-07
GO:1903034	regulation of response to wounding	17/306	6.16266e-07
GO:0030100	regulation of endocytosis	21/306	7.56259e-07
GO:0007596	blood coagulation	23/306	7.56259e-07
GO:0007599	hemostasis	23/306	9.76025e-07
GO:0050817	coagulation	23/306	1.00867e-06
GO:0002687	positive regulation of leukocyte migration	14/306	2.01619e-06
GO:0071674	mononuclear cell migration	12/306	2.14473e-06
GO:1903037	regulation of leukocyte cell-cell adhesion	21/306	2.62755e-06
GO:0002697	regulation of immune effector process	26/306	3.27391e-06
GO:0050730	regulation of peptidyl-tyrosine phosphorylation	19/306	3.72647e-06
GO:0022407	regulation of cell-cell adhesion	24/306	4.36558e-06
GO:0050764	regulation of phagocytosis	12/306	5.12584e-06
GO:0002449	lymphocyte mediated immunity	22/306	6.59642e-06
GO:0002548	monocyte chemotaxis	10/306	6.87889e-06
GO:0019730	antimicrobial humoral response	13/306	7.35107e-06
GO:0016485	protein processing	21/306	8.24235e-06
GO:0045861	negative regulation of proteolysis	22/306	1.04905e-05
GO:0018212	peptidyl-tyrosine modification	22/306	1.1889e-05
GO:0050766	positive regulation of phagocytosis	10/306	1.29991e-05
GO:0050729	positive regulation of inflammatory response	14/306	1.48157e-05
GO:0042730	fibrinolysis	7/306	1.63648e-05
GO:2001234	negative regulation of apoptotic signaling pathway	17/306	1.64312e-05
GO:2001233	regulation of apoptotic signaling pathway	23/306	1.64684e-05
GO:0070613	regulation of protein processing	15/306	1.75139e-05
GO:0002285	lymphocyte activation involved in immune response	15/306	1.85329e-05
GO:1903317	regulation of protein maturation	15/306	1.96059e-05
GO:0150076	neuroinflammatory response	10/306	2.2296e-05
GO:0061900	glial cell activation	9/306	2.247e-05
GO:0070661	leukocyte proliferation	19/306	2.89154e-05
GO:0043062	extracellular structure organization	23/306	2.92267e-05
GO:0042742	defense response to bacterium	20/306	3.13753e-05
GO:0018108	peptidyl-tyrosine phosphorylation	21/306	3.44296e-05
GO:0032943	mononuclear cell proliferation	18/306	3.55197e-05
GO:0045785	positive regulation of cell adhesion	22/306	4.78735e-05
GO:0001774	microglial cell activation	8/306	5.11359e-05
GO:0002269	leukocyte activation involved in inflammatory response	8/306	5.11359e-05
GO:0072593	reactive oxygen species metabolic process	18/306	5.63545e-05
GO:0050863	regulation of T cell activation	19/306	5.63545e-05
GO:0070371	ERK1 and ERK2 cascade	19/306	6.33786e-05
GO:0001765	membrane raft assembly	5/306	6.33786e-05
GO:0097193	intrinsic apoptotic signaling pathway	18/306	6.91323e-05
GO:0042063	gliogenesis	18/306	7.17542e-05
GO:0071347	cellular response to interleukin-1	14/306	7.24825e-05
GO:0002292	T cell differentiation involved in immune response	9/306	7.31317e-05
GO:0070555	response to interleukin-1	15/306	7.85022e-05
GO:0007259	JAK-STAT cascade	13/306	8.15658e-05
GO:0001819	positive regulation of cytokine production	23/306	0.000117997
GO:0051604	protein maturation	21/306	0.000117997
GO:0046651	lymphocyte proliferation	17/306	0.000118037
GO:0030198	extracellular matrix organization	20/306	0.000133335
GO:1903039	positive regulation of leukocyte cell-cell adhesion	15/306	0.000139452
GO:0042116	macrophage activation	10/306	0.000148146
GO:0050731	positive regulation of peptidyl-tyrosine phosphorylation	14/306	0.000148146
GO:0097696	STAT cascade	13/306	0.000149435
GO:0042093	T-helper cell differentiation	8/306	0.000180754
GO:0022409	positive regulation of cell-cell adhesion	16/306	0.000203488
GO:0019882	antigen processing and presentation	15/306	0.000203488
GO:0034341	response to interferon-gamma	14/306	0.000213303
GO:0002294	CD4-positive, alpha-beta T cell differentiation involved in immune res	8/306	0.000225145
GO:0002287	alpha-beta T cell activation involved in immune response	8/306	0.000249335
GO:0002293	alpha-beta T cell differentiation involved in immune response	8/306	0.000249335
GO:0031589	cell-substrate adhesion	19/306	0.000249335
GO:0048708	astrocyte differentiation	9/306	0.000262667
GO:0007229	integrin-mediated signaling pathway	10/306	0.000274361
GO:0071675	regulation of mononuclear cell migration	7/306	0.000336075
GO:0032944	regulation of mononuclear cell proliferation	14/306	0.000344925
GO:0002456	T cell mediated immunity	10/306	0.000344925
GO:0070372	regulation of ERK1 and ERK2 cascade	17/306	0.000358429
GO:0006953	acute-phase response	7/306	0.000372736
GO:0072678	T cell migration	8/306	0.000372736
GO:0042098	T cell proliferation	13/306	0.000389988
GO:0002673	regulation of acute inflammatory response	12/306	0.000432362
GO:0002690	positive regulation of leukocyte chemotaxis	9/306	0.000432362
GO:0070374	positive regulation of ERK1 and ERK2 cascade	14/306	0.000444542
GO:0033028	myeloid cell apoptotic process	6/306	0.00046895
GO:0050921	positive regulation of chemotaxis	11/306	0.00046895
GO:0072676	lymphocyte migration	10/306	0.000472904
GO:0002577	regulation of antigen processing and presentation	5/306	0.000472904
GO:0050920	regulation of chemotaxis	14/306	0.000472924
GO:0033627	cell adhesion mediated by integrin	8/306	0.000479919
GO:0010001	glial cell differentiation	14/306	0.000489878
GO:0070741	response to interleukin-6	7/306	0.000508509
GO:0046425	regulation of JAK-STAT cascade	11/306	0.000508509
GO:0034612	response to tumor necrosis factor	17/306	0.00051602
GO:1903035	negative regulation of response to wounding	9/306	0.00051602
GO:0051249	regulation of lymphocyte activation	22/306	0.000548142
GO:0002688	regulation of leukocyte chemotaxis	10/306	0.000551458
GO:2001242	regulation of intrinsic apoptotic signaling pathway	12/306	0.000551458
GO:0070663	regulation of leukocyte proliferation	14/306	0.000563715
GO:0097191	extrinsic apoptotic signaling pathway	14/306	0.000618329
GO:1902563	regulation of neutrophil activation	4/306	0.000626958
GO:0006968	cellular defense response	7/306	0.000687177
GO:0030195	negative regulation of blood coagulation	7/306	0.000687177
GO:0031638	zymogen activation	7/306	0.000687177
GO:0007568	aging	17/306	0.000687177
GO:0071356	cellular response to tumor necrosis factor	16/306	0.000752231
GO:1900047	negative regulation of hemostasis	7/306	0.000763626
GO:0002822	regulation of adaptive immune response based on somatic recombination	11/306	0.000771294
GO:1904018	positive regulation of vasculature development	14/306	0.000771294
GO:0043367	CD4-positive, alpha-beta T cell differentiation	8/306	0.000771294
GO:0002703	regulation of leukocyte mediated immunity	13/306	0.000786183
GO:0002224	toll-like receptor signaling pathway	11/306	0.000794478
GO:1904892	regulation of STAT cascade	11/306	0.000794478
GO:0070486	leukocyte aggregation	4/306	0.00084508
GO:0097305	response to alcohol	14/306	0.000858248
GO:2001243	negative regulation of intrinsic apoptotic signaling pathway	9/306	0.000879086
GO:0045766	positive regulation of angiogenesis	13/306	0.000880628
GO:0061045	negative regulation of wound healing	8/306	0.000887666
GO:0051092	positive regulation of NF-kappaB transcription factor activity	11/306	0.000920751
GO:0031579	membrane raft organization	5/306	0.000961827
GO:0071677	positive regulation of mononuclear cell migration	5/306	0.000961827
GO:0050819	negative regulation of coagulation	7/306	0.000985972
GO:0007249	I-kappaB kinase/NF-kappaB signaling	15/306	0.00101573
GO:0045471	response to ethanol	10/306	0.00101579
GO:0048771	tissue remodeling	12/306	0.00101579
GO:0050670	regulation of lymphocyte proliferation	13/306	0.00101579
GO:0071346	cellular response to interferon-gamma	12/306	0.00106525
GO:0030217	T cell differentiation	14/306	0.00108961
GO:2000379	positive regulation of reactive oxygen species metabolic process	9/306	0.00111028
GO:0031639	plasminogen activation	5/306	0.00111301
GO:0072677	eosinophil migration	5/306	0.00111301
GO:0071496	cellular response to external stimulus	17/306	0.00113881
GO:2001236	regulation of extrinsic apoptotic signaling pathway	11/306	0.00121014
GO:0048871	multicellular organismal homeostasis	21/306	0.00128523
GO:0030194	positive regulation of blood coagulation	5/306	0.00131892
GO:1900048	positive regulation of hemostasis	5/306	0.00131892
GO:0097028	dendritic cell differentiation	6/306	0.00135894
GO:0032637	interleukin-8 production	8/306	0.00135894
GO:0045088	regulation of innate immune response	20/306	0.00139483
GO:0010755	regulation of plasminogen activation	4/306	0.00141199
GO:0042509	regulation of tyrosine phosphorylation of STAT protein	8/306	0.00145692
GO:0002819	regulation of adaptive immune response	11/306	0.00153102
GO:0050820	positive regulation of coagulation	5/306	0.00153283
GO:0002920	regulation of humoral immune response	10/306	0.00162901
GO:0014002	astrocyte development	6/306	0.00170099
GO:0030098	lymphocyte differentiation	17/306	0.0017269
GO:0007260	tyrosine phosphorylation of STAT protein	8/306	0.00181522
GO:0051770	positive regulation of nitric-oxide synthase biosynthetic process	4/306	0.0018157
GO:0007160	cell-matrix adhesion	13/306	0.00197828
GO:2000377	regulation of reactive oxygen species metabolic process	12/306	0.00200507
GO:0046631	alpha-beta T cell activation	10/306	0.00200507
GO:0050868	negative regulation of T cell activation	9/306	0.00201227
GO:0050867	positive regulation of cell activation	18/306	0.00201227
GO:0070098	chemokine-mediated signaling pathway	8/306	0.0020425
GO:1904035	regulation of epithelial cell apoptotic process	8/306	0.0020425
GO:0033032	regulation of myeloid cell apoptotic process	5/306	0.0020425
GO:0071354	cellular response to interleukin-6	6/306	0.00205577
GO:0002221	pattern recognition receptor signaling pathway	12/306	0.00212423
GO:0046677	response to antibiotic	16/306	0.00215826
GO:0046427	positive regulation of JAK-STAT cascade	8/306	0.00215826
GO:0031099	regeneration	12/306	0.00219391
GO:0051091	positive regulation of DNA-binding transcription factor activity	14/306	0.002205
GO:0033033	negative regulation of myeloid cell apoptotic process	4/306	0.002205
GO:0002429	immune response-activating cell surface receptor signaling pathway	20/306	0.00225605
GO:0030449	regulation of complement activation	9/306	0.00231185
GO:0032102	negative regulation of response to external stimulus	17/306	0.00232667
GO:2000257	regulation of protein activation cascade	9/306	0.0024459
GO:0002758	innate immune response-activating signal transduction	15/306	0.00248415
GO:0050870	positive regulation of T cell activation	12/306	0.00254408
GO:0035710	CD4-positive, alpha-beta T cell activation	8/306	0.00257807
GO:1904894	positive regulation of STAT cascade	8/306	0.00257807
GO:0033273	response to vitamin	8/306	0.00276749
GO:0070838	divalent metal ion transport	20/306	0.0028524
GO:0042531	positive regulation of tyrosine phosphorylation of STAT protein	7/306	0.00304439
GO:0072511	divalent inorganic cation transport	20/306	0.00332646
GO:0031103	axon regeneration	6/306	0.00333569
GO:0048260	positive regulation of receptor-mediated endocytosis	6/306	0.00333569
GO:0036035	osteoclast development	4/306	0.00333732
GO:0090026	positive regulation of monocyte chemotaxis	4/306	0.00333732
GO:0008360	regulation of cell shape	10/306	0.00344464
GO:0002696	positive regulation of leukocyte activation	17/306	0.00349114
GO:0006801	superoxide metabolic process	7/306	0.00349114
GO:1990868	response to chemokine	8/306	0.00350464
GO:1990869	cellular response to chemokine	8/306	0.00350464
GO:0045089	positive regulation of innate immune response	17/306	0.00353601
GO:0032653	regulation of interleukin-10 production	6/306	0.00356518
GO:0032677	regulation of interleukin-8 production	7/306	0.00371533
GO:0070997	neuron death	16/306	0.00382819
GO:1901214	regulation of neuron death	15/306	0.00383592
GO:0034755	iron ion transmembrane transport	4/306	0.00396525
GO:0002824	positive regulation of adaptive immune response based on somatic recom	8/306	0.00417062
GO:0022600	digestive system process	8/306	0.00417062
GO:0006898	receptor-mediated endocytosis	15/306	0.00417421
GO:0002699	positive regulation of immune effector process	12/306	0.004218
GO:0042092	type 2 immune response	5/306	0.00426301
GO:0046632	alpha-beta T cell differentiation	8/306	0.00438731
GO:0051047	positive regulation of secretion	18/306	0.00449794
GO:0016064	immunoglobulin mediated immune response	12/306	0.00449794
GO:0002218	activation of innate immune response	15/306	0.00449794
GO:0002886	regulation of myeloid leukocyte mediated immunity	6/306	0.00455723
GO:0032613	interleukin-10 production	6/306	0.00455723
GO:0051767	nitric-oxide synthase biosynthetic process	4/306	0.00460389
GO:0051769	regulation of nitric-oxide synthase biosynthetic process	4/306	0.00460389
GO:1903038	negative regulation of leukocyte cell-cell adhesion	9/306	0.00460389
GO:0042554	superoxide anion generation	5/306	0.00463849
GO:0071709	membrane assembly	5/306	0.00463849
GO:0097242	amyloid-beta clearance	5/306	0.00463849
GO:0019724	B cell mediated immunity	12/306	0.00489603
GO:0060759	regulation of response to cytokine stimulus	11/306	0.00500459
GO:0006816	calcium ion transport	18/306	0.00500459
GO:0008630	intrinsic apoptotic signaling pathway in response to DNA damage	8/306	0.00500459
GO:2001237	negative regulation of extrinsic apoptotic signaling pathway	8/306	0.00500459
GO:0007162	negative regulation of cell adhesion	14/306	0.00500459
GO:0002821	positive regulation of adaptive immune response	8/306	0.00530098
GO:0002438	acute inflammatory response to antigenic stimulus	4/306	0.00533853
GO:0048245	eosinophil chemotaxis	4/306	0.00533853
GO:0002705	positive regulation of leukocyte mediated immunity	9/306	0.00547293
GO:1902041	regulation of extrinsic apoptotic signaling pathway via death domain r	6/306	0.00568988
GO:0072659	protein localization to plasma membrane	13/306	0.00588098
GO:0030330	DNA damage response, signal transduction by p53 class mediator	8/306	0.00588098
GO:0031102	neuron projection regeneration	6/306	0.00614918
GO:2000351	regulation of endothelial cell apoptotic process	6/306	0.00614918
GO:0015850	organic hydroxy compound transport	13/306	0.00623404
GO:0006925	inflammatory cell apoptotic process	4/306	0.00623908
GO:0072376	protein activation cascade	11/306	0.00667938
GO:0031340	positive regulation of vesicle fusion	3/306	0.00714734
GO:0044359	modulation of molecular function in other organism	3/306	0.00714734
GO:0052205	modulation of molecular function in other organism involved in symbiot	3/306	0.00714734
GO:0045123	cellular extravasation	6/306	0.00714734
GO:0090303	positive regulation of wound healing	6/306	0.00714734
GO:1904019	epithelial cell apoptotic process	8/306	0.00721421
GO:0008625	extrinsic apoptotic signaling pathway via death domain receptors	7/306	0.0077166
GO:0010955	negative regulation of protein processing	5/306	0.0077166
GO:0044091	membrane biogenesis	5/306	0.0077166
GO:1903318	negative regulation of protein maturation	5/306	0.0077166
GO:0072503	cellular divalent inorganic cation homeostasis	19/306	0.00773528
GO:0038094	Fc-gamma receptor signaling pathway	9/306	0.0081798
GO:0002407	dendritic cell chemotaxis	4/306	0.00834152
GO:0042832	defense response to protozoan	4/306	0.00834152
GO:2000116	regulation of cysteine-type endopeptidase activity	12/306	0.00871866
GO:0031667	response to nutrient levels	19/306	0.00878622
GO:0045669	positive regulation of osteoblast differentiation	6/306	0.00882376
GO:0048247	lymphocyte chemotaxis	6/306	0.00882376
GO:0006956	complement activation	10/306	0.00900946
GO:0002604	regulation of dendritic cell antigen processing and presentation	3/306	0.00900946
GO:0032060	bleb assembly	3/306	0.00900946
GO:0032494	response to peptidoglycan	3/306	0.00900946
GO:0072683	T cell extravasation	3/306	0.00900946
GO:1990778	protein localization to cell periphery	14/306	0.00900946
GO:0021782	glial cell development	8/306	0.00900946
GO:0034329	cell junction assembly	12/306	0.00900946
GO:0002431	Fc receptor mediated stimulatory signaling pathway	9/306	0.00900946
GO:0042088	T-helper 1 type immune response	5/306	0.00903914
GO:0072577	endothelial cell apoptotic process	6/306	0.00919048
GO:0001562	response to protozoan	4/306	0.00919048
GO:0060561	apoptotic process involved in morphogenesis	4/306	0.00919048
GO:0090025	regulation of monocyte chemotaxis	4/306	0.00919048
GO:0051250	negative regulation of lymphocyte activation	9/306	0.00923763
GO:0051384	response to glucocorticoid	9/306	0.00923763
GO:0045778	positive regulation of ossification	7/306	0.00925078
GO:0001959	regulation of cytokine-mediated signaling pathway	10/306	0.00928467
GO:0006911	phagocytosis, engulfment	8/306	0.00968647
GO:0030225	macrophage differentiation	5/306	0.00972058

## Sheet: Sheet6
TCGA GBM CD44 Positive Related Genes
KEGG Pathway
ID	Description	GeneRatio	p.adjust
hsa04610	Complement and coagulation cascades	17/201	2.8726e-09
hsa04668	TNF signaling pathway	19/201	2.8726e-09
hsa04380	Osteoclast differentiation	20/201	2.8726e-09
hsa05150	Staphylococcus aureus infection	16/201	8.127e-08
hsa05152	Tuberculosis	20/201	8.14682e-07
hsa04064	NF-kappa B signaling pathway	14/201	9.81502e-06
hsa04657	IL-17 signaling pathway	13/201	1.67057e-05
hsa04060	Cytokine-cytokine receptor interaction	23/201	2.4754e-05
hsa04061	Viral protein interaction with cytokine and cytokine receptor	13/201	2.4754e-05
hsa04145	Phagosome	16/201	2.4754e-05
hsa05133	Pertussis	11/201	5.25236e-05
hsa05140	Leishmaniasis	11/201	5.34016e-05
hsa05323	Rheumatoid arthritis	12/201	5.34016e-05
hsa05134	Legionellosis	9/201	0.000169135
hsa04613	Neutrophil extracellular trap formation	16/201	0.000302479
hsa04670	Leukocyte transendothelial migration	12/201	0.000364519
hsa04640	Hematopoietic cell lineage	11/201	0.000454532
hsa05418	Fluid shear stress and atherosclerosis	13/201	0.000526954
hsa05146	Amoebiasis	11/201	0.000538669
hsa05205	Proteoglycans in cancer	14/201	0.0069121
hsa05202	Transcriptional misregulation in cancer	13/201	0.01121
hsa05144	Malaria	6/201	0.0156088
hsa05171	Coronavirus disease - COVID-19	14/201	0.0199449
hsa04062	Chemokine signaling pathway	12/201	0.0289171
hsa04810	Regulation of actin cytoskeleton	13/201	0.0289171
hsa05167	Kaposi sarcoma-associated herpesvirus infection	12/201	0.0289171
hsa05132	Salmonella infection	14/201	0.0318884
hsa05164	Influenza A	11/201	0.0318884
hsa05142	Chagas disease	8/201	0.0318884
hsa04510	Focal adhesion	12/201	0.0348343
hsa05169	Epstein-Barr virus infection	12/201	0.0350766
hsa04621	NOD-like receptor signaling pathway	11/201	0.0411359
hsa04512	ECM-receptor interaction	7/201	0.0448105
hsa05221	Acute myeloid leukemia	6/201	0.0448105
hsa04010	MAPK signaling pathway	15/201	0.0448331

## Sheet: Sheet7
TCGA GBM CD44 Negative Related Genes
Biological Process
NONE

## Sheet: Sheet8
TCGA GBM CD44 Negative Related Genes
KEGG Pathway
NONE

## Sheet: Sheet9
TCGA WHO III Glioma CD44 Positive Related Genes
Biological Process
ID	Description	GeneRatio	p.adjust
GO:0042119	neutrophil activation	127/911	5.60277e-53
GO:0002283	neutrophil activation involved in immune response	123/911	7.57755e-51
GO:0002446	neutrophil mediated immunity	124/911	9.9781e-51
GO:0043312	neutrophil degranulation	122/911	1.35077e-50
GO:0042110	T cell activation	111/911	1.87086e-43
GO:0070661	leukocyte proliferation	81/911	2.11608e-35
GO:0034341	response to interferon-gamma	66/911	2.12783e-34
GO:0007159	leukocyte cell-cell adhesion	83/911	5.58276e-33
GO:0071346	cellular response to interferon-gamma	61/911	2.28157e-32
GO:0032943	mononuclear cell proliferation	74/911	3.65485e-32
GO:0060333	interferon-gamma-mediated signaling pathway	45/911	3.65485e-32
GO:0051249	regulation of lymphocyte activation	98/911	9.56144e-32
GO:0046651	lymphocyte proliferation	73/911	1.29151e-31
GO:0070663	regulation of leukocyte proliferation	66/911	2.06257e-31
GO:0050863	regulation of T cell activation	78/911	2.06257e-31
GO:0032944	regulation of mononuclear cell proliferation	63/911	2.36618e-30
GO:1903037	regulation of leukocyte cell-cell adhesion	75/911	5.66656e-30
GO:0050670	regulation of lymphocyte proliferation	62/911	1.38156e-29
GO:0001819	positive regulation of cytokine production	92/911	3.44317e-29
GO:0002697	regulation of immune effector process	91/911	6.03594e-29
GO:0050867	positive regulation of cell activation	83/911	3.69413e-28
GO:0042098	T cell proliferation	57/911	3.69413e-28
GO:0045088	regulation of innate immune response	89/911	5.09411e-28
GO:0030098	lymphocyte differentiation	78/911	7.02291e-28
GO:1903039	positive regulation of leukocyte cell-cell adhesion	61/911	1.58951e-27
GO:0022407	regulation of cell-cell adhesion	83/911	1.66895e-27
GO:1902105	regulation of leukocyte differentiation	67/911	9.29675e-27
GO:0002696	positive regulation of leukocyte activation	79/911	2.0175e-26
GO:0002460	adaptive immune response based on somatic recombination of immune rece	76/911	9.46108e-26
GO:0002683	negative regulation of immune system process	86/911	3.10406e-25
GO:0022409	positive regulation of cell-cell adhesion	63/911	3.2072e-25
GO:0050870	positive regulation of T cell activation	56/911	4.78526e-25
GO:0042129	regulation of T cell proliferation	49/911	1.62173e-24
GO:0045785	positive regulation of cell adhesion	77/911	2.63403e-23
GO:0019882	antigen processing and presentation	57/911	2.98169e-23
GO:0045089	positive regulation of innate immune response	73/911	3.9657e-22
GO:0051251	positive regulation of lymphocyte activation	68/911	4.07639e-22
GO:0050866	negative regulation of cell activation	52/911	6.18438e-22
GO:0030217	T cell differentiation	57/911	7.03661e-22
GO:0002695	negative regulation of leukocyte activation	48/911	3.40019e-21
GO:0002703	regulation of leukocyte mediated immunity	51/911	6.78697e-21
GO:1902107	positive regulation of leukocyte differentiation	43/911	1.6012e-20
GO:0002819	regulation of adaptive immune response	45/911	2.4519e-20
GO:0002237	response to molecule of bacterial origin	66/911	4.37404e-20
GO:1903706	regulation of hemopoiesis	79/911	4.63585e-20
GO:0050900	leukocyte migration	81/911	6.47116e-20
GO:0002218	activation of innate immune response	63/911	8.91625e-20
GO:0046631	alpha-beta T cell activation	41/911	1.70246e-19
GO:0051250	negative regulation of lymphocyte activation	42/911	2.12534e-19
GO:0070665	positive regulation of leukocyte proliferation	41/911	2.21222e-19
GO:0071216	cellular response to biotic stimulus	53/911	3.43046e-19
GO:0002573	myeloid leukocyte differentiation	49/911	4.99176e-19
GO:0042102	positive regulation of T cell proliferation	34/911	5.28888e-19
GO:0002449	lymphocyte mediated immunity	65/911	7.44505e-19
GO:0071706	tumor necrosis factor superfamily cytokine production	44/911	1.26259e-18
GO:0032946	positive regulation of mononuclear cell proliferation	39/911	1.30386e-18
GO:0002758	innate immune response-activating signal transduction	59/911	1.3345e-18
GO:0048002	antigen processing and presentation of peptide antigen	46/911	4.08904e-18
GO:0050671	positive regulation of lymphocyte proliferation	38/911	7.85106e-18
GO:0002822	regulation of adaptive immune response based on somatic recombination	40/911	8.48444e-18
GO:0006909	phagocytosis	65/911	8.76228e-18
GO:1903708	positive regulation of hemopoiesis	45/911	1.0049e-17
GO:0045619	regulation of lymphocyte differentiation	43/911	1.01406e-17
GO:0002224	toll-like receptor signaling pathway	40/911	1.0455e-17
GO:0071219	cellular response to molecule of bacterial origin	48/911	1.43612e-17
GO:1903555	regulation of tumor necrosis factor superfamily cytokine production	42/911	1.54676e-17
GO:0030099	myeloid cell differentiation	69/911	1.73544e-17
GO:0002221	pattern recognition receptor signaling pathway	46/911	2.10634e-17
GO:0007249	I-kappaB kinase/NF-kappaB signaling	54/911	2.51328e-17
GO:1903557	positive regulation of tumor necrosis factor superfamily cytokine prod	31/911	3.71461e-17
GO:0032640	tumor necrosis factor production	41/911	1.00889e-16
GO:0032760	positive regulation of tumor necrosis factor production	30/911	1.82839e-16
GO:0032496	response to lipopolysaccharide	59/911	1.82839e-16
GO:0050777	negative regulation of immune response	39/911	1.92971e-16
GO:0032680	regulation of tumor necrosis factor production	40/911	3.18611e-16
GO:0051607	defense response to virus	49/911	3.51242e-16
GO:0042089	cytokine biosynthetic process	35/911	4.45166e-16
GO:0042107	cytokine metabolic process	35/911	5.84271e-16
GO:0002699	positive regulation of immune effector process	46/911	8.88108e-16
GO:0002478	antigen processing and presentation of exogenous peptide antigen	41/911	1.41963e-15
GO:0009615	response to virus	57/911	1.81456e-15
GO:0032635	interleukin-6 production	39/911	2.4683e-15
GO:0007162	negative regulation of cell adhesion	53/911	2.83941e-15
GO:0042116	macrophage activation	30/911	3.82122e-15
GO:0032637	interleukin-8 production	28/911	4.02928e-15
GO:0002429	immune response-activating cell surface receptor signaling pathway	70/911	4.02928e-15
GO:0002285	lymphocyte activation involved in immune response	41/911	4.71958e-15
GO:0019884	antigen processing and presentation of exogenous antigen	41/911	5.74736e-15
GO:0001818	negative regulation of cytokine production	53/911	7.7217e-15
GO:0050868	negative regulation of T cell activation	32/911	8.75343e-15
GO:0050663	cytokine secretion	47/911	1.12351e-14
GO:0032609	interferon-gamma production	32/911	1.13997e-14
GO:0042035	regulation of cytokine biosynthetic process	32/911	1.4863e-14
GO:0042108	positive regulation of cytokine biosynthetic process	25/911	1.4863e-14
GO:0071222	cellular response to lipopolysaccharide	43/911	1.53389e-14
GO:0046634	regulation of alpha-beta T cell activation	29/911	1.61779e-14
GO:0045621	positive regulation of lymphocyte differentiation	29/911	2.18867e-14
GO:0032649	regulation of interferon-gamma production	30/911	2.18867e-14
GO:0043123	positive regulation of I-kappaB kinase/NF-kappaB signaling	40/911	3.66719e-14
GO:0032675	regulation of interleukin-6 production	36/911	7.12651e-14
GO:0070664	negative regulation of leukocyte proliferation	26/911	8.55935e-14
GO:0032945	negative regulation of mononuclear cell proliferation	25/911	1.4217e-13
GO:0050672	negative regulation of lymphocyte proliferation	25/911	1.4217e-13
GO:0043122	regulation of I-kappaB kinase/NF-kappaB signaling	45/911	1.44394e-13
GO:0045580	regulation of T cell differentiation	34/911	1.48622e-13
GO:0050727	regulation of inflammatory response	68/911	1.49004e-13
GO:0032677	regulation of interleukin-8 production	25/911	1.97247e-13
GO:0043300	regulation of leukocyte degranulation	20/911	3.74041e-13
GO:0002698	negative regulation of immune effector process	31/911	4.72192e-13
GO:0045807	positive regulation of endocytosis	35/911	5.00178e-13
GO:1903038	negative regulation of leukocyte cell-cell adhesion	32/911	6.0022e-13
GO:0002286	T cell activation involved in immune response	29/911	6.53654e-13
GO:0022408	negative regulation of cell-cell adhesion	38/911	6.83203e-13
GO:0002706	regulation of lymphocyte mediated immunity	34/911	1.25508e-12
GO:0002886	regulation of myeloid leukocyte mediated immunity	21/911	1.7328e-12
GO:0002474	antigen processing and presentation of peptide antigen via MHC class I	27/911	2.43998e-12
GO:0032103	positive regulation of response to external stimulus	51/911	4.15314e-12
GO:0002456	T cell mediated immunity	28/911	4.65208e-12
GO:0007596	blood coagulation	52/911	5.27636e-12
GO:0001909	leukocyte mediated cytotoxicity	28/911	5.91284e-12
GO:0002755	MyD88-dependent toll-like receptor signaling pathway	17/911	6.49028e-12
GO:0032729	positive regulation of interferon-gamma production	22/911	7.32391e-12
GO:0071496	cellular response to external stimulus	52/911	7.32391e-12
GO:0042590	antigen processing and presentation of exogenous peptide antigen via M	24/911	8.77376e-12
GO:0046632	alpha-beta T cell differentiation	27/911	8.81342e-12
GO:0002685	regulation of leukocyte migration	38/911	8.81935e-12
GO:0007599	hemostasis	52/911	8.99899e-12
GO:0097028	dendritic cell differentiation	18/911	9.5771e-12
GO:0050817	coagulation	52/911	9.97099e-12
GO:0032479	regulation of type I interferon production	30/911	1.10528e-11
GO:0030100	regulation of endocytosis	46/911	1.64161e-11
GO:0032606	type I interferon production	30/911	1.69518e-11
GO:0050707	regulation of cytokine secretion	39/911	1.70238e-11
GO:0002526	acute inflammatory response	40/911	1.73381e-11
GO:0032757	positive regulation of interleukin-8 production	19/911	1.75031e-11
GO:0046633	alpha-beta T cell proliferation	16/911	1.79529e-11
GO:0043900	regulation of multi-organism process	57/911	1.84417e-11
GO:0150076	neuroinflammatory response	23/911	1.99917e-11
GO:0002821	positive regulation of adaptive immune response	27/911	2.20317e-11
GO:0046635	positive regulation of alpha-beta T cell activation	21/911	2.24814e-11
GO:0045582	positive regulation of T cell differentiation	24/911	2.58505e-11
GO:0050764	regulation of phagocytosis	26/911	2.62207e-11
GO:0032612	interleukin-1 production	28/911	3.45519e-11
GO:0042113	B cell activation	48/911	3.81649e-11
GO:0035710	CD4-positive, alpha-beta T cell activation	25/911	3.91866e-11
GO:0001906	cell killing	34/911	3.91866e-11
GO:0002824	positive regulation of adaptive immune response based on somatic recom	26/911	4.22791e-11
GO:0061900	glial cell activation	20/911	5.14755e-11
GO:0002761	regulation of myeloid leukocyte differentiation	28/911	5.2334e-11
GO:0002367	cytokine production involved in immune response	26/911	6.82075e-11
GO:0045576	mast cell activation	20/911	1.04333e-10
GO:0001774	microglial cell activation	18/911	1.2542e-10
GO:0002269	leukocyte activation involved in inflammatory response	18/911	1.2542e-10
GO:0002479	antigen processing and presentation of exogenous peptide antigen via M	22/911	1.56056e-10
GO:0060326	cell chemotaxis	46/911	2.40805e-10
GO:0002718	regulation of cytokine production involved in immune response	23/911	2.46815e-10
GO:0050766	positive regulation of phagocytosis	21/911	2.89278e-10
GO:0032970	regulation of actin filament-based process	53/911	3.44956e-10
GO:0032611	interleukin-1 beta production	25/911	3.45953e-10
GO:0032956	regulation of actin cytoskeleton organization	49/911	4.07747e-10
GO:0001776	leukocyte homeostasis	23/911	4.07747e-10
GO:0002577	regulation of antigen processing and presentation	12/911	4.62912e-10
GO:0060337	type I interferon signaling pathway	24/911	5.422e-10
GO:0071357	cellular response to type I interferon	24/911	5.422e-10
GO:0032755	positive regulation of interleukin-6 production	24/911	6.85821e-10
GO:0051092	positive regulation of NF-kappaB transcription factor activity	30/911	8.43027e-10
GO:0030183	B cell differentiation	28/911	8.63317e-10
GO:0043367	CD4-positive, alpha-beta T cell differentiation	21/911	8.82024e-10
GO:0031341	regulation of cell killing	24/911	1.0734e-09
GO:0052548	regulation of endopeptidase activity	55/911	1.10107e-09
GO:0097529	myeloid leukocyte migration	36/911	1.17454e-09
GO:0002705	positive regulation of leukocyte mediated immunity	28/911	1.22736e-09
GO:0034340	response to type I interferon	24/911	1.32109e-09
GO:0052547	regulation of peptidase activity	57/911	1.32363e-09
GO:0050852	T cell receptor signaling pathway	35/911	1.57602e-09
GO:0032623	interleukin-2 production	19/911	1.66906e-09
GO:0034612	response to tumor necrosis factor	45/911	1.84873e-09
GO:0030595	leukocyte chemotaxis	37/911	1.84873e-09
GO:0002709	regulation of T cell mediated immunity	20/911	2.13665e-09
GO:0001910	regulation of leukocyte mediated cytotoxicity	21/911	2.46849e-09
GO:0002576	platelet degranulation	27/911	2.47509e-09
GO:0050851	antigen receptor-mediated signaling pathway	45/911	2.77471e-09
GO:0030225	macrophage differentiation	16/911	2.8703e-09
GO:0060760	positive regulation of response to cytokine stimulus	18/911	2.91943e-09
GO:0071260	cellular response to mechanical stimulus	21/911	3.12286e-09
GO:0002700	regulation of production of molecular mediator of immune response	28/911	3.4007e-09
GO:0072593	reactive oxygen species metabolic process	42/911	3.44371e-09
GO:0046718	viral entry into host cell	26/911	3.44437e-09
GO:0001773	myeloid dendritic cell activation	13/911	4.1213e-09
GO:0006801	superoxide metabolic process	20/911	4.64992e-09
GO:0034138	toll-like receptor 3 signaling pathway	11/911	4.89504e-09
GO:0051090	regulation of DNA-binding transcription factor activity	54/911	5.47675e-09
GO:0030260	entry into host cell	27/911	6.83185e-09
GO:0044409	entry into host	27/911	6.83185e-09
GO:0051806	entry into cell of other organism involved in symbiotic interaction	27/911	6.83185e-09
GO:0051828	entry into other organism involved in symbiotic interaction	27/911	6.83185e-09
GO:0006968	cellular defense response	17/911	6.83185e-09
GO:0048872	homeostasis of number of cells	38/911	6.89218e-09
GO:0050729	positive regulation of inflammatory response	29/911	6.89218e-09
GO:0043303	mast cell degranulation	16/911	8.2109e-09
GO:0046638	positive regulation of alpha-beta T cell differentiation	16/911	8.2109e-09
GO:0007015	actin filament organization	51/911	8.27087e-09
GO:0002292	T cell differentiation involved in immune response	19/911	8.53587e-09
GO:0033627	cell adhesion mediated by integrin	19/911	8.53587e-09
GO:0002763	positive regulation of myeloid leukocyte differentiation	17/911	9.14969e-09
GO:2000514	regulation of CD4-positive, alpha-beta T cell activation	18/911	9.16487e-09
GO:0051091	positive regulation of DNA-binding transcription factor activity	39/911	1.05015e-08
GO:0046640	regulation of alpha-beta T cell proliferation	13/911	1.09344e-08
GO:0002279	mast cell activation involved in immune response	16/911	1.13121e-08
GO:0032613	interleukin-10 production	17/911	1.23449e-08
GO:2000379	positive regulation of reactive oxygen species metabolic process	23/911	1.29899e-08
GO:0002831	regulation of response to biotic stimulus	27/911	1.50512e-08
GO:0001913	T cell mediated cytotoxicity	16/911	1.55944e-08
GO:0002448	mast cell mediated immunity	16/911	1.55944e-08
GO:0007229	integrin-mediated signaling pathway	23/911	1.55944e-08
GO:0032652	regulation of interleukin-1 production	23/911	1.55944e-08
GO:0046637	regulation of alpha-beta T cell differentiation	18/911	1.56478e-08
GO:1903034	regulation of response to wounding	31/911	1.609e-08
GO:0050708	regulation of protein secretion	56/911	1.61146e-08
GO:0060759	regulation of response to cytokine stimulus	32/911	1.76081e-08
GO:0002791	regulation of peptide secretion	58/911	1.87216e-08
GO:0045730	respiratory burst	14/911	1.90432e-08
GO:0050730	regulation of peptidyl-tyrosine phosphorylation	38/911	1.98067e-08
GO:0001961	positive regulation of cytokine-mediated signaling pathway	16/911	2.10208e-08
GO:0071356	cellular response to tumor necrosis factor	41/911	2.12594e-08
GO:0002291	T cell activation via T cell receptor contact with antigen bound to MH	8/911	2.86712e-08
GO:0031663	lipopolysaccharide-mediated signaling pathway	17/911	2.87857e-08
GO:0034109	homotypic cell-cell adhesion	20/911	2.92047e-08
GO:0042130	negative regulation of T cell proliferation	17/911	3.82777e-08
GO:0032653	regulation of interleukin-10 production	16/911	3.93024e-08
GO:0016064	immunoglobulin mediated immune response	34/911	4.00161e-08
GO:0045639	positive regulation of myeloid cell differentiation	21/911	4.2299e-08
GO:0001959	regulation of cytokine-mediated signaling pathway	30/911	4.81434e-08
GO:0002294	CD4-positive, alpha-beta T cell differentiation involved in immune res	17/911	4.99146e-08
GO:0002687	positive regulation of leukocyte migration	25/911	5.17664e-08
GO:0019724	B cell mediated immunity	34/911	5.63245e-08
GO:0002287	alpha-beta T cell activation involved in immune response	17/911	6.47e-08
GO:0002293	alpha-beta T cell differentiation involved in immune response	17/911	6.47e-08
GO:0030888	regulation of B cell proliferation	17/911	6.47e-08
GO:0043370	regulation of CD4-positive, alpha-beta T cell differentiation	15/911	6.86974e-08
GO:0032663	regulation of interleukin-2 production	16/911	6.96422e-08
GO:0019058	viral life cycle	43/911	7.3417e-08
GO:0018212	peptidyl-tyrosine modification	46/911	8.11749e-08
GO:0042226	interleukin-6 biosynthetic process	12/911	8.41743e-08
GO:1902563	regulation of neutrophil activation	8/911	9.28082e-08
GO:0110053	regulation of actin filament organization	37/911	1.08235e-07
GO:0030193	regulation of blood coagulation	19/911	1.11733e-07
GO:0002708	positive regulation of lymphocyte mediated immunity	22/911	1.13415e-07
GO:0030168	platelet activation	27/911	1.15799e-07
GO:0033003	regulation of mast cell activation	14/911	1.16199e-07
GO:2001185	regulation of CD8-positive, alpha-beta T cell activation	9/911	1.16199e-07
GO:0031348	negative regulation of defense response	35/911	1.16221e-07
GO:0045637	regulation of myeloid cell differentiation	36/911	1.23656e-07
GO:0002440	production of molecular mediator of immune response	39/911	1.23662e-07
GO:0002704	negative regulation of leukocyte mediated immunity	15/911	1.23662e-07
GO:0030316	osteoclast differentiation	21/911	1.31161e-07
GO:1900046	regulation of hemostasis	19/911	1.34467e-07
GO:0002532	production of molecular mediator involved in inflammatory response	18/911	1.38994e-07
GO:0018108	peptidyl-tyrosine phosphorylation	45/911	1.72107e-07
GO:0072678	T cell migration	17/911	1.72107e-07
GO:0032651	regulation of interleukin-1 beta production	20/911	1.82577e-07
GO:0043304	regulation of mast cell degranulation	12/911	1.94706e-07
GO:0042093	T-helper cell differentiation	16/911	2.00509e-07
GO:1902041	regulation of extrinsic apoptotic signaling pathway via death domain r	16/911	2.00509e-07
GO:0061041	regulation of wound healing	26/911	2.29148e-07
GO:2000106	regulation of leukocyte apoptotic process	19/911	2.49231e-07
GO:2001233	regulation of apoptotic signaling pathway	48/911	2.49231e-07
GO:0045824	negative regulation of innate immune response	16/911	2.57878e-07
GO:0070527	platelet aggregation	16/911	2.57878e-07
GO:0050715	positive regulation of cytokine secretion	25/911	2.62025e-07
GO:0046636	negative regulation of alpha-beta T cell activation	13/911	2.63628e-07
GO:0002495	antigen processing and presentation of peptide antigen via MHC class I	21/911	2.64716e-07
GO:0033006	regulation of mast cell activation involved in immune response	12/911	2.8574e-07
GO:0050818	regulation of coagulation	19/911	2.98744e-07
GO:0002504	antigen processing and presentation of peptide or polysaccharide antig	21/911	3.14769e-07
GO:1902106	negative regulation of leukocyte differentiation	21/911	3.75981e-07
GO:0050702	interleukin-1 beta secretion	15/911	3.75981e-07
GO:0045123	cellular extravasation	16/911	4.19918e-07
GO:0001914	regulation of T cell mediated cytotoxicity	12/911	4.19918e-07
GO:0042100	B cell proliferation	20/911	4.53241e-07
GO:0034121	regulation of toll-like receptor signaling pathway	17/911	5.33495e-07
GO:0002260	lymphocyte homeostasis	16/911	5.33978e-07
GO:0031589	cell-substrate adhesion	43/911	6.15663e-07
GO:0045408	regulation of interleukin-6 biosynthetic process	11/911	6.21309e-07
GO:0045577	regulation of B cell differentiation	11/911	6.21309e-07
GO:0007259	JAK-STAT cascade	26/911	6.52687e-07
GO:0030198	extracellular matrix organization	44/911	6.72642e-07
GO:1903531	negative regulation of secretion by cell	31/911	6.94711e-07
GO:0032648	regulation of interferon-beta production	14/911	6.98977e-07
GO:0036037	CD8-positive, alpha-beta T cell activation	10/911	8.10353e-07
GO:0097191	extrinsic apoptotic signaling pathway	32/911	8.19558e-07
GO:0035666	TRIF-dependent toll-like receptor signaling pathway	11/911	9.30829e-07
GO:0072606	interleukin-8 secretion	11/911	9.30829e-07
GO:0051048	negative regulation of secretion	33/911	1.04288e-06
GO:0043901	negative regulation of multi-organism process	27/911	1.1162e-06
GO:0008360	regulation of cell shape	25/911	1.1497e-06
GO:0051047	positive regulation of secretion	48/911	1.17488e-06
GO:0032608	interferon-beta production	14/911	1.20278e-06
GO:0042554	superoxide anion generation	12/911	1.20278e-06
GO:2000516	positive regulation of CD4-positive, alpha-beta T cell activation	12/911	1.20278e-06
GO:0042088	T-helper 1 type immune response	13/911	1.27569e-06
GO:0031579	membrane raft organization	10/911	1.27569e-06
GO:0097530	granulocyte migration	24/911	1.35425e-06
GO:0043372	positive regulation of CD4-positive, alpha-beta T cell differentiation	11/911	1.35425e-06
GO:0038093	Fc receptor signaling pathway	33/911	1.36175e-06
GO:2000377	regulation of reactive oxygen species metabolic process	29/911	1.36229e-06
GO:0050864	regulation of B cell activation	28/911	1.37877e-06
GO:0042063	gliogenesis	37/911	1.45197e-06
GO:0032930	positive regulation of superoxide anion generation	9/911	1.45434e-06
GO:0046641	positive regulation of alpha-beta T cell proliferation	9/911	1.45434e-06
GO:0050691	regulation of defense response to virus by host	12/911	1.64123e-06
GO:0008154	actin polymerization or depolymerization	30/911	1.78965e-06
GO:0051701	interaction with host	30/911	1.78965e-06
GO:0043062	extracellular structure organization	47/911	1.87561e-06
GO:2000482	regulation of interleukin-8 secretion	10/911	1.94521e-06
GO:0031343	positive regulation of cell killing	16/911	1.94521e-06
GO:0071887	leukocyte apoptotic process	20/911	1.97007e-06
GO:2001236	regulation of extrinsic apoptotic signaling pathway	25/911	2.06944e-06
GO:0032481	positive regulation of type I interferon production	17/911	2.11965e-06
GO:0097696	STAT cascade	26/911	2.11965e-06
GO:0008625	extrinsic apoptotic signaling pathway via death domain receptors	18/911	2.15686e-06
GO:0002483	antigen processing and presentation of endogenous peptide antigen	8/911	2.29659e-06
GO:0019885	antigen processing and presentation of endogenous peptide antigen via	8/911	2.29659e-06
GO:0045410	positive regulation of interleukin-6 biosynthetic process	8/911	2.29659e-06
GO:1903532	positive regulation of secretion by cell	45/911	2.34511e-06
GO:0050701	interleukin-1 secretion	15/911	2.50002e-06
GO:0032480	negative regulation of type I interferon production	13/911	2.85453e-06
GO:1902042	negative regulation of extrinsic apoptotic signaling pathway via death	12/911	3.00128e-06
GO:2000116	regulation of cysteine-type endopeptidase activity	32/911	3.33528e-06
GO:0019886	antigen processing and presentation of exogenous peptide antigen via M	19/911	3.40677e-06
GO:0051222	positive regulation of protein transport	46/911	3.4438e-06
GO:1902903	regulation of supramolecular fiber organization	41/911	3.45491e-06
GO:0030041	actin filament polymerization	27/911	3.66024e-06
GO:0045058	T cell selection	13/911	3.69182e-06
GO:0002756	MyD88-independent toll-like receptor signaling pathway	11/911	3.80466e-06
GO:0030889	negative regulation of B cell proliferation	8/911	4.23934e-06
GO:0036336	dendritic cell migration	10/911	4.30101e-06
GO:0070371	ERK1 and ERK2 cascade	38/911	4.51908e-06
GO:0002711	positive regulation of T cell mediated immunity	13/911	4.76707e-06
GO:0001912	positive regulation of leukocyte mediated cytotoxicity	14/911	4.95047e-06
GO:0032615	interleukin-12 production	14/911	4.95047e-06
GO:0050714	positive regulation of protein secretion	34/911	4.95871e-06
GO:0050688	regulation of defense response to virus	16/911	5.11152e-06
GO:0042533	tumor necrosis factor biosynthetic process	11/911	5.22137e-06
GO:0042534	regulation of tumor necrosis factor biosynthetic process	11/911	5.22137e-06
GO:2001198	regulation of dendritic cell differentiation	7/911	5.98501e-06
GO:0009612	response to mechanical stimulus	29/911	6.03258e-06
GO:0019883	antigen processing and presentation of endogenous antigen	9/911	6.07356e-06
GO:0032928	regulation of superoxide anion generation	9/911	6.07356e-06
GO:0045649	regulation of macrophage differentiation	9/911	6.07356e-06
GO:0032418	lysosome localization	16/911	6.08746e-06
GO:1903707	negative regulation of hemopoiesis	24/911	7.20448e-06
GO:0045862	positive regulation of proteolysis	41/911	7.39991e-06
GO:0002431	Fc receptor mediated stimulatory signaling pathway	23/911	7.96048e-06
GO:2000515	negative regulation of CD4-positive, alpha-beta T cell activation	10/911	8.86667e-06
GO:0002793	positive regulation of peptide secretion	35/911	9.04759e-06
GO:0009595	detection of biotic stimulus	9/911	9.33303e-06
GO:0032753	positive regulation of interleukin-4 production	9/911	9.33303e-06
GO:0032732	positive regulation of interleukin-1 production	14/911	9.39716e-06
GO:0070613	regulation of protein processing	26/911	9.52617e-06
GO:0043281	regulation of cysteine-type endopeptidase activity involved in apoptot	29/911	9.52617e-06
GO:0032733	positive regulation of interleukin-10 production	11/911	9.52617e-06
GO:0090322	regulation of superoxide metabolic process	11/911	9.52617e-06
GO:0048260	positive regulation of receptor-mediated endocytosis	13/911	9.56531e-06
GO:0010959	regulation of metal ion transport	43/911	9.68706e-06
GO:0016485	protein processing	38/911	9.86301e-06
GO:0050731	positive regulation of peptidyl-tyrosine phosphorylation	27/911	9.86301e-06
GO:0030101	natural killer cell activation	17/911	9.86301e-06
GO:0045766	positive regulation of angiogenesis	28/911	1.01443e-05
GO:0006898	receptor-mediated endocytosis	37/911	1.0544e-05
GO:0046425	regulation of JAK-STAT cascade	22/911	1.07427e-05
GO:0035690	cellular response to drug	41/911	1.08045e-05
GO:0002673	regulation of acute inflammatory response	24/911	1.09391e-05
GO:1903317	regulation of protein maturation	26/911	1.13985e-05
GO:0035723	interleukin-15-mediated signaling pathway	7/911	1.13985e-05
GO:0043301	negative regulation of leukocyte degranulation	7/911	1.13985e-05
GO:0071350	cellular response to interleukin-15	7/911	1.13985e-05
GO:0032731	positive regulation of interleukin-1 beta production	13/911	1.16768e-05
GO:0042095	interferon-gamma biosynthetic process	8/911	1.16768e-05
GO:0043011	myeloid dendritic cell differentiation	8/911	1.16768e-05
GO:0032743	positive regulation of interleukin-2 production	10/911	1.18174e-05
GO:0050869	negative regulation of B cell activation	10/911	1.18174e-05
GO:0071214	cellular response to abiotic stimulus	38/911	1.18174e-05
GO:0104004	cellular response to environmental stimulus	38/911	1.18174e-05
GO:1904018	positive regulation of vasculature development	30/911	1.18986e-05
GO:0038061	NIK/NF-kappaB signaling	26/911	1.22975e-05
GO:0002407	dendritic cell chemotaxis	9/911	1.31825e-05
GO:0043302	positive regulation of leukocyte degranulation	9/911	1.31825e-05
GO:0002820	negative regulation of adaptive immune response	12/911	1.41941e-05
GO:1904951	positive regulation of establishment of protein localization	47/911	1.43682e-05
GO:0031638	zymogen activation	13/911	1.43682e-05
GO:0007568	aging	37/911	1.45904e-05
GO:0002888	positive regulation of myeloid leukocyte mediated immunity	10/911	1.62225e-05
GO:0031099	regeneration	27/911	1.69697e-05
GO:0032655	regulation of interleukin-12 production	13/911	1.79025e-05
GO:0033628	regulation of cell adhesion mediated by integrin	12/911	1.80323e-05
GO:0098581	detection of external biotic stimulus	8/911	1.84794e-05
GO:0038094	Fc-gamma receptor signaling pathway	22/911	1.86773e-05
GO:0002507	tolerance induction	9/911	1.90685e-05
GO:0002719	negative regulation of cytokine production involved in immune response	9/911	1.90685e-05
GO:1903306	negative regulation of regulated secretory pathway	9/911	1.90685e-05
GO:0032102	negative regulation of response to external stimulus	40/911	1.92962e-05
GO:0007265	Ras protein signal transduction	46/911	2.0109e-05
GO:0045651	positive regulation of macrophage differentiation	7/911	2.03251e-05
GO:0070672	response to interleukin-15	7/911	2.03251e-05
GO:0043030	regulation of macrophage activation	13/911	2.17984e-05
GO:0010951	negative regulation of endopeptidase activity	31/911	2.22978e-05
GO:2000107	negative regulation of leukocyte apoptotic process	12/911	2.24665e-05
GO:0033209	tumor necrosis factor-mediated signaling pathway	24/911	2.45123e-05
GO:0008064	regulation of actin polymerization or depolymerization	25/911	2.56557e-05
GO:0031295	T cell costimulation	13/911	2.68015e-05
GO:0002823	negative regulation of adaptive immune response based on somatic recom	11/911	2.69916e-05
GO:0001916	positive regulation of T cell mediated cytotoxicity	9/911	2.70276e-05
GO:0002230	positive regulation of defense response to virus by host	9/911	2.70276e-05
GO:0050710	negative regulation of cytokine secretion	15/911	2.80009e-05
GO:0030832	regulation of actin filament length	25/911	2.80009e-05
GO:0042535	positive regulation of tumor necrosis factor biosynthetic process	8/911	2.80009e-05
GO:0045655	regulation of monocyte differentiation	8/911	2.80009e-05
GO:0050854	regulation of antigen receptor-mediated signaling pathway	14/911	2.81066e-05
GO:0045657	positive regulation of monocyte differentiation	6/911	2.81823e-05
GO:2000425	regulation of apoptotic cell clearance	6/911	2.81823e-05
GO:1904892	regulation of STAT cascade	22/911	2.83411e-05
GO:1902905	positive regulation of supramolecular fiber organization	27/911	2.8346e-05
GO:0002688	regulation of leukocyte chemotaxis	19/911	2.96281e-05
GO:0051924	regulation of calcium ion transport	31/911	2.9922e-05
GO:0031294	lymphocyte costimulation	13/911	3.20146e-05
GO:2001234	negative regulation of apoptotic signaling pathway	29/911	3.24586e-05
GO:0031668	cellular response to extracellular stimulus	32/911	3.30287e-05
GO:0034134	toll-like receptor 2 signaling pathway	7/911	3.43166e-05
GO:2000484	positive regulation of interleukin-8 secretion	7/911	3.43166e-05
GO:2001238	positive regulation of extrinsic apoptotic signaling pathway	12/911	3.43166e-05
GO:0002702	positive regulation of production of molecular mediator of immune resp	17/911	3.58183e-05
GO:0002825	regulation of T-helper 1 type immune response	9/911	3.70032e-05
GO:0032673	regulation of interleukin-4 production	9/911	3.70032e-05
GO:1903305	regulation of regulated secretory pathway	23/911	3.72967e-05
GO:0045920	negative regulation of exocytosis	10/911	3.78266e-05
GO:0032722	positive regulation of chemokine production	13/911	3.84444e-05
GO:1903900	regulation of viral life cycle	22/911	3.85164e-05
GO:0007260	tyrosine phosphorylation of STAT protein	16/911	4.03845e-05
GO:0048010	vascular endothelial growth factor receptor signaling pathway	17/911	4.08195e-05
GO:0002433	immune response-regulating cell surface receptor signaling pathway inv	21/911	4.37249e-05
GO:0038096	Fc-gamma receptor signaling pathway involved in phagocytosis	21/911	4.37249e-05
GO:0051056	regulation of small GTPase mediated signal transduction	37/911	4.40476e-05
GO:0030833	regulation of actin filament polymerization	23/911	4.52886e-05
GO:0043903	regulation of symbiosis, encompassing mutualism through parasitism	28/911	4.57718e-05
GO:1990266	neutrophil migration	19/911	4.77597e-05
GO:0043087	regulation of GTPase activity	47/911	4.88035e-05
GO:0002701	negative regulation of production of molecular mediator of immune resp	10/911	4.91865e-05
GO:0045622	regulation of T-helper cell differentiation	10/911	4.91865e-05
GO:0032647	regulation of interferon-alpha production	9/911	5.02108e-05
GO:0050858	negative regulation of antigen receptor-mediated signaling pathway	9/911	5.02108e-05
GO:0010466	negative regulation of peptidase activity	31/911	5.38386e-05
GO:0002604	regulation of dendritic cell antigen processing and presentation	6/911	5.47513e-05
GO:0002887	negative regulation of myeloid leukocyte mediated immunity	6/911	5.47513e-05
GO:0045351	type I interferon biosynthetic process	6/911	5.47513e-05
GO:0072683	T cell extravasation	6/911	5.47513e-05
GO:0098883	synapse pruning	6/911	5.47513e-05
GO:0042267	natural killer cell mediated cytotoxicity	13/911	5.4865e-05
GO:0042094	interleukin-2 biosynthetic process	8/911	5.93176e-05
GO:0032602	chemokine production	16/911	6.12201e-05
GO:0046427	positive regulation of JAK-STAT cascade	16/911	6.12201e-05
GO:0034330	cell junction organization	33/911	6.13281e-05
GO:0042742	defense response to bacterium	36/911	6.13903e-05
GO:0030224	monocyte differentiation	10/911	6.29008e-05
GO:1903131	mononuclear cell differentiation	10/911	6.29008e-05
GO:0034113	heterotypic cell-cell adhesion	13/911	6.54968e-05
GO:0072676	lymphocyte migration	18/911	7.323e-05
GO:1905517	macrophage migration	12/911	7.63205e-05
GO:0043029	T cell homeostasis	10/911	8.15727e-05
GO:0046006	regulation of activated T cell proliferation	10/911	8.15727e-05
GO:0045581	negative regulation of T cell differentiation	11/911	8.28712e-05
GO:0002920	regulation of humoral immune response	20/911	8.34982e-05
GO:0045072	regulation of interferon-gamma biosynthetic process	7/911	8.66643e-05
GO:0032607	interferon-alpha production	9/911	9.04187e-05
GO:0032728	positive regulation of interferon-beta production	9/911	9.04187e-05
GO:0002720	positive regulation of cytokine production involved in immune response	12/911	9.2154e-05
GO:1904894	positive regulation of STAT cascade	16/911	9.2154e-05
GO:0032642	regulation of chemokine production	15/911	9.23932e-05
GO:0043405	regulation of MAP kinase activity	36/911	9.5069e-05
GO:0002262	myeloid cell homeostasis	21/911	9.87144e-05
GO:0002468	dendritic cell antigen processing and presentation	6/911	9.90867e-05
GO:0002921	negative regulation of humoral immune response	6/911	9.90867e-05
GO:0045416	positive regulation of interleukin-8 biosynthetic process	6/911	9.90867e-05
GO:0051132	NK T cell activation	6/911	9.90867e-05
GO:0048259	regulation of receptor-mediated endocytosis	17/911	9.90867e-05
GO:0050706	regulation of interleukin-1 beta secretion	11/911	0.00010073
GO:0071675	regulation of mononuclear cell migration	11/911	0.00010073
GO:0042509	regulation of tyrosine phosphorylation of STAT protein	15/911	0.000105546
GO:0050792	regulation of viral process	26/911	0.000107192
GO:0002228	natural killer cell mediated immunity	13/911	0.000108815
GO:0072659	protein localization to plasma membrane	30/911	0.000115664
GO:0002724	regulation of T cell cytokine production	9/911	0.000117705
GO:0070372	regulation of ERK1 and ERK2 cascade	33/911	0.000117805
GO:0014015	positive regulation of gliogenesis	14/911	0.000118437
GO:0010952	positive regulation of peptidase activity	25/911	0.000119626
GO:1905521	regulation of macrophage migration	10/911	0.000129083
GO:0001911	negative regulation of leukocyte mediated cytotoxicity	7/911	0.000129285
GO:1901222	regulation of NIK/NF-kappaB signaling	18/911	0.000145537
GO:0032814	regulation of natural killer cell activation	9/911	0.000154202
GO:0071353	cellular response to interleukin-4	9/911	0.000154202
GO:0045454	cell redox homeostasis	14/911	0.000160745
GO:0034110	regulation of homotypic cell-cell adhesion	8/911	0.000160957
GO:0002369	T cell cytokine production	10/911	0.000162346
GO:0045078	positive regulation of interferon-gamma biosynthetic process	6/911	0.000169123
GO:0045086	positive regulation of interleukin-2 biosynthetic process	6/911	0.000169123
GO:0008347	glial cell migration	11/911	0.000185158
GO:0048678	response to axon injury	14/911	0.000185172
GO:1901224	positive regulation of NIK/NF-kappaB signaling	14/911	0.000185172
GO:0043547	positive regulation of GTPase activity	40/911	0.000188485
GO:0045076	regulation of interleukin-2 biosynthetic process	7/911	0.000191044
GO:0010950	positive regulation of endopeptidase activity	23/911	0.000191044
GO:0045861	negative regulation of proteolysis	37/911	0.000192172
GO:0032633	interleukin-4 production	9/911	0.000197757
GO:0031334	positive regulation of protein complex assembly	30/911	0.000199464
GO:0050798	activated T cell proliferation	10/911	0.00020061
GO:0050920	regulation of chemotaxis	26/911	0.000215954
GO:0043280	positive regulation of cysteine-type endopeptidase activity involved i	19/911	0.000216091
GO:0048525	negative regulation of viral process	16/911	0.000221056
GO:0051258	protein polymerization	31/911	0.000221817
GO:0043368	positive T cell selection	9/911	0.000253424
GO:0070670	response to interleukin-4	9/911	0.000253424
GO:0051604	protein maturation	39/911	0.000262733
GO:0002712	regulation of B cell mediated immunity	11/911	0.000267293
GO:0002889	regulation of immunoglobulin mediated immune response	11/911	0.000267293
GO:0043374	CD8-positive, alpha-beta T cell differentiation	6/911	0.000271002
GO:0045064	T-helper 2 cell differentiation	6/911	0.000271002
GO:0098543	detection of other organism	6/911	0.000271002
GO:0032816	positive regulation of natural killer cell activation	7/911	0.000271002
GO:0042228	interleukin-8 biosynthetic process	7/911	0.000271002
GO:0043371	negative regulation of CD4-positive, alpha-beta T cell differentiation	7/911	0.000271002
GO:0071621	granulocyte chemotaxis	18/911	0.000273728
GO:0033077	T cell differentiation in thymus	13/911	0.000276198
GO:0006959	humoral immune response	36/911	0.000282088
GO:0050921	positive regulation of chemotaxis	19/911	0.000288387
GO:0031098	stress-activated protein kinase signaling cascade	33/911	0.000295344
GO:0051235	maintenance of location	34/911	0.000315572
GO:0032689	negative regulation of interferon-gamma production	9/911	0.000315572
GO:0034142	toll-like receptor 4 signaling pathway	9/911	0.000315572
GO:0042092	type 2 immune response	9/911	0.000315572
GO:2001056	positive regulation of cysteine-type endopeptidase activity	20/911	0.000357533
GO:0070266	necroptotic process	10/911	0.00037002
GO:1903556	negative regulation of tumor necrosis factor superfamily cytokine prod	13/911	0.000370063
GO:0031331	positive regulation of cellular catabolic process	36/911	0.000371897
GO:0002691	regulation of cellular extravasation	8/911	0.00037277
GO:0035456	response to interferon-beta	8/911	0.00037277
GO:1990776	response to angiotensin	8/911	0.00037277
GO:0030195	negative regulation of blood coagulation	11/911	0.00037277
GO:0050704	regulation of interleukin-1 secretion	11/911	0.00037277
GO:0050732	negative regulation of peptidyl-tyrosine phosphorylation	11/911	0.00037277
GO:0070228	regulation of lymphocyte apoptotic process	11/911	0.00037277
GO:0006907	pinocytosis	7/911	0.000374587
GO:0030449	regulation of complement activation	17/911	0.000381728
GO:0097242	amyloid-beta clearance	9/911	0.000392479
GO:0051495	positive regulation of cytoskeleton organization	26/911	0.000406631
GO:0031100	animal organ regeneration	13/911	0.000420318
GO:0043902	positive regulation of multi-organism process	23/911	0.000422224
GO:2000257	regulation of protein activation cascade	17/911	0.000423468
GO:1900047	negative regulation of hemostasis	11/911	0.000441291
GO:0001787	natural killer cell proliferation	5/911	0.000503582
GO:0032621	interleukin-18 production	5/911	0.000503582
GO:0034135	regulation of toll-like receptor 2 signaling pathway	5/911	0.000503582
GO:0051017	actin filament bundle assembly	20/911	0.000503582
GO:0031342	negative regulation of cell killing	7/911	0.000513292
GO:0045624	positive regulation of T-helper cell differentiation	7/911	0.000513292
GO:1903077	negative regulation of protein localization to plasma membrane	7/911	0.000513292
GO:0045620	negative regulation of lymphocyte differentiation	11/911	0.000520104
GO:1903901	negative regulation of viral life cycle	14/911	0.00052239
GO:0017157	regulation of exocytosis	25/911	0.000538255
GO:0060348	bone development	25/911	0.000538255
GO:0045765	regulation of angiogenesis	37/911	0.000546849
GO:2001235	positive regulation of apoptotic signaling pathway	22/911	0.000556255
GO:0010506	regulation of autophagy	33/911	0.000579357
GO:0002707	negative regulation of lymphocyte mediated immunity	9/911	0.000600731
GO:0032231	regulation of actin filament bundle assembly	15/911	0.000604012
GO:0051403	stress-activated MAPK cascade	30/911	0.000605704
GO:0002475	antigen processing and presentation via MHC class Ib	6/911	0.000609698
GO:0046596	regulation of viral entry into host cell	8/911	0.000609698
GO:0048015	phosphatidylinositol-mediated signaling	22/911	0.000649889
GO:0002690	positive regulation of leukocyte chemotaxis	14/911	0.000665249
GO:2001243	negative regulation of intrinsic apoptotic signaling pathway	15/911	0.000674484
GO:0034123	positive regulation of toll-like receptor signaling pathway	7/911	0.000687443
GO:0061572	actin filament bundle organization	20/911	0.000701849
GO:0050819	negative regulation of coagulation	11/911	0.000712245
GO:0030838	positive regulation of actin filament polymerization	15/911	0.000754469
GO:0072604	interleukin-6 secretion	10/911	0.000755651
GO:0034101	erythrocyte homeostasis	17/911	0.000768743
GO:0010543	regulation of platelet activation	8/911	0.000773453
GO:0032147	activation of protein kinase activity	33/911	0.000801172
GO:0007204	positive regulation of cytosolic calcium ion concentration	32/911	0.000808335
GO:1904019	epithelial cell apoptotic process	16/911	0.000810634
GO:0048017	inositol lipid-mediated signaling	22/911	0.000812865
GO:0032490	detection of molecule of bacterial origin	5/911	0.000836447
GO:0032494	response to peptidoglycan	5/911	0.000836447
GO:0045628	regulation of T-helper 2 cell differentiation	5/911	0.000836447
GO:0072608	interleukin-10 secretion	5/911	0.000836447
GO:1901342	regulation of vasculature development	39/911	0.000871715
GO:0045010	actin nucleation	10/911	0.000888595
GO:0097300	programmed necrotic cell death	10/911	0.000888595
GO:0002861	regulation of inflammatory response to antigenic stimulus	7/911	0.00089591
GO:0034162	toll-like receptor 9 signaling pathway	7/911	0.00089591
GO:0042832	defense response to protozoan	7/911	0.00089591
GO:0046639	negative regulation of alpha-beta T cell differentiation	7/911	0.00089591
GO:1904376	negative regulation of protein localization to cell periphery	7/911	0.00089591
GO:0002792	negative regulation of peptide secretion	19/911	0.000910228
GO:0007160	cell-matrix adhesion	25/911	0.000911242
GO:0014013	regulation of gliogenesis	17/911	0.000911242
GO:0070304	positive regulation of stress-activated protein kinase signaling casca	21/911	0.000911242
GO:0070227	lymphocyte apoptotic process	12/911	0.00094613
GO:0045071	negative regulation of viral genome replication	11/911	0.00094613
GO:0035587	purinergic receptor signaling pathway	8/911	0.0009487
GO:0055094	response to lipoprotein particle	8/911	0.0009487
GO:0010955	negative regulation of protein processing	9/911	0.00105464
GO:0030890	positive regulation of B cell proliferation	9/911	0.00105464
GO:0034122	negative regulation of toll-like receptor signaling pathway	9/911	0.00105464
GO:1903318	negative regulation of protein maturation	9/911	0.00105464
GO:0034329	cell junction assembly	26/911	0.00106899
GO:0032720	negative regulation of tumor necrosis factor production	12/911	0.00107479
GO:0061515	myeloid cell development	12/911	0.00107479
GO:1990778	protein localization to cell periphery	31/911	0.00110383
GO:0001562	response to protozoan	7/911	0.00115394
GO:0031664	regulation of lipopolysaccharide-mediated signaling pathway	7/911	0.00115394
GO:0050901	leukocyte tethering or rolling	7/911	0.00115394
GO:0090025	regulation of monocyte chemotaxis	7/911	0.00115394
GO:0032693	negative regulation of interleukin-10 production	6/911	0.00119768
GO:0090330	regulation of platelet aggregation	6/911	0.00119768
GO:0010876	lipid localization	37/911	0.00121568
GO:0042531	positive regulation of tyrosine phosphorylation of STAT protein	12/911	0.00121905
GO:0030593	neutrophil chemotaxis	15/911	0.00123922
GO:0010803	regulation of tumor necrosis factor-mediated signaling pathway	11/911	0.00125197
GO:0051480	regulation of cytosolic calcium ion concentration	34/911	0.00127297
GO:0046209	nitric oxide metabolic process	13/911	0.00127297
GO:1905954	positive regulation of lipid localization	13/911	0.00127297
GO:0046330	positive regulation of JNK cascade	18/911	0.00128032
GO:2001242	regulation of intrinsic apoptotic signaling pathway	20/911	0.00128032
GO:0016045	detection of bacterium	5/911	0.00128032
GO:0036005	response to macrophage colony-stimulating factor	5/911	0.00128032
GO:0036006	cellular response to macrophage colony-stimulating factor stimulus	5/911	0.00128032
GO:0038110	interleukin-2-mediated signaling pathway	5/911	0.00128032
GO:0045579	positive regulation of B cell differentiation	5/911	0.00128032
GO:0043406	positive regulation of MAP kinase activity	27/911	0.00128032
GO:0010001	glial cell differentiation	24/911	0.00134729
GO:0032271	regulation of protein polymerization	24/911	0.00134729
GO:0050709	negative regulation of protein secretion	18/911	0.00138034
GO:0043112	receptor metabolic process	22/911	0.0013931
GO:0050853	B cell receptor signaling pathway	17/911	0.00140042
GO:1901216	positive regulation of neuron death	14/911	0.00140048
GO:0070265	necrotic cell death	11/911	0.00141531
GO:0071402	cellular response to lipoprotein particle stimulus	8/911	0.00141589
GO:0006816	calcium ion transport	39/911	0.00143701
GO:0097066	response to thyroid hormone	7/911	0.00145014
GO:1901658	glycosyl compound catabolic process	9/911	0.00146923
GO:0097305	response to alcohol	25/911	0.00147031
GO:0006914	autophagy	43/911	0.00150823
GO:0061919	process utilizing autophagic mechanism	43/911	0.00150823
GO:0097193	intrinsic apoptotic signaling pathway	29/911	0.00151126
GO:0043270	positive regulation of ion transport	28/911	0.00151527
GO:0002312	B cell activation involved in immune response	12/911	0.00152778
GO:1903076	regulation of protein localization to plasma membrane	14/911	0.00154145
GO:0045063	T-helper 1 cell differentiation	6/911	0.00158708
GO:0045414	regulation of interleukin-8 biosynthetic process	6/911	0.00158708
GO:0071800	podosome assembly	6/911	0.00158708
GO:1903307	positive regulation of regulated secretory pathway	10/911	0.00159573
GO:0043254	regulation of protein complex assembly	41/911	0.00159573
GO:0070997	neuron death	33/911	0.00162526
GO:0070838	divalent metal ion transport	42/911	0.00164333
GO:0042326	negative regulation of phosphorylation	41/911	0.00166164
GO:0050728	negative regulation of inflammatory response	20/911	0.00169133
GO:0032735	positive regulation of interleukin-12 production	8/911	0.00170247
GO:0098751	bone cell development	8/911	0.00170247
GO:1903036	positive regulation of response to wounding	12/911	0.00170995
GO:0042269	regulation of natural killer cell mediated cytotoxicity	9/911	0.00171271
GO:0061756	leukocyte adhesion to vascular endothelial cell	9/911	0.00171271
GO:0010038	response to metal ion	34/911	0.00172062
GO:2001057	reactive nitrogen species metabolic process	13/911	0.00172757
GO:0043032	positive regulation of macrophage activation	7/911	0.00180636
GO:0045670	regulation of osteoclast differentiation	11/911	0.00181326
GO:0031669	cellular response to nutrient levels	25/911	0.00184409
GO:0001765	membrane raft assembly	5/911	0.00186203
GO:0002281	macrophage activation involved in immune response	5/911	0.00186203
GO:0002864	regulation of acute inflammatory response to antigenic stimulus	5/911	0.00186203
GO:0033004	negative regulation of mast cell activation	5/911	0.00186203
GO:0045059	positive thymic T cell selection	5/911	0.00186203
GO:0050713	negative regulation of interleukin-1 beta secretion	5/911	0.00186203
GO:0060340	positive regulation of type I interferon-mediated signaling pathway	5/911	0.00186203
GO:0071352	cellular response to interleukin-2	5/911	0.00186203
GO:0090594	inflammatory response to wounding	5/911	0.00186203
GO:0006919	activation of cysteine-type endopeptidase activity involved in apoptot	13/911	0.00190905
GO:1902622	regulation of neutrophil migration	8/911	0.0020383
GO:0072511	divalent inorganic cation transport	42/911	0.0020587
GO:0070302	regulation of stress-activated protein kinase signaling cascade	25/911	0.0020587
GO:0032874	positive regulation of stress-activated MAPK cascade	20/911	0.00206479
GO:0002374	cytokine secretion involved in immune response	6/911	0.00206479
GO:0002827	positive regulation of T-helper 1 type immune response	6/911	0.00206479
GO:0032495	response to muramyl dipeptide	6/911	0.00206479
GO:0050860	negative regulation of T cell receptor signaling pathway	6/911	0.00206479
GO:1905523	positive regulation of macrophage migration	6/911	0.00206479
GO:0042730	fibrinolysis	7/911	0.002235
GO:0045428	regulation of nitric oxide biosynthetic process	11/911	0.00232109
GO:0002437	inflammatory response to antigenic stimulus	9/911	0.00234126
GO:0002715	regulation of natural killer cell mediated immunity	9/911	0.00234126
GO:0007254	JNK cascade	23/911	0.00237039
GO:0046677	response to antibiotic	31/911	0.00237039
GO:0002381	immunoglobulin production involved in immunoglobulin mediated immune r	10/911	0.00240469
GO:0002714	positive regulation of B cell mediated immunity	8/911	0.00242018
GO:0002891	positive regulation of immunoglobulin mediated immune response	8/911	0.00242018
GO:0030212	hyaluronan metabolic process	8/911	0.00242018
GO:0033280	response to vitamin D	8/911	0.00242018
GO:2000249	regulation of actin cytoskeleton reorganization	8/911	0.00242018
GO:0034446	substrate adhesion-dependent cell spreading	14/911	0.00246861
GO:0070374	positive regulation of ERK1 and ERK2 cascade	23/911	0.00250326
GO:0045591	positive regulation of regulatory T cell differentiation	5/911	0.00267141
GO:0045953	negative regulation of natural killer cell mediated cytotoxicity	5/911	0.00267141
GO:0046629	gamma-delta T cell activation	5/911	0.00267141
GO:0070669	response to interleukin-2	5/911	0.00267141
GO:0002438	acute inflammatory response to antigenic stimulus	6/911	0.0026909
GO:0035590	purinergic nucleotide receptor signaling pathway	6/911	0.0026909
GO:0045061	thymic T cell selection	6/911	0.0026909
GO:0006953	acute-phase response	9/911	0.0026978
GO:0031532	actin cytoskeleton reorganization	14/911	0.0026978
GO:1903426	regulation of reactive oxygen species biosynthetic process	14/911	0.0026978
GO:0050855	regulation of B cell receptor signaling pathway	7/911	0.00272917
GO:0051346	negative regulation of hydrolase activity	40/911	0.00275382
GO:0071674	mononuclear cell migration	13/911	0.0028586
GO:1903035	negative regulation of response to wounding	13/911	0.0028586
GO:0032620	interleukin-17 production	8/911	0.00286707
GO:0034765	regulation of ion transmembrane transport	41/911	0.00292281
GO:0030218	erythrocyte differentiation	15/911	0.00297462
GO:1904375	regulation of protein localization to cell periphery	15/911	0.00326524
GO:0048771	tissue remodeling	20/911	0.00330778
GO:0001782	B cell homeostasis	7/911	0.00335087
GO:0002828	regulation of type 2 immune response	7/911	0.00335087
GO:0061082	myeloid leukocyte cytokine production	7/911	0.00335087
GO:0097421	liver regeneration	7/911	0.00335087
GO:1905476	negative regulation of protein localization to membrane	7/911	0.00335087
GO:0032692	negative regulation of interleukin-1 production	8/911	0.00340289
GO:0050856	regulation of T cell receptor signaling pathway	8/911	0.00340289
GO:1901654	response to ketone	21/911	0.00341469
GO:0032727	positive regulation of interferon-alpha production	6/911	0.00344268
GO:0072643	interferon-gamma secretion	6/911	0.00344268
GO:0006643	membrane lipid metabolic process	22/911	0.00349708
GO:0002220	innate immune response activating cell surface receptor signaling path	15/911	0.00351695
GO:0021782	glial cell development	15/911	0.00351695
GO:0031102	neuron projection regeneration	10/911	0.00351789
GO:0008630	intrinsic apoptotic signaling pathway in response to DNA damage	14/911	0.00353107
GO:2001237	negative regulation of extrinsic apoptotic signaling pathway	14/911	0.00353107
GO:0061025	membrane fusion	18/911	0.00355313
GO:0051260	protein homooligomerization	32/911	0.00357
GO:0010517	regulation of phospholipase activity	11/911	0.00365239
GO:0002716	negative regulation of natural killer cell mediated immunity	5/911	0.00365239
GO:0030852	regulation of granulocyte differentiation	5/911	0.00365239
GO:0045342	MHC class II biosynthetic process	5/911	0.00365239
GO:0060099	regulation of phagocytosis, engulfment	5/911	0.00365239
GO:0033273	response to vitamin	13/911	0.00379513
GO:0001933	negative regulation of protein phosphorylation	37/911	0.00392442
GO:0007202	activation of phospholipase C activity	7/911	0.00402709
GO:2000406	positive regulation of T cell migration	7/911	0.00402709
GO:0060425	lung morphogenesis	9/911	0.00412809
GO:0070741	response to interleukin-6	9/911	0.00412809
GO:0006911	phagocytosis, engulfment	15/911	0.00412809
GO:1901653	cellular response to peptide	34/911	0.00422456
GO:0036293	response to decreased oxygen levels	33/911	0.00424486
GO:0032703	negative regulation of interleukin-2 production	6/911	0.00432648
GO:1902254	negative regulation of intrinsic apoptotic signaling pathway by p53 cl	6/911	0.00432648
GO:1905952	regulation of lipid localization	18/911	0.0043719
GO:0090303	positive regulation of wound healing	10/911	0.00449114
GO:0048732	gland development	37/911	0.0047892
GO:0046328	regulation of JNK cascade	20/911	0.00479484
GO:1901214	regulation of neuron death	29/911	0.00480806
GO:0045589	regulation of regulatory T cell differentiation	7/911	0.00485017
GO:2000778	positive regulation of interleukin-6 secretion	7/911	0.00485017
GO:0010507	negative regulation of autophagy	12/911	0.00489209
GO:0051492	regulation of stress fiber assembly	12/911	0.00489209
GO:0001780	neutrophil homeostasis	5/911	0.00489209
GO:0002830	positive regulation of type 2 immune response	5/911	0.00489209
GO:0032604	granulocyte macrophage colony-stimulating factor production	5/911	0.00489209
GO:0032695	negative regulation of interleukin-12 production	5/911	0.00489209
GO:0033033	negative regulation of myeloid cell apoptotic process	5/911	0.00489209
GO:0043031	negative regulation of macrophage activation	5/911	0.00489209
GO:0045623	negative regulation of T-helper cell differentiation	5/911	0.00489209
GO:0050711	negative regulation of interleukin-1 secretion	5/911	0.00489209
GO:0061684	chaperone-mediated autophagy	5/911	0.00489209
GO:0097067	cellular response to thyroid hormone stimulus	5/911	0.00489209
GO:1905153	regulation of membrane invagination	5/911	0.00489209
GO:1990000	amyloid fibril formation	5/911	0.00489209
GO:0001666	response to hypoxia	32/911	0.00498443
GO:0032273	positive regulation of protein polymerization	16/911	0.00534287
GO:0035588	G protein-coupled purinergic receptor signaling pathway	6/911	0.00534395
GO:0046135	pyrimidine nucleoside catabolic process	6/911	0.00534395
GO:0071677	positive regulation of mononuclear cell migration	6/911	0.00534395
GO:0032958	inositol phosphate biosynthetic process	8/911	0.00534395
GO:0032388	positive regulation of intracellular transport	22/911	0.00545734
GO:0009896	positive regulation of catabolic process	36/911	0.0055934
GO:0032386	regulation of intracellular transport	36/911	0.0055934
GO:1903409	reactive oxygen species biosynthetic process	15/911	0.00560764
GO:2000401	regulation of lymphocyte migration	10/911	0.00560982
GO:0034599	cellular response to oxidative stress	28/911	0.00561912
GO:0030851	granulocyte differentiation	7/911	0.00568567
GO:0032691	negative regulation of interleukin-1 beta production	7/911	0.00568567
GO:0050718	positive regulation of interleukin-1 beta secretion	7/911	0.00568567
GO:0044351	macropinocytosis	4/911	0.0058205
GO:0045625	regulation of T-helper 1 cell differentiation	4/911	0.0058205
GO:0046642	negative regulation of alpha-beta T cell proliferation	4/911	0.0058205
GO:0051014	actin filament severing	4/911	0.0058205
GO:0051133	regulation of NK T cell activation	4/911	0.0058205
GO:0071104	response to interleukin-9	4/911	0.0058205
GO:0097048	dendritic cell apoptotic process	4/911	0.0058205
GO:1900122	positive regulation of receptor binding	4/911	0.0058205
GO:2000668	regulation of dendritic cell apoptotic process	4/911	0.0058205
GO:0030038	contractile actin filament bundle assembly	13/911	0.00584027
GO:0043149	stress fiber assembly	13/911	0.00584027
GO:0032715	negative regulation of interleukin-6 production	9/911	0.00598309
GO:0038066	p38MAPK cascade	9/911	0.00598309
GO:0010863	positive regulation of phospholipase C activity	8/911	0.00610327
GO:0045687	positive regulation of glial cell differentiation	8/911	0.00610327
GO:0051897	positive regulation of protein kinase B signaling	19/911	0.00616048
GO:1903509	liposaccharide metabolic process	14/911	0.00622312
GO:0006869	lipid transport	32/911	0.00631292
GO:0034764	positive regulation of transmembrane transport	21/911	0.00633427
GO:0014068	positive regulation of phosphatidylinositol 3-kinase signaling	12/911	0.00633427
GO:0002693	positive regulation of cellular extravasation	5/911	0.00634626
GO:0048535	lymph node development	5/911	0.00634626
GO:1903975	regulation of glial cell migration	5/911	0.00634626
GO:0002335	mature B cell differentiation	6/911	0.00646535
GO:1904385	cellular response to angiotensin	6/911	0.00646535
GO:0097237	cellular response to toxic substance	24/911	0.00647718
GO:0045066	regulatory T cell differentiation	7/911	0.00663772
GO:0061045	negative regulation of wound healing	11/911	0.00670881
GO:0070206	protein trimerization	9/911	0.00674125
GO:1904035	regulation of epithelial cell apoptotic process	12/911	0.00693094
GO:0014002	astrocyte development	8/911	0.00698237
GO:0090382	phagosome maturation	8/911	0.00698237
GO:1904407	positive regulation of nitric oxide metabolic process	8/911	0.00698237
GO:2000404	regulation of T cell migration	8/911	0.00698237
GO:1901136	carbohydrate derivative catabolic process	20/911	0.00700804
GO:0002223	stimulatory C-type lectin receptor signaling pathway	14/911	0.00725228
GO:0006469	negative regulation of protein kinase activity	23/911	0.00730221
GO:0006809	nitric oxide biosynthetic process	11/911	0.00739929
GO:0051224	negative regulation of protein transport	20/911	0.00743265
GO:0002064	epithelial cell development	21/911	0.00743265
GO:0070555	response to interleukin-1	21/911	0.00743265
GO:1903829	positive regulation of cellular protein localization	29/911	0.00753238
GO:0002244	hematopoietic progenitor cell differentiation	18/911	0.00760691
GO:0032535	regulation of cellular component size	32/911	0.00764725
GO:0060338	regulation of type I interferon-mediated signaling pathway	7/911	0.00777362
GO:1990774	tumor necrosis factor secretion	7/911	0.00777362
GO:0016050	vesicle organization	29/911	0.00781518
GO:0032957	inositol trisphosphate metabolic process	6/911	0.00781518
GO:0051125	regulation of actin nucleation	6/911	0.00781518
GO:0060706	cell differentiation involved in embryonic placenta development	6/911	0.00781518
GO:0072539	T-helper 17 cell differentiation	6/911	0.00781518
GO:1903364	positive regulation of cellular protein catabolic process	16/911	0.007905
GO:0099024	plasma membrane invagination	15/911	0.00790639
GO:0002833	positive regulation of response to biotic stimulus	8/911	0.0079253
GO:0042771	intrinsic apoptotic signaling pathway in response to DNA damage by p53	8/911	0.0079253
GO:1900274	regulation of phospholipase C activity	8/911	0.0079253
GO:0032872	regulation of stress-activated MAPK cascade	23/911	0.00798362
GO:0002902	regulation of B cell apoptotic process	5/911	0.00807348
GO:0036035	osteoclast development	5/911	0.00807348
GO:0090026	positive regulation of monocyte chemotaxis	5/911	0.00807348
GO:0001821	histamine secretion	4/911	0.00819606
GO:0032060	bleb assembly	4/911	0.00819606
GO:0035739	CD4-positive, alpha-beta T cell proliferation	4/911	0.00819606
GO:0046007	negative regulation of activated T cell proliferation	4/911	0.00819606
GO:1902946	protein localization to early endosome	4/911	0.00819606
GO:1903977	positive regulation of glial cell migration	4/911	0.00819606
GO:1905668	positive regulation of protein localization to endosome	4/911	0.00819606
GO:2000561	regulation of CD4-positive, alpha-beta T cell proliferation	4/911	0.00819606
GO:0032963	collagen metabolic process	14/911	0.00827896
GO:1904062	regulation of cation transmembrane transport	30/911	0.00832268
GO:0031667	response to nutrient levels	40/911	0.00851977
GO:0055072	iron ion homeostasis	11/911	0.00880435
GO:0034314	Arp2/3 complex-mediated actin nucleation	7/911	0.00896303
GO:0043277	apoptotic cell clearance	8/911	0.00899046
GO:0071354	cellular response to interleukin-6	8/911	0.00899046
GO:0043491	protein kinase B signaling	25/911	0.00909716
GO:0048871	multicellular organismal homeostasis	39/911	0.00910755
GO:1904950	negative regulation of establishment of protein localization	20/911	0.00911339
GO:0034767	positive regulation of ion transmembrane transport	17/911	0.00930854
GO:0048143	astrocyte activation	6/911	0.00930966
GO:0060143	positive regulation of syncytium formation by plasma membrane fusion	6/911	0.00930966
GO:1903428	positive regulation of reactive oxygen species biosynthetic process	9/911	0.00940839
GO:2000117	negative regulation of cysteine-type endopeptidase activity	12/911	0.00963475
GO:0140029	exocytic process	11/911	0.00963475

## Sheet: Sheet10
TCGA WHO III Glioma CD44 Positive Related Genes
KEGG Pathway
ID	Description	GeneRatio	p.adjust
hsa04145	Phagosome	50/535	2.77615e-20
hsa05152	Tuberculosis	52/535	1.49688e-18
hsa05140	Leishmaniasis	34/535	1.51681e-18
hsa05150	Staphylococcus aureus infection	36/535	6.00898e-17
hsa05169	Epstein-Barr virus infection	52/535	1.66468e-16
hsa04672	Intestinal immune network for IgA production	24/535	1.89756e-14
hsa04380	Osteoclast differentiation	37/535	1.99729e-13
hsa05416	Viral myocarditis	25/535	3.71009e-13
hsa05133	Pertussis	28/535	3.71009e-13
hsa05145	Toxoplasmosis	34/535	3.71009e-13
hsa05321	Inflammatory bowel disease	25/535	2.63763e-12
hsa04514	Cell adhesion molecules	38/535	4.14394e-12
hsa05330	Allograft rejection	19/535	6.8676e-12
hsa04670	Leukocyte transendothelial migration	32/535	1.81677e-11
hsa04612	Antigen processing and presentation	26/535	3.07722e-11
hsa05323	Rheumatoid arthritis	28/535	6.70852e-11
hsa04610	Complement and coagulation cascades	26/535	2.53328e-10
hsa04640	Hematopoietic cell lineage	28/535	3.20319e-10
hsa05132	Salmonella infection	47/535	4.54484e-10
hsa05332	Graft-versus-host disease	18/535	5.11982e-10
hsa04940	Type I diabetes mellitus	18/535	7.87954e-10
hsa04064	NF-kappa B signaling pathway	28/535	9.53582e-10
hsa04621	NOD-like receptor signaling pathway	37/535	4.90846e-09
hsa05320	Autoimmune thyroid disease	19/535	4.90846e-09
hsa05164	Influenza A	35/535	1.6117e-08
hsa05310	Asthma	14/535	2.66421e-08
hsa05166	Human T-cell leukemia virus 1 infection	40/535	2.66421e-08
hsa05131	Shigellosis	43/535	2.66421e-08
hsa05167	Kaposi sarcoma-associated herpesvirus infection	37/535	2.66421e-08
hsa05130	Pathogenic Escherichia coli infection	37/535	4.64031e-08
hsa04662	B cell receptor signaling pathway	22/535	8.21033e-08
hsa04666	Fc gamma R-mediated phagocytosis	24/535	9.65077e-08
hsa04142	Lysosome	28/535	1.06828e-07
hsa05142	Chagas disease	24/535	2.62039e-07
hsa04659	Th17 cell differentiation	24/535	6.81554e-07
hsa04658	Th1 and Th2 cell differentiation	22/535	6.87637e-07
hsa04611	Platelet activation	26/535	7.94797e-07
hsa05170	Human immunodeficiency virus 1 infection	36/535	8.97647e-07
hsa05322	Systemic lupus erythematosus	27/535	1.40197e-06
hsa04625	C-type lectin receptor signaling pathway	23/535	1.46551e-06
hsa05135	Yersinia infection	27/535	1.56004e-06
hsa04810	Regulation of actin cytoskeleton	35/535	4.93386e-06
hsa04620	Toll-like receptor signaling pathway	22/535	5.67492e-06
hsa04060	Cytokine-cytokine receptor interaction	42/535	1.01743e-05
hsa05134	Legionellosis	15/535	1.74406e-05
hsa04062	Chemokine signaling pathway	31/535	1.74406e-05
hsa04668	TNF signaling pathway	22/535	1.93269e-05
hsa04613	Neutrophil extracellular trap formation	30/535	3.8582e-05
hsa04210	Apoptosis	24/535	4.73167e-05
hsa05202	Transcriptional misregulation in cancer	29/535	0.000126469
hsa05144	Malaria	12/535	0.000424666
hsa04650	Natural killer cell mediated cytotoxicity	21/535	0.000692245
hsa05171	Coronavirus disease - COVID-19	31/535	0.000692245
hsa04630	JAK-STAT signaling pathway	24/535	0.00081282
hsa05163	Human cytomegalovirus infection	30/535	0.000889806
hsa05162	Measles	21/535	0.0015272
hsa04510	Focal adhesion	27/535	0.0015994
hsa05205	Proteoglycans in cancer	27/535	0.00216396
hsa05100	Bacterial invasion of epithelial cells	14/535	0.00223958
hsa04010	MAPK signaling pathway	35/535	0.00225149
hsa04061	Viral protein interaction with cytokine and cytokine receptor	16/535	0.00377817
hsa04933	AGE-RAGE signaling pathway in diabetic complications	16/535	0.00377817
hsa05203	Viral carcinogenesis	26/535	0.00418393
hsa05221	Acute myeloid leukemia	12/535	0.00597527
hsa05146	Amoebiasis	15/535	0.0123435
hsa04015	Rap1 signaling pathway	25/535	0.0129484
hsa04530	Tight junction	21/535	0.0162247
hsa04217	Necroptosis	20/535	0.0171332
hsa04664	Fc epsilon RI signaling pathway	11/535	0.0199157
hsa00511	Other glycan degradation	5/535	0.0218615
hsa04520	Adherens junction	11/535	0.0270412
hsa04218	Cellular senescence	19/535	0.0284522
hsa05143	African trypanosomiasis	7/535	0.039009
hsa05340	Primary immunodeficiency	7/535	0.0445615

[truncated: 6 more sheets: Sheet11, Sheet12, Sheet13, Sheet14, Sheet15, Sheet16]
