# Supplementary material for: CD44-Mediated Poor Prognosis in Glioma Is Associated With M2-Polarization of Tumor-Associated Macrophages and Immunosuppression
Source: Front Surg. 2022 Feb 3;8:775194. doi: 10.3389/fsurg.2021.775194 (PMC8850306; doi:10.3389/fsurg.2021.775194)
Supplement: Supplementary file 16 [file Table_3.xlsx]

## Sheet: Sheet1
CGGA Glioma CD44 Positive Related Genes
Biological Process
ID	Description	GeneRatio	p.adjust
GO:0002446	neutrophil mediated immunity	231/3338	6.51928e-46
GO:0042119	neutrophil activation	229/3338	2.67925e-45
GO:0043312	neutrophil degranulation	225/3338	2.67925e-45
GO:0002283	neutrophil activation involved in immune response	225/3338	7.37398e-45
GO:0001819	positive regulation of cytokine production	189/3338	1.94346e-28
GO:0045088	regulation of innate immune response	185/3338	3.47929e-28
GO:0042110	T cell activation	188/3338	4.56216e-28
GO:0045785	positive regulation of cell adhesion	164/3338	1.53951e-24
GO:1903039	positive regulation of leukocyte cell-cell adhesion	108/3338	5.58147e-24
GO:0007159	leukocyte cell-cell adhesion	144/3338	5.58147e-24
GO:0051607	defense response to virus	114/3338	7.83057e-24
GO:1903037	regulation of leukocyte cell-cell adhesion	133/3338	2.75729e-23
GO:0002237	response to molecule of bacterial origin	144/3338	3.73094e-23
GO:0009615	response to virus	138/3338	1.40628e-22
GO:0034341	response to interferon-gamma	99/3338	3.11857e-22
GO:0022409	positive regulation of cell-cell adhesion	116/3338	5.2677e-22
GO:0050863	regulation of T cell activation	133/3338	8.03814e-22
GO:0032496	response to lipopolysaccharide	137/3338	1.54035e-21
GO:0050870	positive regulation of T cell activation	98/3338	4.79276e-21
GO:0007249	I-kappaB kinase/NF-kappaB signaling	118/3338	7.80787e-21
GO:0022407	regulation of cell-cell adhesion	155/3338	1.67986e-20
GO:0019058	viral life cycle	134/3338	2.36045e-20
GO:0045089	positive regulation of innate immune response	148/3338	4.7741e-20
GO:0002697	regulation of immune effector process	168/3338	8.32085e-20
GO:0071346	cellular response to interferon-gamma	88/3338	3.48093e-19
GO:0071216	cellular response to biotic stimulus	105/3338	4.29721e-19
GO:0050867	positive regulation of cell activation	149/3338	6.19102e-19
GO:1903706	regulation of hemopoiesis	170/3338	8.04957e-19
GO:0043123	positive regulation of I-kappaB kinase/NF-kappaB signaling	88/3338	1.23092e-18
GO:0030217	T cell differentiation	105/3338	1.77345e-18
GO:0002696	positive regulation of leukocyte activation	143/3338	5.89508e-18
GO:0002683	negative regulation of immune system process	164/3338	1.18275e-17
GO:0071219	cellular response to molecule of bacterial origin	95/3338	1.52018e-17
GO:0002699	positive regulation of immune effector process	96/3338	1.91018e-17
GO:0043122	regulation of I-kappaB kinase/NF-kappaB signaling	102/3338	2.3422e-17
GO:1902105	regulation of leukocyte differentiation	112/3338	2.39391e-17
GO:0002218	activation of innate immune response	125/3338	2.54676e-17
GO:1903708	positive regulation of hemopoiesis	86/3338	4.12102e-17
GO:1902107	positive regulation of leukocyte differentiation	73/3338	4.4304e-17
GO:0002703	regulation of leukocyte mediated immunity	90/3338	1.24967e-16
GO:0071222	cellular response to lipopolysaccharide	91/3338	1.57643e-16
GO:0060333	interferon-gamma-mediated signaling pathway	54/3338	1.67979e-16
GO:0030098	lymphocyte differentiation	132/3338	2.29921e-16
GO:0002758	innate immune response-activating signal transduction	117/3338	2.63288e-16
GO:0060759	regulation of response to cytokine stimulus	86/3338	2.85974e-16
GO:0002221	pattern recognition receptor signaling pathway	87/3338	1.18823e-15
GO:0001959	regulation of cytokine-mediated signaling pathway	81/3338	1.18823e-15
GO:0070663	regulation of leukocyte proliferation	94/3338	1.70442e-15
GO:0032944	regulation of mononuclear cell proliferation	90/3338	2.23813e-15
GO:0043900	regulation of multi-organism process	143/3338	2.60657e-15
GO:0006986	response to unfolded protein	80/3338	2.85639e-15
GO:0051249	regulation of lymphocyte activation	163/3338	3.07941e-15
GO:0034976	response to endoplasmic reticulum stress	111/3338	3.30965e-15
GO:0050670	regulation of lymphocyte proliferation	89/3338	4.99106e-15
GO:0030099	myeloid cell differentiation	145/3338	5.10943e-15
GO:0070661	leukocyte proliferation	114/3338	5.58925e-15
GO:0035966	response to topologically incorrect protein	86/3338	7.65837e-15
GO:0046631	alpha-beta T cell activation	67/3338	1.54599e-14
GO:0042098	T cell proliferation	81/3338	1.59167e-14
GO:0032943	mononuclear cell proliferation	106/3338	2.64542e-14
GO:0046651	lymphocyte proliferation	105/3338	4.2841e-14
GO:0032103	positive regulation of response to external stimulus	118/3338	7.9868e-14
GO:0002224	toll-like receptor signaling pathway	68/3338	1.23959e-13
GO:0002573	myeloid leukocyte differentiation	85/3338	1.43778e-13
GO:0051251	positive regulation of lymphocyte activation	120/3338	1.80891e-13
GO:0051701	interaction with host	86/3338	2.31556e-13
GO:0042108	positive regulation of cytokine biosynthetic process	41/3338	3.35824e-13
GO:0019882	antigen processing and presentation	90/3338	5.46285e-13
GO:2001233	regulation of apoptotic signaling pathway	137/3338	5.90872e-13
GO:0002819	regulation of adaptive immune response	71/3338	5.99452e-13
GO:0045621	positive regulation of lymphocyte differentiation	50/3338	8.61697e-13
GO:0002822	regulation of adaptive immune response based on somatic recombination	66/3338	1.14686e-12
GO:0070665	positive regulation of leukocyte proliferation	64/3338	1.44382e-12
GO:0042116	macrophage activation	50/3338	1.44382e-12
GO:0042129	regulation of T cell proliferation	69/3338	1.63591e-12
GO:0002698	negative regulation of immune effector process	58/3338	1.64321e-12
GO:0034620	cellular response to unfolded protein	64/3338	2.08999e-12
GO:0002718	regulation of cytokine production involved in immune response	46/3338	2.16824e-12
GO:0097191	extrinsic apoptotic signaling pathway	88/3338	2.41205e-12
GO:0032946	positive regulation of mononuclear cell proliferation	61/3338	2.86504e-12
GO:0070482	response to oxygen levels	132/3338	2.92584e-12
GO:0071706	tumor necrosis factor superfamily cytokine production	72/3338	2.9405e-12
GO:0030198	extracellular matrix organization	125/3338	4.42554e-12
GO:0032609	interferon-gamma production	55/3338	4.81758e-12
GO:0031331	positive regulation of cellular catabolic process	123/3338	5.35591e-12
GO:1903555	regulation of tumor necrosis factor superfamily cytokine production	70/3338	5.59225e-12
GO:0032649	regulation of interferon-gamma production	51/3338	5.8313e-12
GO:0046632	alpha-beta T cell differentiation	51/3338	5.8313e-12
GO:0043062	extracellular structure organization	138/3338	5.83477e-12
GO:0045582	positive regulation of T cell differentiation	45/3338	5.83477e-12
GO:0050671	positive regulation of lymphocyte proliferation	60/3338	6.66804e-12
GO:0035967	cellular response to topologically incorrect protein	69/3338	8.51194e-12
GO:0030260	entry into host cell	61/3338	8.51194e-12
GO:0044409	entry into host	61/3338	8.51194e-12
GO:0051806	entry into cell of other organism involved in symbiotic interaction	61/3338	8.51194e-12
GO:0051828	entry into other organism involved in symbiotic interaction	61/3338	8.51194e-12
GO:0050663	cytokine secretion	91/3338	8.53068e-12
GO:0046718	viral entry into host cell	57/3338	8.57567e-12
GO:0002367	cytokine production involved in immune response	51/3338	8.57567e-12
GO:0050900	leukocyte migration	156/3338	8.73822e-12
GO:0046634	regulation of alpha-beta T cell activation	48/3338	9.34381e-12
GO:0009100	glycoprotein metabolic process	136/3338	1.46214e-11
GO:0045580	regulation of T cell differentiation	62/3338	1.56332e-11
GO:0001666	response to hypoxia	121/3338	1.65684e-11
GO:0050729	positive regulation of inflammatory response	66/3338	1.81863e-11
GO:0042102	positive regulation of T cell proliferation	48/3338	2.47062e-11
GO:0060337	type I interferon signaling pathway	48/3338	2.47062e-11
GO:0071357	cellular response to type I interferon	48/3338	2.47062e-11
GO:0043903	regulation of symbiosis, encompassing mutualism through parasitism	85/3338	2.58202e-11
GO:0036293	response to decreased oxygen levels	123/3338	2.98077e-11
GO:2001234	negative regulation of apoptotic signaling pathway	87/3338	2.99394e-11
GO:2001236	regulation of extrinsic apoptotic signaling pathway	66/3338	3.55313e-11
GO:0045619	regulation of lymphocyte differentiation	70/3338	3.59047e-11
GO:0071496	cellular response to external stimulus	115/3338	3.62234e-11
GO:0034340	response to type I interferon	49/3338	3.63002e-11
GO:0032640	tumor necrosis factor production	68/3338	4.96924e-11
GO:0032680	regulation of tumor necrosis factor production	67/3338	5.85871e-11
GO:0007265	Ras protein signal transduction	141/3338	6.41566e-11
GO:0050777	negative regulation of immune response	64/3338	6.6785e-11
GO:0002705	positive regulation of leukocyte mediated immunity	59/3338	6.7207e-11
GO:1903557	positive regulation of tumor necrosis factor superfamily cytokine prod	45/3338	6.85316e-11
GO:0071260	cellular response to mechanical stimulus	42/3338	6.94797e-11
GO:0032637	interleukin-8 production	43/3338	6.94797e-11
GO:0045862	positive regulation of proteolysis	120/3338	7.80958e-11
GO:0032729	positive regulation of interferon-gamma production	37/3338	9.21897e-11
GO:0034612	response to tumor necrosis factor	107/3338	9.59244e-11
GO:0030968	endoplasmic reticulum unfolded protein response	55/3338	1.09361e-10
GO:0032677	regulation of interleukin-8 production	40/3338	1.11434e-10
GO:0060760	positive regulation of response to cytokine stimulus	34/3338	1.12381e-10
GO:0016050	vesicle organization	110/3338	1.18785e-10
GO:0009896	positive regulation of catabolic process	134/3338	1.25186e-10
GO:0031589	cell-substrate adhesion	117/3338	1.41769e-10
GO:0002706	regulation of lymphocyte mediated immunity	63/3338	1.4507e-10
GO:0002700	regulation of production of molecular mediator of immune response	60/3338	1.63177e-10
GO:0050792	regulation of viral process	79/3338	2.24288e-10
GO:0038061	NIK/NF-kappaB signaling	72/3338	2.7596e-10
GO:0050852	T cell receptor signaling pathway	77/3338	3.32337e-10
GO:0042107	cytokine metabolic process	55/3338	3.37181e-10
GO:0010256	endomembrane system organization	136/3338	4.05662e-10
GO:0050730	regulation of peptidyl-tyrosine phosphorylation	91/3338	4.1678e-10
GO:0002285	lymphocyte activation involved in immune response	71/3338	4.40024e-10
GO:0046635	positive regulation of alpha-beta T cell activation	35/3338	4.47174e-10
GO:0002685	regulation of leukocyte migration	75/3338	4.77895e-10
GO:0032760	positive regulation of tumor necrosis factor production	43/3338	4.79252e-10
GO:0001818	negative regulation of cytokine production	101/3338	4.87658e-10
GO:0060326	cell chemotaxis	103/3338	4.89851e-10
GO:0043367	CD4-positive, alpha-beta T cell differentiation	39/3338	5.20354e-10
GO:0002474	antigen processing and presentation of peptide antigen via MHC class I	46/3338	6.05957e-10
GO:0018212	peptidyl-tyrosine modification	118/3338	6.33639e-10
GO:0002456	T cell mediated immunity	49/3338	6.80955e-10
GO:0042089	cytokine biosynthetic process	54/3338	7.76925e-10
GO:0002824	positive regulation of adaptive immune response based on somatic recom	47/3338	8.39071e-10
GO:0043161	proteasome-mediated ubiquitin-dependent protein catabolic process	130/3338	1.12697e-09
GO:0042035	regulation of cytokine biosynthetic process	51/3338	1.17302e-09
GO:0051092	positive regulation of NF-kappaB transcription factor activity	61/3338	1.40649e-09
GO:0001961	positive regulation of cytokine-mediated signaling pathway	30/3338	1.48574e-09
GO:0006888	ER to Golgi vesicle-mediated transport	78/3338	1.64488e-09
GO:0018108	peptidyl-tyrosine phosphorylation	116/3338	1.66599e-09
GO:0002821	positive regulation of adaptive immune response	48/3338	1.67704e-09
GO:0035710	CD4-positive, alpha-beta T cell activation	44/3338	1.67704e-09
GO:0010498	proteasomal protein catabolic process	143/3338	1.75935e-09
GO:0030595	leukocyte chemotaxis	81/3338	1.85399e-09
GO:0071356	cellular response to tumor necrosis factor	98/3338	2.0384e-09
GO:0009101	glycoprotein biosynthetic process	112/3338	2.13625e-09
GO:0048010	vascular endothelial growth factor receptor signaling pathway	45/3338	2.30333e-09
GO:0050707	regulation of cytokine secretion	77/3338	2.50654e-09
GO:0097193	intrinsic apoptotic signaling pathway	97/3338	3.08109e-09
GO:0048872	homeostasis of number of cells	86/3338	3.45543e-09
GO:0001910	regulation of leukocyte mediated cytotoxicity	39/3338	3.68983e-09
GO:0048002	antigen processing and presentation of peptide antigen	71/3338	3.79025e-09
GO:0046637	regulation of alpha-beta T cell differentiation	34/3338	3.91929e-09
GO:0071887	leukocyte apoptotic process	47/3338	4.04863e-09
GO:1903900	regulation of viral life cycle	60/3338	4.06535e-09
GO:0002576	platelet degranulation	54/3338	4.26679e-09
GO:0032606	type I interferon production	54/3338	4.26679e-09
GO:0032757	positive regulation of interleukin-8 production	29/3338	4.46997e-09
GO:0031341	regulation of cell killing	45/3338	5.07373e-09
GO:0043405	regulation of MAP kinase activity	108/3338	5.73282e-09
GO:0006979	response to oxidative stress	135/3338	6.20783e-09
GO:0032479	regulation of type I interferon production	53/3338	7.00846e-09
GO:0046638	positive regulation of alpha-beta T cell differentiation	28/3338	7.31263e-09
GO:0032755	positive regulation of interleukin-6 production	44/3338	8.47746e-09
GO:0002286	T cell activation involved in immune response	47/3338	8.47746e-09
GO:0006509	membrane protein ectodomain proteolysis	26/3338	9.62647e-09
GO:0032675	regulation of interleukin-6 production	60/3338	9.83098e-09
GO:0007596	blood coagulation	107/3338	1.00518e-08
GO:0032615	interleukin-12 production	31/3338	1.01097e-08
GO:0043687	post-translational protein modification	113/3338	1.01097e-08
GO:0033209	tumor necrosis factor-mediated signaling pathway	64/3338	1.07241e-08
GO:0007599	hemostasis	108/3338	1.15647e-08
GO:0043901	negative regulation of multi-organism process	65/3338	1.15647e-08
GO:0045807	positive regulation of endocytosis	60/3338	1.28909e-08
GO:0071347	cellular response to interleukin-1	67/3338	1.33287e-08
GO:0050817	coagulation	108/3338	1.37313e-08
GO:0097529	myeloid leukocyte migration	75/3338	1.53421e-08
GO:0032635	interleukin-6 production	62/3338	1.5474e-08
GO:0032655	regulation of interleukin-12 production	30/3338	1.65362e-08
GO:0034599	cellular response to oxidative stress	98/3338	1.69455e-08
GO:0002429	immune response-activating cell surface receptor signaling pathway	138/3338	2.36611e-08
GO:0050688	regulation of defense response to virus	36/3338	2.66022e-08
GO:0019884	antigen processing and presentation of exogenous antigen	67/3338	2.89796e-08
GO:0031663	lipopolysaccharide-mediated signaling pathway	31/3338	3.02124e-08
GO:0032722	positive regulation of chemokine production	31/3338	3.02124e-08
GO:2000514	regulation of CD4-positive, alpha-beta T cell activation	32/3338	3.02968e-08
GO:0007229	integrin-mediated signaling pathway	45/3338	3.24983e-08
GO:0048193	Golgi vesicle transport	113/3338	3.24983e-08
GO:0030100	regulation of endocytosis	92/3338	3.24983e-08
GO:0002478	antigen processing and presentation of exogenous peptide antigen	65/3338	3.24983e-08
GO:0051091	positive regulation of DNA-binding transcription factor activity	87/3338	3.37584e-08
GO:0002755	MyD88-dependent toll-like receptor signaling pathway	23/3338	3.69683e-08
GO:0006909	phagocytosis	113/3338	3.78788e-08
GO:0034330	cell junction organization	94/3338	3.78788e-08
GO:0001909	leukocyte mediated cytotoxicity	46/3338	3.8796e-08
GO:0002687	positive regulation of leukocyte migration	52/3338	3.8796e-08
GO:0043370	regulation of CD4-positive, alpha-beta T cell differentiation	27/3338	4.04477e-08
GO:0002831	regulation of response to biotic stimulus	55/3338	4.13306e-08
GO:0033619	membrane protein proteolysis	31/3338	4.92788e-08
GO:0006914	autophagy	142/3338	4.92788e-08
GO:0061919	process utilizing autophagic mechanism	142/3338	4.92788e-08
GO:0032611	interleukin-1 beta production	44/3338	5.16806e-08
GO:0007568	aging	101/3338	5.49505e-08
GO:0002708	positive regulation of lymphocyte mediated immunity	45/3338	6.34949e-08
GO:0032642	regulation of chemokine production	38/3338	7.76694e-08
GO:0002460	adaptive immune response based on somatic recombination of immune rece	110/3338	8.06196e-08
GO:0002720	positive regulation of cytokine production involved in immune response	29/3338	8.15936e-08
GO:0002695	negative regulation of leukocyte activation	64/3338	8.25365e-08
GO:0002825	regulation of T-helper 1 type immune response	19/3338	8.43404e-08
GO:0032602	chemokine production	40/3338	8.93412e-08
GO:0070555	response to interleukin-1	72/3338	1.07481e-07
GO:0042088	T-helper 1 type immune response	25/3338	1.09587e-07
GO:1903362	regulation of cellular protein catabolic process	82/3338	1.127e-07
GO:0070498	interleukin-1-mediated signaling pathway	43/3338	1.21326e-07
GO:0036498	IRE1-mediated unfolded protein response	32/3338	1.26904e-07
GO:0042176	regulation of protein catabolic process	114/3338	1.2712e-07
GO:0002886	regulation of myeloid leukocyte mediated immunity	29/3338	1.37055e-07
GO:0030316	osteoclast differentiation	42/3338	1.39851e-07
GO:2001237	negative regulation of extrinsic apoptotic signaling pathway	44/3338	1.44887e-07
GO:0071214	cellular response to abiotic stimulus	102/3338	1.46358e-07
GO:0104004	cellular response to environmental stimulus	102/3338	1.46358e-07
GO:0002244	hematopoietic progenitor cell differentiation	61/3338	1.46358e-07
GO:0006022	aminoglycan metabolic process	62/3338	1.53727e-07
GO:0019079	viral genome replication	49/3338	1.59576e-07
GO:0032612	interleukin-1 production	47/3338	1.6615e-07
GO:0002292	T cell differentiation involved in immune response	33/3338	1.83524e-07
GO:0046633	alpha-beta T cell proliferation	21/3338	1.87034e-07
GO:0050868	negative regulation of T cell activation	46/3338	1.9687e-07
GO:0071453	cellular response to oxygen levels	78/3338	2.03965e-07
GO:0032623	interleukin-2 production	31/3338	2.07013e-07
GO:0006487	protein N-linked glycosylation	36/3338	2.07013e-07
GO:0030203	glycosaminoglycan metabolic process	59/3338	2.1399e-07
GO:0035455	response to interferon-alpha	16/3338	2.175e-07
GO:0002702	positive regulation of production of molecular mediator of immune resp	41/3338	2.22951e-07
GO:0042326	negative regulation of phosphorylation	133/3338	2.30236e-07
GO:2000377	regulation of reactive oxygen species metabolic process	68/3338	2.30613e-07
GO:0050866	negative regulation of cell activation	69/3338	2.34174e-07
GO:0009266	response to temperature stimulus	80/3338	2.39686e-07
GO:0002761	regulation of myeloid leukocyte differentiation	47/3338	3.02523e-07
GO:0002294	CD4-positive, alpha-beta T cell differentiation involved in immune res	30/3338	3.44679e-07
GO:0045576	mast cell activation	30/3338	3.44679e-07
GO:0002262	myeloid cell homeostasis	55/3338	3.61164e-07
GO:2000106	regulation of leukocyte apoptotic process	37/3338	3.94093e-07
GO:0002709	regulation of T cell mediated immunity	33/3338	4.2585e-07
GO:0045732	positive regulation of protein catabolic process	72/3338	4.60253e-07
GO:0071902	positive regulation of protein serine/threonine kinase activity	101/3338	4.64552e-07
GO:0052547	regulation of peptidase activity	128/3338	5.22103e-07
GO:0007259	JAK-STAT cascade	57/3338	5.22103e-07
GO:0002287	alpha-beta T cell activation involved in immune response	30/3338	5.43601e-07
GO:0002293	alpha-beta T cell differentiation involved in immune response	30/3338	5.43601e-07
GO:1905897	regulation of response to endoplasmic reticulum stress	37/3338	5.6624e-07
GO:0042093	T-helper cell differentiation	29/3338	5.72691e-07
GO:0061900	glial cell activation	29/3338	5.72691e-07
GO:0050764	regulation of phagocytosis	41/3338	6.10028e-07
GO:0009408	response to heat	62/3338	6.17843e-07
GO:0043620	regulation of DNA-templated transcription in response to stress	49/3338	6.59597e-07
GO:0070085	glycosylation	85/3338	6.65218e-07
GO:0051090	regulation of DNA-binding transcription factor activity	123/3338	6.74645e-07
GO:0006900	vesicle budding from membrane	42/3338	7.07859e-07
GO:0051047	positive regulation of secretion	122/3338	7.09935e-07
GO:0051250	negative regulation of lymphocyte activation	54/3338	7.17197e-07
GO:0038093	Fc receptor signaling pathway	78/3338	7.67168e-07
GO:0022408	negative regulation of cell-cell adhesion	63/3338	7.81183e-07
GO:0001933	negative regulation of protein phosphorylation	122/3338	8.08496e-07
GO:0002753	cytoplasmic pattern recognition receptor signaling pathway	30/3338	8.26022e-07
GO:0048525	negative regulation of viral process	41/3338	8.26022e-07
GO:0006486	protein glycosylation	82/3338	8.37674e-07
GO:0043413	macromolecule glycosylation	82/3338	8.37674e-07
GO:0052548	regulation of endopeptidase activity	121/3338	8.41853e-07
GO:1901222	regulation of NIK/NF-kappaB signaling	46/3338	8.41853e-07
GO:1903532	positive regulation of secretion by cell	115/3338	8.78154e-07
GO:0032743	positive regulation of interleukin-2 production	19/3338	9.31352e-07
GO:0043372	positive regulation of CD4-positive, alpha-beta T cell differentiation	19/3338	9.31352e-07
GO:1904018	positive regulation of vasculature development	75/3338	9.44673e-07
GO:0071559	response to transforming growth factor beta	81/3338	1.01569e-06
GO:0042590	antigen processing and presentation of exogenous peptide antigen via M	35/3338	1.028e-06
GO:1903038	negative regulation of leukocyte cell-cell adhesion	49/3338	1.09692e-06
GO:2000116	regulation of cysteine-type endopeptidase activity	77/3338	1.10094e-06
GO:0006903	vesicle targeting	39/3338	1.12264e-06
GO:0050708	regulation of protein secretion	131/3338	1.17002e-06
GO:0071456	cellular response to hypoxia	69/3338	1.20258e-06
GO:1903311	regulation of mRNA metabolic process	97/3338	1.33094e-06
GO:0002791	regulation of peptide secretion	137/3338	1.33773e-06
GO:2000516	positive regulation of CD4-positive, alpha-beta T cell activation	21/3338	1.36708e-06
GO:0070672	response to interleukin-15	525555	1.3942e-06
GO:0048194	Golgi vesicle budding	35/3338	1.46497e-06
GO:0045766	positive regulation of angiogenesis	68/3338	1.46669e-06
GO:0034121	regulation of toll-like receptor signaling pathway	32/3338	1.4906e-06
GO:0002763	positive regulation of myeloid leukocyte differentiation	27/3338	1.52487e-06
GO:0032663	regulation of interleukin-2 production	27/3338	1.52487e-06
GO:0001774	microglial cell activation	25/3338	1.62624e-06
GO:0002269	leukocyte activation involved in inflammatory response	25/3338	1.62624e-06
GO:0002711	positive regulation of T cell mediated immunity	25/3338	1.62624e-06
GO:0070371	ERK1 and ERK2 cascade	95/3338	1.65407e-06
GO:0036294	cellular response to decreased oxygen levels	71/3338	1.71337e-06
GO:0050920	regulation of chemotaxis	71/3338	1.71337e-06
GO:2001243	negative regulation of intrinsic apoptotic signaling pathway	40/3338	1.75424e-06
GO:0010952	positive regulation of peptidase activity	66/3338	1.76577e-06
GO:0050727	regulation of inflammatory response	133/3338	1.8736e-06
GO:0050921	positive regulation of chemotaxis	50/3338	1.90932e-06
GO:0097696	STAT cascade	58/3338	2.03469e-06
GO:0045069	regulation of viral genome replication	39/3338	2.07374e-06
GO:0032613	interleukin-10 production	27/3338	2.38534e-06
GO:0006457	protein folding	73/3338	2.41672e-06
GO:0031343	positive regulation of cell killing	31/3338	2.42756e-06
GO:0033627	cell adhesion mediated by integrin	31/3338	2.42756e-06
GO:0043281	regulation of cysteine-type endopeptidase activity involved in apoptot	70/3338	2.52553e-06
GO:1903364	positive regulation of cellular protein catabolic process	51/3338	2.57077e-06
GO:1903034	regulation of response to wounding	61/3338	2.61652e-06
GO:0006984	ER-nucleus signaling pathway	24/3338	2.67493e-06
GO:0043300	regulation of leukocyte degranulation	24/3338	2.67493e-06
GO:0002479	antigen processing and presentation of exogenous peptide antigen via M	33/3338	2.68692e-06
GO:0072678	T cell migration	30/3338	2.69388e-06
GO:0072606	interleukin-8 secretion	18/3338	2.9229e-06
GO:0034138	toll-like receptor 3 signaling pathway	14/3338	2.97622e-06
GO:0034329	cell junction assembly	76/3338	3.18182e-06
GO:0097530	granulocyte migration	51/3338	3.24459e-06
GO:0045824	negative regulation of innate immune response	28/3338	3.3197e-06
GO:0070227	lymphocyte apoptotic process	31/3338	3.51503e-06
GO:0001912	positive regulation of leukocyte mediated cytotoxicity	27/3338	3.63099e-06
GO:0072593	reactive oxygen species metabolic process	86/3338	3.73966e-06
GO:2001242	regulation of intrinsic apoptotic signaling pathway	57/3338	3.80281e-06
GO:0007369	gastrulation	62/3338	3.92085e-06
GO:0042092	type 2 immune response	20/3338	3.97487e-06
GO:0070423	nucleotide-binding oligomerization domain containing signaling pathway	20/3338	3.97487e-06
GO:0007162	negative regulation of cell adhesion	87/3338	4.17788e-06
GO:0046636	negative regulation of alpha-beta T cell activation	21/3338	4.27525e-06
GO:0045058	T cell selection	24/3338	4.30491e-06
GO:0070231	T cell apoptotic process	24/3338	4.30491e-06
GO:0008360	regulation of cell shape	53/3338	4.32121e-06
GO:1903050	regulation of proteolysis involved in cellular protein catabolic proce	69/3338	4.37e-06
GO:0006469	negative regulation of protein kinase activity	74/3338	4.68021e-06
GO:0050715	positive regulation of cytokine secretion	50/3338	4.9564e-06
GO:0050851	antigen receptor-mediated signaling pathway	93/3338	4.97309e-06
GO:0050766	positive regulation of phagocytosis	31/3338	4.97309e-06
GO:0034134	toll-like receptor 2 signaling pathway	525555	4.97309e-06
GO:2001185	regulation of CD8-positive, alpha-beta T cell activation	525555	4.97309e-06
GO:0045639	positive regulation of myeloid cell differentiation	37/3338	5.24891e-06
GO:1901224	positive regulation of NIK/NF-kappaB signaling	33/3338	5.28221e-06
GO:1903531	negative regulation of secretion by cell	68/3338	5.29666e-06
GO:0050818	regulation of coagulation	35/3338	5.33457e-06
GO:2000379	positive regulation of reactive oxygen species metabolic process	40/3338	5.50986e-06
GO:0007179	transforming growth factor beta receptor signaling pathway	65/3338	5.52049e-06
GO:0046640	regulation of alpha-beta T cell proliferation	18/3338	5.56327e-06
GO:0061082	myeloid leukocyte cytokine production	18/3338	5.56327e-06
GO:0035723	interleukin-15-mediated signaling pathway	525525	5.57861e-06
GO:0071350	cellular response to interleukin-15	525525	5.57861e-06
GO:0043487	regulation of RNA stability	61/3338	5.64195e-06
GO:0002449	lymphocyte mediated immunity	101/3338	5.75323e-06
GO:0030199	collagen fibril organization	26/3338	5.79781e-06
GO:0071560	cellular response to transforming growth factor beta stimulus	77/3338	5.81431e-06
GO:0048199	vesicle targeting, to, from or within Golgi	32/3338	5.9942e-06
GO:0043618	regulation of transcription from RNA polymerase II promoter in respons	45/3338	6.13069e-06
GO:0043406	positive regulation of MAP kinase activity	79/3338	6.39194e-06
GO:0035872	nucleotide-binding domain, leucine rich repeat containing receptor sig	20/3338	6.84057e-06
GO:0007160	cell-matrix adhesion	71/3338	6.94667e-06
GO:2000482	regulation of interleukin-8 secretion	16/3338	7.04205e-06
GO:0033003	regulation of mast cell activation	22/3338	7.0801e-06
GO:0000209	protein polyubiquitination	91/3338	7.0801e-06
GO:1903901	negative regulation of viral life cycle	35/3338	7.1406e-06
GO:0030522	intracellular receptor signaling pathway	84/3338	7.14767e-06
GO:0042535	positive regulation of tumor necrosis factor biosynthetic process	14/3338	7.25433e-06
GO:1902041	regulation of extrinsic apoptotic signaling pathway via death domain r	27/3338	7.8908e-06
GO:0045637	regulation of myeloid cell differentiation	77/3338	8.01009e-06
GO:0150076	neuroinflammatory response	32/3338	8.37726e-06
GO:0034446	substrate adhesion-dependent cell spreading	39/3338	8.54402e-06
GO:0043030	regulation of macrophage activation	26/3338	8.72724e-06
GO:0009612	response to mechanical stimulus	67/3338	9.03681e-06
GO:0007015	actin filament organization	111/3338	9.24952e-06
GO:0032653	regulation of interleukin-10 production	25/3338	9.56404e-06
GO:0001776	leukocyte homeostasis	35/3338	9.69976e-06
GO:0090114	COPII-coated vesicle budding	31/3338	9.69976e-06
GO:0030193	regulation of blood coagulation	33/3338	9.87377e-06
GO:0001913	T cell mediated cytotoxicity	24/3338	1.02832e-05
GO:2001238	positive regulation of extrinsic apoptotic signaling pathway	24/3338	1.02832e-05
GO:0031293	membrane protein intracellular domain proteolysis	13/3338	1.04532e-05
GO:0033673	negative regulation of kinase activity	78/3338	1.05292e-05
GO:0051817	modification of morphology or physiology of other organism involved in	42/3338	1.07461e-05
GO:0032970	regulation of actin filament-based process	108/3338	1.08687e-05
GO:0044003	modification by symbiont of host morphology or physiology	23/3338	1.08748e-05
GO:0042533	tumor necrosis factor biosynthetic process	19/3338	1.10325e-05
GO:0042534	regulation of tumor necrosis factor biosynthetic process	19/3338	1.10325e-05
GO:0061013	regulation of mRNA catabolic process	64/3338	1.13003e-05
GO:0050691	regulation of defense response to virus by host	20/3338	1.14916e-05
GO:0061136	regulation of proteasomal protein catabolic process	60/3338	1.19993e-05
GO:1900046	regulation of hemostasis	33/3338	1.34902e-05
GO:0031098	stress-activated protein kinase signaling cascade	91/3338	1.42008e-05
GO:0050702	interleukin-1 beta secretion	25/3338	1.43705e-05
GO:0061041	regulation of wound healing	51/3338	1.4813e-05
GO:1901342	regulation of vasculature development	115/3338	1.48982e-05
GO:0051348	negative regulation of transferase activity	84/3338	1.49085e-05
GO:0006929	substrate-dependent cell migration	17/3338	1.66478e-05
GO:0035666	TRIF-dependent toll-like receptor signaling pathway	17/3338	1.66478e-05
GO:2000515	negative regulation of CD4-positive, alpha-beta T cell activation	17/3338	1.66478e-05
GO:0051403	stress-activated MAPK cascade	84/3338	1.72889e-05
GO:0045765	regulation of angiogenesis	106/3338	1.76758e-05
GO:0002688	regulation of leukocyte chemotaxis	42/3338	1.77388e-05
GO:0043488	regulation of mRNA stability	58/3338	1.79998e-05
GO:0030225	macrophage differentiation	22/3338	1.81138e-05
GO:0030168	platelet activation	52/3338	1.82612e-05
GO:0034250	positive regulation of cellular amide metabolic process	52/3338	1.82612e-05
GO:1903320	regulation of protein modification by small protein conjugation or rem	71/3338	1.84965e-05
GO:0045064	T-helper 2 cell differentiation	525525	1.88914e-05
GO:0032735	positive regulation of interleukin-12 production	19/3338	1.9039e-05
GO:0034101	erythrocyte homeostasis	44/3338	1.92203e-05
GO:0070372	regulation of ERK1 and ERK2 cascade	87/3338	1.96036e-05
GO:1901532	regulation of hematopoietic progenitor cell differentiation	34/3338	2.05722e-05
GO:0043407	negative regulation of MAP kinase activity	32/3338	2.15448e-05
GO:0010506	regulation of autophagy	93/3338	2.16732e-05
GO:0006023	aminoglycan biosynthetic process	42/3338	2.24515e-05
GO:0002793	positive regulation of peptide secretion	84/3338	2.27255e-05
GO:1903510	mucopolysaccharide metabolic process	41/3338	2.76464e-05
GO:0008625	extrinsic apoptotic signaling pathway via death domain receptors	34/3338	2.78248e-05
GO:0050714	positive regulation of protein secretion	79/3338	2.91505e-05
GO:0034248	regulation of cellular amide metabolic process	127/3338	3.00787e-05
GO:0002828	regulation of type 2 immune response	17/3338	3.03856e-05
GO:0043409	negative regulation of MAPK cascade	59/3338	3.09628e-05
GO:0032956	regulation of actin cytoskeleton organization	96/3338	3.11876e-05
GO:0018279	protein N-linked glycosylation via asparagine	18/3338	3.19158e-05
GO:0032633	interleukin-4 production	18/3338	3.19158e-05
GO:0060218	hematopoietic stem cell differentiation	33/3338	3.32121e-05
GO:0001503	ossification	108/3338	3.62363e-05
GO:0001704	formation of primary germ layer	43/3338	3.79163e-05
GO:0046677	response to antibiotic	92/3338	3.91878e-05
GO:0002448	mast cell mediated immunity	23/3338	3.97559e-05
GO:0045071	negative regulation of viral genome replication	26/3338	4.00441e-05
GO:0034605	cellular response to heat	47/3338	4.08957e-05
GO:0006024	glycosaminoglycan biosynthetic process	40/3338	4.29395e-05
GO:0006643	membrane lipid metabolic process	64/3338	4.5755e-05
GO:1990266	neutrophil migration	42/3338	4.63408e-05
GO:0010950	positive regulation of endopeptidase activity	57/3338	4.6388e-05
GO:0032481	positive regulation of type I interferon production	31/3338	4.76502e-05
GO:0006901	vesicle coating	29/3338	4.94196e-05
GO:1902106	negative regulation of leukocyte differentiation	38/3338	4.97252e-05
GO:0038127	ERBB signaling pathway	48/3338	5.07238e-05
GO:0070228	regulation of lymphocyte apoptotic process	24/3338	5.2213e-05
GO:1901185	negative regulation of ERBB signaling pathway	24/3338	5.2213e-05
GO:0002888	positive regulation of myeloid leukocyte mediated immunity	17/3338	5.33602e-05
GO:0018196	peptidyl-asparagine modification	18/3338	5.40197e-05
GO:0071402	cellular response to lipoprotein particle stimulus	18/3338	5.40197e-05
GO:0045410	positive regulation of interleukin-6 biosynthetic process	525525	5.44004e-05
GO:0051048	negative regulation of secretion	71/3338	5.56187e-05
GO:0051346	negative regulation of hydrolase activity	122/3338	5.59318e-05
GO:0050710	negative regulation of cytokine secretion	30/3338	5.59318e-05
GO:0002577	regulation of antigen processing and presentation	13/3338	5.59318e-05
GO:0002827	positive regulation of T-helper 1 type immune response	13/3338	5.59318e-05
GO:0043371	negative regulation of CD4-positive, alpha-beta T cell differentiation	13/3338	5.59318e-05
GO:0070997	neuron death	96/3338	5.73114e-05
GO:0032608	interferon-beta production	23/3338	5.806e-05
GO:0071621	granulocyte chemotaxis	43/3338	5.82507e-05
GO:0007033	vacuole organization	53/3338	5.85113e-05
GO:0031667	response to nutrient levels	129/3338	5.88201e-05
GO:0016236	macroautophagy	84/3338	5.89228e-05
GO:0007565	female pregnancy	60/3338	5.92228e-05
GO:0050731	positive regulation of peptidyl-tyrosine phosphorylation	60/3338	5.92228e-05
GO:1901136	carbohydrate derivative catabolic process	60/3338	5.92228e-05
GO:0030433	ubiquitin-dependent ERAD pathway	31/3338	6.21726e-05
GO:0043303	mast cell degranulation	22/3338	6.42134e-05
GO:0044706	multi-multicellular organism process	67/3338	6.42134e-05
GO:0060135	maternal process involved in female pregnancy	27/3338	6.64941e-05
GO:1901184	regulation of ERBB signaling pathway	35/3338	6.69448e-05
GO:0001906	cell killing	54/3338	6.85907e-05
GO:0032753	positive regulation of interleukin-4 production	14/3338	6.99926e-05
GO:0034123	positive regulation of toll-like receptor signaling pathway	14/3338	6.99926e-05
GO:0036037	CD8-positive, alpha-beta T cell activation	14/3338	6.99926e-05
GO:1903052	positive regulation of proteolysis involved in cellular protein catabo	42/3338	7.00461e-05
GO:0070266	necroptotic process	21/3338	7.03862e-05
GO:0006919	activation of cysteine-type endopeptidase activity involved in apoptot	33/3338	7.4679e-05
GO:0042058	regulation of epidermal growth factor receptor signaling pathway	33/3338	7.4679e-05
GO:0001701	in utero embryonic development	101/3338	7.5411e-05
GO:1903053	regulation of extracellular matrix organization	20/3338	7.66344e-05
GO:1903902	positive regulation of viral life cycle	26/3338	7.70138e-05
GO:0032147	activation of protein kinase activity	92/3338	7.9877e-05
GO:0035690	cellular response to drug	100/3338	7.9877e-05
GO:0032651	regulation of interleukin-1 beta production	34/3338	8.01128e-05
GO:1905898	positive regulation of response to endoplasmic reticulum stress	19/3338	8.16944e-05
GO:0045622	regulation of T-helper cell differentiation	18/3338	8.5545e-05
GO:0060338	regulation of type I interferon-mediated signaling pathway	18/3338	8.5545e-05
GO:0055094	response to lipoprotein particle	17/3338	8.70447e-05
GO:0002532	production of molecular mediator involved in inflammatory response	29/3338	8.71439e-05
GO:1902036	regulation of hematopoietic stem cell differentiation	29/3338	8.71439e-05
GO:0006913	nucleocytoplasmic transport	94/3338	8.98986e-05
GO:0045628	regulation of T-helper 2 cell differentiation	525464	9.07071e-05
GO:0002279	mast cell activation involved in immune response	22/3338	9.32816e-05
GO:0032648	regulation of interferon-beta production	22/3338	9.32816e-05
GO:0042059	negative regulation of epidermal growth factor receptor signaling path	22/3338	9.32816e-05
GO:0031334	positive regulation of protein complex assembly	77/3338	9.45251e-05
GO:0031668	cellular response to extracellular stimulus	77/3338	9.45251e-05
GO:0043254	regulation of protein complex assembly	121/3338	9.51277e-05
GO:0072524	pyridine-containing compound metabolic process	60/3338	9.51277e-05
GO:0002690	positive regulation of leukocyte chemotaxis	33/3338	9.55128e-05
GO:0018105	peptidyl-serine phosphorylation	84/3338	9.6056e-05
GO:0030218	erythrocyte differentiation	40/3338	0.000102622
GO:0018209	peptidyl-serine modification	89/3338	0.000105783
GO:0036499	PERK-mediated unfolded protein response	13/3338	0.00011122
GO:0051222	positive regulation of protein transport	110/3338	0.0001149
GO:0097028	dendritic cell differentiation	20/3338	0.000115628
GO:0032652	regulation of interleukin-1 production	37/3338	0.000118634
GO:0110053	regulation of actin filament organization	75/3338	0.000120005
GO:0043902	positive regulation of multi-organism process	58/3338	0.000120005
GO:0046777	protein autophosphorylation	69/3338	0.000121383
GO:0048524	positive regulation of viral process	38/3338	0.00012161
GO:0048207	vesicle targeting, rough ER to cis-Golgi	27/3338	0.00012161
GO:0048208	COPII vesicle coating	27/3338	0.00012161
GO:0051098	regulation of binding	100/3338	0.000123208
GO:0019048	modulation by virus of host morphology or physiology	19/3338	0.000125061
GO:0051169	nuclear transport	94/3338	0.000125783
GO:0007173	epidermal growth factor receptor signaling pathway	41/3338	0.000128568
GO:0046639	negative regulation of alpha-beta T cell differentiation	14/3338	0.000128568
GO:0032733	positive regulation of interleukin-10 production	18/3338	0.000133898
GO:0002704	negative regulation of leukocyte mediated immunity	22/3338	0.000134161
GO:0033077	T cell differentiation in thymus	28/3338	0.000137386
GO:0032673	regulation of interleukin-4 production	15/3338	0.000139
GO:0001914	regulation of T cell mediated cytotoxicity	17/3338	0.000139537
GO:0002756	MyD88-independent toll-like receptor signaling pathway	17/3338	0.000139537
GO:0051056	regulation of small GTPase mediated signal transduction	92/3338	0.000140886
GO:0036503	ERAD pathway	36/3338	0.000141758
GO:0090174	organelle membrane fusion	36/3338	0.000141758
GO:1901800	positive regulation of proteasomal protein catabolic process	37/3338	0.00014675
GO:0010810	regulation of cell-substrate adhesion	64/3338	0.000149711
GO:0032418	lysosome localization	29/3338	0.00015176
GO:0006733	oxidoreduction coenzyme metabolic process	62/3338	0.000163675
GO:0007266	Rho protein signal transduction	61/3338	0.000170911
GO:0002726	positive regulation of T cell cytokine production	525555	0.00017582
GO:0046641	positive regulation of alpha-beta T cell proliferation	525555	0.00017582
GO:0061081	positive regulation of myeloid leukocyte cytokine production involved	525555	0.00017582
GO:0009267	cellular response to starvation	48/3338	0.000183709
GO:2000058	regulation of ubiquitin-dependent protein catabolic process	48/3338	0.000183709
GO:0071901	negative regulation of protein serine/threonine kinase activity	47/3338	0.00018683
GO:0048013	ephrin receptor signaling pathway	32/3338	0.000191997
GO:0010718	positive regulation of epithelial to mesenchymal transition	22/3338	0.000192041
GO:0045600	positive regulation of fat cell differentiation	26/3338	0.00019439
GO:0019883	antigen processing and presentation of endogenous antigen	13/3338	0.000211203
GO:0045624	positive regulation of T-helper cell differentiation	13/3338	0.000211203
GO:0090287	regulation of cellular response to growth factor stimulus	81/3338	0.000211257
GO:0006906	vesicle fusion	34/3338	0.000211257
GO:0042113	B cell activation	85/3338	0.000213068
GO:0001570	vasculogenesis	30/3338	0.000216951
GO:0006446	regulation of translational initiation	30/3338	0.000216951
GO:2000107	negative regulation of leukocyte apoptotic process	21/3338	0.000219837
GO:1900101	regulation of endoplasmic reticulum unfolded protein response	14/3338	0.000229247
GO:0010803	regulation of tumor necrosis factor-mediated signaling pathway	25/3338	0.000229247
GO:0030888	regulation of B cell proliferation	25/3338	0.000229247
GO:0045123	cellular extravasation	25/3338	0.000229247
GO:0050701	interleukin-1 secretion	25/3338	0.000229247
GO:0043304	regulation of mast cell degranulation	16/3338	0.000231451
GO:2000027	regulation of animal organ morphogenesis	72/3338	0.000234219
GO:0035456	response to interferon-beta	15/3338	0.000234438
GO:0032434	regulation of proteasomal ubiquitin-dependent protein catabolic proces	41/3338	0.000235546
GO:0034504	protein localization to nucleus	74/3338	0.000239141
GO:1902903	regulation of supramolecular fiber organization	94/3338	0.000243445
GO:1903573	negative regulation of response to endoplasmic reticulum stress	20/3338	0.000248177
GO:0045454	cell redox homeostasis	29/3338	0.000260485
GO:2000060	positive regulation of ubiquitin-dependent protein catabolic process	34/3338	0.000264421
GO:0038110	interleukin-2-mediated signaling pathway	525464	0.000266498
GO:0048260	positive regulation of receptor-mediated endocytosis	22/3338	0.000267733
GO:1901653	cellular response to peptide	101/3338	0.000267733
GO:0019362	pyridine nucleotide metabolic process	57/3338	0.000267733
GO:0046496	nicotinamide nucleotide metabolic process	57/3338	0.000267733
GO:0043434	response to peptide hormone	112/3338	0.000268814
GO:0070646	protein modification by small protein removal	82/3338	0.000281669
GO:0030183	B cell differentiation	43/3338	0.000281669
GO:0031669	cellular response to nutrient levels	68/3338	0.000286197
GO:0007178	transmembrane receptor protein serine/threonine kinase signaling pathw	93/3338	0.000287046
GO:0030111	regulation of Wnt signaling pathway	96/3338	0.00029618
GO:0002440	production of molecular mediator of immune response	79/3338	0.000296564
GO:0022604	regulation of cell morphogenesis	122/3338	0.000299795
GO:0010876	lipid localization	104/3338	0.000300028
GO:1904951	positive regulation of establishment of protein localization	116/3338	0.000303917
GO:0002312	B cell activation involved in immune response	28/3338	0.00031109
GO:0043280	positive regulation of cysteine-type endopeptidase activity involved i	43/3338	0.000340185
GO:0002701	negative regulation of production of molecular mediator of immune resp	17/3338	0.000340185
GO:0034142	toll-like receptor 4 signaling pathway	17/3338	0.000340185
GO:0008630	intrinsic apoptotic signaling pathway in response to DNA damage	36/3338	0.000342618
GO:0030593	neutrophil chemotaxis	36/3338	0.000342618
GO:0048284	organelle fusion	41/3338	0.000346058
GO:0050673	epithelial cell proliferation	111/3338	0.000346058
GO:2000736	regulation of stem cell differentiation	39/3338	0.000347766
GO:0002291	T cell activation via T cell receptor contact with antigen bound to MH	525433	0.000347766
GO:0007220	Notch receptor processing	525433	0.000347766
GO:0045625	regulation of T-helper 1 cell differentiation	525433	0.000347766
GO:0070391	response to lipoteichoic acid	525433	0.000347766
GO:0071223	cellular response to lipoteichoic acid	525433	0.000347766
GO:0140052	cellular response to oxidised low-density lipoprotein particle stimulu	525433	0.000347766
GO:0016579	protein deubiquitination	78/3338	0.000349416
GO:0032436	positive regulation of proteasomal ubiquitin-dependent protein catabol	30/3338	0.00035058
GO:0033006	regulation of mast cell activation involved in immune response	16/3338	0.000359431
GO:0045589	regulation of regulatory T cell differentiation	16/3338	0.000359431
GO:1902905	positive regulation of supramolecular fiber organization	60/3338	0.000360952
GO:0031348	negative regulation of defense response	68/3338	0.000366653
GO:2001056	positive regulation of cysteine-type endopeptidase activity	47/3338	0.000367195
GO:0051043	regulation of membrane protein ectodomain proteolysis	13/3338	0.000367532
GO:0044068	modulation by symbiont of host cellular process	15/3338	0.000375556
GO:0002230	positive regulation of defense response to virus by host	14/3338	0.000380421
GO:0050709	negative regulation of protein secretion	45/3338	0.000384575
GO:0048771	tissue remodeling	54/3338	0.000401793
GO:2001235	positive regulation of apoptotic signaling pathway	54/3338	0.000401793
GO:0010508	positive regulation of autophagy	39/3338	0.000419316
GO:2000484	positive regulation of interleukin-8 secretion	525494	0.000421543
GO:0061025	membrane fusion	48/3338	0.000422638
GO:0070664	negative regulation of leukocyte proliferation	29/3338	0.000422638
GO:1903313	positive regulation of mRNA metabolic process	29/3338	0.000422638
GO:0031295	T cell costimulation	23/3338	0.000423482
GO:0097300	programmed necrotic cell death	21/3338	0.00042511
GO:0006470	protein dephosphorylation	86/3338	0.000429222
GO:0016049	cell growth	121/3338	0.000447496
GO:1902042	negative regulation of extrinsic apoptotic signaling pathway via death	18/3338	0.000449855
GO:0007030	Golgi organization	45/3338	0.000456241
GO:0034332	adherens junction organization	45/3338	0.000456241
GO:1905330	regulation of morphogenesis of an epithelium	54/3338	0.000465626
GO:0007584	response to nutrient	63/3338	0.000471112
GO:0042267	natural killer cell mediated cytotoxicity	24/3338	0.000479091
GO:0042157	lipoprotein metabolic process	42/3338	0.000485969
GO:1901216	positive regulation of neuron death	33/3338	0.000489446
GO:0002715	regulation of natural killer cell mediated immunity	20/3338	0.000491786
GO:0032480	negative regulation of type I interferon production	20/3338	0.000491786
GO:0071675	regulation of mononuclear cell migration	20/3338	0.000491786
GO:0006417	regulation of translation	108/3338	0.000491786
GO:0019216	regulation of lipid metabolic process	105/3338	0.000491786
GO:1903707	negative regulation of hemopoiesis	48/3338	0.000491786
GO:0050732	negative regulation of peptidyl-tyrosine phosphorylation	22/3338	0.000494653
GO:1903844	regulation of cellular response to transforming growth factor beta sti	40/3338	0.000494653
GO:0071634	regulation of transforming growth factor beta production	17/3338	0.000495599
GO:0090175	regulation of establishment of planar polarity	37/3338	0.000503158
GO:0031330	negative regulation of cellular catabolic process	73/3338	0.000513399
GO:0061458	reproductive system development	110/3338	0.00051891
GO:0010212	response to ionizing radiation	46/3338	0.000520244
GO:0002228	natural killer cell mediated immunity	25/3338	0.000522616
GO:0045670	regulation of osteoclast differentiation	25/3338	0.000522616
GO:0001911	negative regulation of leukocyte mediated cytotoxicity	525525	0.000527281
GO:0043555	regulation of translation in response to stress	525525	0.000527281
GO:0055072	iron ion homeostasis	29/3338	0.000529119
GO:0006606	protein import into nucleus	45/3338	0.000531513
GO:0035821	modification of morphology or physiology of other organism	50/3338	0.000532736
GO:0070232	regulation of T cell apoptotic process	16/3338	0.000540306
GO:0001558	regulation of cell growth	106/3338	0.000551232
GO:0006869	lipid transport	95/3338	0.000559147
GO:0031294	lymphocyte costimulation	23/3338	0.000559147
GO:0014068	positive regulation of phosphatidylinositol 3-kinase signaling	31/3338	0.000569984
GO:0032728	positive regulation of interferon-beta production	15/3338	0.000582381
GO:0048608	reproductive structure development	109/3338	0.000602335
GO:0038034	signal transduction in absence of ligand	27/3338	0.000606315
GO:0097192	extrinsic apoptotic signaling pathway in absence of ligand	27/3338	0.000606315
GO:0072676	lymphocyte migration	37/3338	0.000606693
GO:0002792	negative regulation of peptide secretion	46/3338	0.000606693
GO:0000188	inactivation of MAPK activity	14/3338	0.000606693
GO:0043032	positive regulation of macrophage activation	14/3338	0.000606693
GO:0050820	positive regulation of coagulation	14/3338	0.000606693
GO:0031579	membrane raft organization	13/3338	0.000612392
GO:0043302	positive regulation of leukocyte degranulation	13/3338	0.000612392
GO:0034113	heterotypic cell-cell adhesion	24/3338	0.000618668
GO:0002281	macrophage activation involved in immune response	525464	0.000619669
GO:0045086	positive regulation of interleukin-2 biosynthetic process	525464	0.000619669
GO:0071352	cellular response to interleukin-2	525464	0.000619669
GO:0090594	inflammatory response to wounding	525464	0.000619669
GO:0070302	regulation of stress-activated protein kinase signaling cascade	67/3338	0.000619669
GO:0002369	T cell cytokine production	18/3338	0.000630846
GO:0007492	endoderm development	28/3338	0.000630846
GO:0001837	epithelial to mesenchymal transition	44/3338	0.00063584
GO:0061614	pri-miRNA transcription by RNA polymerase II	20/3338	0.000668051
GO:0050854	regulation of antigen receptor-mediated signaling pathway	25/3338	0.000672919
GO:0061097	regulation of protein tyrosine kinase activity	31/3338	0.000706087
GO:0017015	regulation of transforming growth factor beta receptor signaling pathw	39/3338	0.000712514
GO:0030212	hyaluronan metabolic process	17/3338	0.000718351
GO:2000117	negative regulation of cysteine-type endopeptidase activity	32/3338	0.000718351
GO:0002431	Fc receptor mediated stimulatory signaling pathway	45/3338	0.000732425
GO:0060071	Wnt signaling pathway, planar cell polarity pathway	36/3338	0.000732425
GO:0032945	negative regulation of mononuclear cell proliferation	27/3338	0.000769498
GO:0050672	negative regulation of lymphocyte proliferation	27/3338	0.000769498
GO:0042269	regulation of natural killer cell mediated cytotoxicity	19/3338	0.000778932
GO:0042987	amyloid precursor protein catabolic process	19/3338	0.000778932
GO:2000404	regulation of T cell migration	19/3338	0.000778932
GO:0034205	amyloid-beta formation	16/3338	0.000802612
GO:0043368	positive T cell selection	16/3338	0.000802612
GO:0045066	regulatory T cell differentiation	16/3338	0.000802612
GO:0070059	intrinsic apoptotic signaling pathway in response to endoplasmic retic	24/3338	0.00080826
GO:0070265	necrotic cell death	24/3338	0.00080826
GO:0002830	positive regulation of type 2 immune response	525494	0.000833889
GO:0032695	negative regulation of interleukin-12 production	525494	0.000833889
GO:0045623	negative regulation of T-helper cell differentiation	525494	0.000833889
GO:0010811	positive regulation of cell-substrate adhesion	39/3338	0.000849744
GO:0051170	import into nucleus	49/3338	0.000866073
GO:0002724	regulation of T cell cytokine production	15/3338	0.000883309
GO:2000406	positive regulation of T cell migration	15/3338	0.000883309
GO:0007044	cell-substrate junction assembly	33/3338	0.00089102
GO:0061028	establishment of endothelial barrier	18/3338	0.000898928
GO:0006665	sphingolipid metabolic process	48/3338	0.000898928
GO:0002604	regulation of dendritic cell antigen processing and presentation	525433	0.000914357
GO:0002730	regulation of dendritic cell cytokine production	525433	0.000914357
GO:0061515	myeloid cell development	26/3338	0.000925328
GO:0001773	myeloid dendritic cell activation	14/3338	0.00095147
GO:0097237	cellular response to toxic substance	68/3338	0.00095147
GO:0032930	positive regulation of superoxide anion generation	525525	0.000955435
GO:0045063	T-helper 1 cell differentiation	525525	0.000955435
GO:0098581	detection of external biotic stimulus	525525	0.000955435
GO:0002507	tolerance induction	13/3338	0.000997073
GO:0002719	negative regulation of cytokine production involved in immune response	13/3338	0.000997073
GO:0071236	cellular response to antibiotic	45/3338	0.00100305
GO:0071604	transforming growth factor beta production	17/3338	0.00103205
GO:0046209	nitric oxide metabolic process	29/3338	0.00103862
GO:0032731	positive regulation of interleukin-1 beta production	21/3338	0.00104377
GO:0017038	protein import	57/3338	0.00104673
GO:2000401	regulation of lymphocyte migration	24/3338	0.00104706
GO:0007260	tyrosine phosphorylation of STAT protein	30/3338	0.00105582
GO:0034637	cellular carbohydrate biosynthetic process	30/3338	0.00105582
GO:0035304	regulation of protein dephosphorylation	43/3338	0.00106794
GO:0045581	negative regulation of T cell differentiation	19/3338	0.00106794
GO:0071674	mononuclear cell migration	31/3338	0.00106794
GO:0061138	morphogenesis of a branching epithelium	53/3338	0.00111098
GO:0045861	negative regulation of proteolysis	93/3338	0.00111138
GO:0001890	placenta development	46/3338	0.00112498
GO:0055076	transition metal ion homeostasis	41/3338	0.00113599
GO:0009314	response to radiation	111/3338	0.001137
GO:0042594	response to starvation	55/3338	0.00115246
GO:0070936	protein K48-linked ubiquitination	22/3338	0.00115382
GO:1901214	regulation of neuron death	82/3338	0.00122788
GO:0032868	response to insulin	73/3338	0.00125319
GO:0032963	collagen metabolic process	37/3338	0.00125523
GO:1903509	liposaccharide metabolic process	36/3338	0.00127842
GO:0042509	regulation of tyrosine phosphorylation of STAT protein	29/3338	0.00128891
GO:0048145	regulation of fibroblast proliferation	29/3338	0.00128891
GO:0062012	regulation of small molecule metabolic process	113/3338	0.00129051
GO:0044262	cellular carbohydrate metabolic process	76/3338	0.00129337
GO:0051017	actin filament bundle assembly	46/3338	0.00130903
GO:0032814	regulation of natural killer cell activation	15/3338	0.00130903
GO:0090504	epiboly	15/3338	0.00130903
GO:0010935	regulation of macrophage cytokine production	525464	0.00130903
GO:0043374	CD8-positive, alpha-beta T cell differentiation	525464	0.00130903
GO:0045651	positive regulation of macrophage differentiation	525464	0.00130903
GO:0070669	response to interleukin-2	525464	0.00130903
GO:0090110	cargo loading into COPII-coated vesicle	525464	0.00130903
GO:0098543	detection of other organism	525464	0.00130903
GO:0032535	regulation of cellular component size	94/3338	0.00137401
GO:0006968	cellular defense response	21/3338	0.0013748
GO:0038066	p38MAPK cascade	21/3338	0.0013748
GO:0001736	establishment of planar polarity	39/3338	0.0014095
GO:0007164	establishment of tissue polarity	39/3338	0.0014095
GO:0032872	regulation of stress-activated MAPK cascade	65/3338	0.0014095
GO:1904950	negative regulation of establishment of protein localization	56/3338	0.00141456
GO:0061099	negative regulation of protein tyrosine kinase activity	14/3338	0.00143828
GO:0070102	interleukin-6-mediated signaling pathway	14/3338	0.00143828
GO:0071354	cellular response to interleukin-6	19/3338	0.00144871
GO:0072659	protein localization to plasma membrane	70/3338	0.00147893
GO:0048545	response to steroid hormone	97/3338	0.00148652
GO:0051224	negative regulation of protein transport	55/3338	0.00148768
GO:0046425	regulation of JAK-STAT cascade	42/3338	0.00150734
GO:1904996	positive regulation of leukocyte adhesion to vascular endothelial cell	525494	0.00155121
GO:0001916	positive regulation of T cell mediated cytotoxicity	13/3338	0.00155338
GO:0030194	positive regulation of blood coagulation	13/3338	0.00155338
GO:1900048	positive regulation of hemostasis	13/3338	0.00155338
GO:0048144	fibroblast proliferation	29/3338	0.00157216
GO:0046578	regulation of Ras protein signal transduction	65/3338	0.00157661
GO:1990823	response to leukemia inhibitory factor	32/3338	0.00158078
GO:1990830	cellular response to leukemia inhibitory factor	32/3338	0.00158078
GO:1904894	positive regulation of STAT cascade	31/3338	0.0015833
GO:0009595	detection of biotic stimulus	525555	0.00162885
GO:0070741	response to interleukin-6	20/3338	0.00163165
GO:0002374	cytokine secretion involved in immune response	525525	0.00163354
GO:0032816	positive regulation of natural killer cell activation	525525	0.00163354
GO:0090322	regulation of superoxide metabolic process	16/3338	0.00165216
GO:0033002	muscle cell proliferation	65/3338	0.00177271
GO:0009895	negative regulation of catabolic process	80/3338	0.00185859
GO:0016311	dephosphorylation	116/3338	0.00185859
GO:0043393	regulation of protein binding	60/3338	0.00187303
GO:0060348	bone development	60/3338	0.00187303
GO:0006809	nitric oxide biosynthetic process	27/3338	0.00189063
GO:0061418	regulation of transcription from RNA polymerase II promoter in respons	27/3338	0.00189063
GO:0031532	actin cytoskeleton reorganization	33/3338	0.00190008
GO:2001057	reactive nitrogen species metabolic process	29/3338	0.00193803
GO:0042063	gliogenesis	76/3338	0.00193889
GO:0046427	positive regulation of JAK-STAT cascade	30/3338	0.00193889
GO:0050435	amyloid-beta metabolic process	19/3338	0.00195036
GO:0031396	regulation of protein ubiquitination	57/3338	0.00195139
GO:0019318	hexose metabolic process	67/3338	0.0019654
GO:0002371	dendritic cell cytokine production	525433	0.00205012
GO:0002468	dendritic cell antigen processing and presentation	525433	0.00205012
GO:0045080	positive regulation of chemokine biosynthetic process	525433	0.00205012
GO:0060368	regulation of Fc receptor mediated stimulatory signaling pathway	525433	0.00205012
GO:0097201	negative regulation of transcription from RNA polymerase II promoter i	525433	0.00205012
GO:0008154	actin polymerization or depolymerization	58/3338	0.00208238
GO:0035303	regulation of dephosphorylation	58/3338	0.00208238
GO:1903322	positive regulation of protein modification by small protein conjugati	41/3338	0.00213044
GO:0046596	regulation of viral entry into host cell	14/3338	0.00213675
GO:0045428	regulation of nitric oxide biosynthetic process	24/3338	0.002162
GO:0001763	morphogenesis of a branching structure	55/3338	0.00217337
GO:0006664	glycolipid metabolic process	35/3338	0.00217842
GO:0016051	carbohydrate biosynthetic process	59/3338	0.00221985
GO:0061448	connective tissue development	72/3338	0.00222613
GO:0002504	antigen processing and presentation of peptide or polysaccharide antig	33/3338	0.00227226
GO:0045727	positive regulation of translation	39/3338	0.00228701
GO:0070373	negative regulation of ERK1 and ERK2 cascade	26/3338	0.00228701
GO:1903036	positive regulation of response to wounding	26/3338	0.00228701
GO:0043112	receptor metabolic process	54/3338	0.00228701
GO:0019886	antigen processing and presentation of exogenous peptide antigen via M	32/3338	0.00229245
GO:0030038	contractile actin filament bundle assembly	32/3338	0.00229245
GO:0043149	stress fiber assembly	32/3338	0.00229245
GO:0061572	actin filament bundle organization	46/3338	0.00229374
GO:0090311	regulation of protein deacetylation	18/3338	0.00229374
GO:0033280	response to vitamin D	16/3338	0.00231486
GO:0097581	lamellipodium organization	28/3338	0.00233119
GO:0030101	natural killer cell activation	29/3338	0.00233558
GO:0008064	regulation of actin polymerization or depolymerization	51/3338	0.00233897
GO:0051099	positive regulation of binding	51/3338	0.00233897
GO:0061437	renal system vasculature development	13/3338	0.00233971
GO:0061440	kidney vasculature development	13/3338	0.00233971
GO:0070374	positive regulation of ERK1 and ERK2 cascade	59/3338	0.00247626
GO:0032732	positive regulation of interleukin-1 production	22/3338	0.00247666
GO:0048732	gland development	106/3338	0.00248411
GO:0002483	antigen processing and presentation of endogenous peptide antigen	525464	0.00248411
GO:0002716	negative regulation of natural killer cell mediated immunity	525464	0.00248411
GO:0019885	antigen processing and presentation of endogenous peptide antigen via	525464	0.00248411
GO:0032736	positive regulation of interleukin-13 production	525464	0.00248411
GO:0045073	regulation of chemokine biosynthetic process	525464	0.00248411
GO:0001655	urogenital system development	84/3338	0.00251066
GO:0018126	protein hydroxylation	525555	0.0025298
GO:0034162	toll-like receptor 9 signaling pathway	525555	0.0025298
GO:1904376	negative regulation of protein localization to cell periphery	525555	0.0025298
GO:1904019	epithelial cell apoptotic process	35/3338	0.00254082
GO:0016241	regulation of macroautophagy	49/3338	0.00257538
GO:0030330	DNA damage response, signal transduction by p53 class mediator	34/3338	0.00260773
GO:0030832	regulation of actin filament length	51/3338	0.00264248
GO:0043516	regulation of DNA damage response, signal transduction by p53 class me	15/3338	0.00264248
GO:0045920	negative regulation of exocytosis	15/3338	0.00264248
GO:0006907	pinocytosis	525525	0.00264248
GO:0036507	protein demannosylation	525525	0.00264248
GO:0036508	protein alpha-1,2-demannosylation	525525	0.00264248
GO:1903055	positive regulation of extracellular matrix organization	525525	0.00264248
GO:1904469	positive regulation of tumor necrosis factor secretion	525525	0.00264248
GO:0007250	activation of NF-kappaB-inducing kinase activity	525494	0.00264418
GO:0031065	positive regulation of histone deacetylation	525494	0.00264418
GO:0010955	negative regulation of protein processing	17/3338	0.00265863
GO:0034122	negative regulation of toll-like receptor signaling pathway	17/3338	0.00265863
GO:1902893	regulation of pri-miRNA transcription by RNA polymerase II	17/3338	0.00265863
GO:1903318	negative regulation of protein maturation	17/3338	0.00265863
GO:0001738	morphogenesis of a polarized epithelium	42/3338	0.00267991
GO:0030323	respiratory tube development	50/3338	0.00275959
GO:0043536	positive regulation of blood vessel endothelial cell migration	27/3338	0.00278651
GO:0001892	embryonic placenta development	29/3338	0.00278651
GO:0043087	regulation of GTPase activity	115/3338	0.00279449
GO:0072525	pyridine-containing compound biosynthetic process	44/3338	0.00283398
GO:1900180	regulation of protein localization to nucleus	36/3338	0.00288577
GO:1904892	regulation of STAT cascade	43/3338	0.00297715
GO:0072331	signal transduction by p53 class mediator	70/3338	0.0030143
GO:0035987	endodermal cell differentiation	18/3338	0.0030143
GO:0002675	positive regulation of acute inflammatory response	14/3338	0.0030143
GO:0044319	wound healing, spreading of cells	14/3338	0.0030143
GO:0090505	epiboly involved in wound healing	14/3338	0.0030143
GO:1902895	positive regulation of pri-miRNA transcription by RNA polymerase II	14/3338	0.0030143
GO:0016052	carbohydrate catabolic process	55/3338	0.00304138
GO:0034135	regulation of toll-like receptor 2 signaling pathway	525402	0.00304459
GO:0035646	endosome to melanosome transport	525402	0.00304459
GO:0043485	endosome to pigment granule transport	525402	0.00304459
GO:0048757	pigment granule maturation	525402	0.00304459
GO:1903265	positive regulation of tumor necrosis factor-mediated signaling pathwa	525402	0.00304459
GO:1903897	regulation of PERK-mediated unfolded protein response	525402	0.00304459
GO:0046794	transport of virus	22/3338	0.0030745
GO:0007034	vacuolar transport	42/3338	0.0030745
GO:0038094	Fc-gamma receptor signaling pathway	42/3338	0.0030745
GO:0006040	amino sugar metabolic process	16/3338	0.00311119
GO:0016485	protein processing	83/3338	0.00313833
GO:0070304	positive regulation of stress-activated protein kinase signaling casca	49/3338	0.00328744
GO:0016239	positive regulation of macroautophagy	24/3338	0.00328744
GO:1901888	regulation of cell junction assembly	29/3338	0.00335733
GO:0006766	vitamin metabolic process	40/3338	0.00336752
GO:0043154	negative regulation of cysteine-type endopeptidase activity involved i	28/3338	0.00338017
GO:0019359	nicotinamide nucleotide biosynthetic process	43/3338	0.00338857
GO:0019363	pyridine nucleotide biosynthetic process	43/3338	0.00338857
GO:0002691	regulation of cellular extravasation	13/3338	0.00338857
GO:0010818	T cell chemotaxis	13/3338	0.00338857
GO:0032647	regulation of interferon-alpha production	13/3338	0.00338857
GO:0010951	negative regulation of endopeptidase activity	66/3338	0.00342732
GO:0002223	stimulatory C-type lectin receptor signaling pathway	35/3338	0.00346856
GO:0090092	regulation of transmembrane receptor protein serine/threonine kinase s	64/3338	0.00348399
GO:0090090	negative regulation of canonical Wnt signaling pathway	50/3338	0.0035199
GO:0000302	response to reactive oxygen species	62/3338	0.00352991
GO:0001822	kidney development	72/3338	0.00354149
GO:0007254	JNK cascade	58/3338	0.00359013
GO:0046031	ADP metabolic process	38/3338	0.00363684
GO:0001893	maternal placenta development	15/3338	0.0036383
GO:0032689	negative regulation of interferon-gamma production	15/3338	0.0036383
GO:0002433	immune response-regulating cell surface receptor signaling pathway inv	41/3338	0.00370116
GO:0038096	Fc-gamma receptor signaling pathway involved in phagocytosis	41/3338	0.00370116
GO:0007029	endoplasmic reticulum organization	21/3338	0.00370851
GO:0048008	platelet-derived growth factor receptor signaling pathway	21/3338	0.00370851
GO:0035459	cargo loading into vesicle	525555	0.00374956
GO:0060330	regulation of response to interferon-gamma	525555	0.00374956
GO:0060334	regulation of interferon-gamma-mediated signaling pathway	525555	0.00374956
GO:1903306	negative regulation of regulated secretory pathway	525555	0.00374956
GO:0002495	antigen processing and presentation of peptide antigen via MHC class I	32/3338	0.00374956
GO:0048661	positive regulation of smooth muscle cell proliferation	32/3338	0.00374956
GO:0048762	mesenchymal cell differentiation	59/3338	0.00375169
GO:1990868	response to chemokine	31/3338	0.0038202
GO:1990869	cellular response to chemokine	31/3338	0.0038202
GO:0006879	cellular iron ion homeostasis	22/3338	0.0038202
GO:0007040	lysosome organization	22/3338	0.0038202
GO:0030521	androgen receptor signaling pathway	22/3338	0.0038202
GO:0080171	lytic vacuole organization	22/3338	0.0038202
GO:0090303	positive regulation of wound healing	22/3338	0.0038202
GO:0001889	liver development	40/3338	0.0038202
GO:0072001	renal system development	75/3338	0.00386596
GO:0033628	regulation of cell adhesion mediated by integrin	18/3338	0.00387129
GO:0050706	regulation of interleukin-1 beta secretion	18/3338	0.00387129
GO:0019511	peptidyl-proline hydroxylation	525433	0.00387129
GO:0038065	collagen-activated signaling pathway	525433	0.00387129
GO:0042532	negative regulation of tyrosine phosphorylation of STAT protein	525433	0.00387129
GO:0070431	nucleotide-binding oligomerization domain containing 2 signaling pathw	525433	0.00387129
GO:1902947	regulation of tau-protein kinase activity	525433	0.00387129
GO:0030177	positive regulation of Wnt signaling pathway	50/3338	0.00390108
GO:0006497	protein lipidation	29/3338	0.0039353
GO:0006801	superoxide metabolic process	25/3338	0.00400336
GO:0031342	negative regulation of cell killing	525525	0.00400336
GO:0032069	regulation of nuclease activity	525525	0.00400336
GO:0032656	regulation of interleukin-13 production	525525	0.00400336
GO:0032928	regulation of superoxide anion generation	525525	0.00400336
GO:0042094	interleukin-2 biosynthetic process	525525	0.00400336
GO:0045649	regulation of macrophage differentiation	525525	0.00400336
GO:0071359	cellular response to dsRNA	525525	0.00400336
GO:0090312	positive regulation of protein deacetylation	525525	0.00400336
GO:1903077	negative regulation of protein localization to plasma membrane	525525	0.00400336
GO:0050856	regulation of T cell receptor signaling pathway	16/3338	0.00412068
GO:1902235	regulation of endoplasmic reticulum stress-induced intrinsic apoptotic	14/3338	0.00413454
GO:0001706	endoderm formation	19/3338	0.00414121
GO:0070671	response to interleukin-12	19/3338	0.00414121
GO:0006732	coenzyme metabolic process	98/3338	0.00417899
GO:0002739	regulation of cytokine secretion involved in immune response	525464	0.00417899
GO:0006047	UDP-N-acetylglucosamine metabolic process	525464	0.00417899
GO:0010934	macrophage cytokine production	525464	0.00417899
GO:0033631	cell-cell adhesion mediated by integrin	525464	0.00417899
GO:0034975	protein folding in endoplasmic reticulum	525464	0.00417899
GO:0042033	chemokine biosynthetic process	525464	0.00417899
GO:0050755	chemokine metabolic process	525464	0.00417899
GO:1990000	amyloid fibril formation	525464	0.00417899
GO:0045076	regulation of interleukin-2 biosynthetic process	525494	0.00418165
GO:0007041	lysosomal transport	33/3338	0.00418751
GO:0030833	regulation of actin filament polymerization	46/3338	0.00419363
GO:0001667	ameboidal-type cell migration	110/3338	0.00420782
GO:0045598	regulation of fat cell differentiation	39/3338	0.00454016
GO:0006029	proteoglycan metabolic process	30/3338	0.00456677
GO:0051058	negative regulation of small GTPase mediated signal transduction	21/3338	0.00456677
GO:1904375	regulation of protein localization to cell periphery	35/3338	0.00461151
GO:0051168	nuclear export	53/3338	0.00465735
GO:0010717	regulation of epithelial to mesenchymal transition	29/3338	0.00465735
GO:0034333	adherens junction assembly	29/3338	0.00465735
GO:0006090	pyruvate metabolic process	44/3338	0.00467324
GO:0002260	lymphocyte homeostasis	22/3338	0.00469555
GO:0010575	positive regulation of vascular endothelial growth factor production	13/3338	0.00471792
GO:0030970	retrograde protein transport, ER to cytosol	13/3338	0.00471792
GO:0031063	regulation of histone deacetylation	13/3338	0.00471792
GO:0042226	interleukin-6 biosynthetic process	13/3338	0.00471792
GO:1903513	endoplasmic reticulum to cytosol transport	13/3338	0.00471792
GO:0051495	positive regulation of cytoskeleton organization	60/3338	0.00474809
GO:0000271	polysaccharide biosynthetic process	26/3338	0.00482473
GO:1900182	positive regulation of protein localization to nucleus	25/3338	0.00483683
GO:0032874	positive regulation of stress-activated MAPK cascade	48/3338	0.00483832
GO:0035567	non-canonical Wnt signaling pathway	43/3338	0.00489615
GO:0006953	acute-phase response	18/3338	0.00494486
GO:0070849	response to epidermal growth factor	18/3338	0.00494486
GO:2001239	regulation of extrinsic apoptotic signaling pathway in absence of liga	18/3338	0.00494486
GO:0035601	protein deacylation	32/3338	0.0050877
GO:0022612	gland morphogenesis	36/3338	0.00513249
GO:0042542	response to hydrogen peroxide	42/3338	0.0051532
GO:0042770	signal transduction in response to DNA damage	39/3338	0.00519711
GO:0002220	innate immune response activating cell surface receptor signaling path	35/3338	0.00535744
GO:0002360	T cell lineage commitment	525555	0.00539118
GO:0045992	negative regulation of embryonic development	525555	0.00539118
GO:0042100	B cell proliferation	30/3338	0.00539681
GO:1990778	protein localization to cell periphery	78/3338	0.00539853
GO:0002823	negative regulation of adaptive immune response based on somatic recom	16/3338	0.0054594
GO:0045444	fat cell differentiation	59/3338	0.00562569
GO:0071375	cellular response to peptide hormone stimulus	80/3338	0.00568334
GO:0061008	hepaticobiliary system development	40/3338	0.00570783
GO:0001885	endothelial cell development	21/3338	0.00570783
GO:0042130	negative regulation of T cell proliferation	21/3338	0.00570783
GO:0006970	response to osmotic stress	27/3338	0.00575584
GO:1903845	negative regulation of cellular response to transforming growth factor	27/3338	0.00575584
GO:0046916	cellular transition metal ion homeostasis	33/3338	0.0057663
GO:0030307	positive regulation of cell growth	47/3338	0.00578046
GO:0002637	regulation of immunoglobulin production	22/3338	0.00580731
GO:0042982	amyloid precursor protein metabolic process	22/3338	0.00580731
GO:0022406	membrane docking	49/3338	0.00580882
GO:0071479	cellular response to ionizing radiation	24/3338	0.00589246
GO:0048675	axon extension	36/3338	0.00593521
GO:0098732	macromolecule deacylation	32/3338	0.00595927
GO:1904407	positive regulation of nitric oxide metabolic process	17/3338	0.00595927
GO:0045216	cell-cell junction organization	44/3338	0.00600228
GO:0060055	angiogenesis involved in wound healing	525525	0.00600401
GO:0071425	hematopoietic stem cell proliferation	525525	0.00600401
GO:0030178	negative regulation of Wnt signaling pathway	56/3338	0.00601386
GO:0002887	negative regulation of myeloid leukocyte mediated immunity	525402	0.00606878
GO:0032490	detection of molecule of bacterial origin	525402	0.00606878
GO:0032494	response to peptidoglycan	525402	0.00606878
GO:0035457	cellular response to interferon-alpha	525402	0.00606878
GO:0036462	TRAIL-activated apoptotic signaling pathway	525402	0.00606878
GO:0043619	regulation of transcription from RNA polymerase II promoter in respons	525402	0.00606878
GO:0045060	negative thymic T cell selection	525402	0.00606878
GO:0045351	type I interferon biosynthetic process	525402	0.00606878
GO:0070673	response to interleukin-18	525402	0.00606878
GO:0072683	T cell extravasation	525402	0.00606878
GO:1900102	negative regulation of endoplasmic reticulum unfolded protein response	525402	0.00606878
GO:1902563	regulation of neutrophil activation	525402	0.00606878
GO:0016197	endosomal transport	59/3338	0.00613096
GO:0032102	negative regulation of response to external stimulus	89/3338	0.006136
GO:0000187	activation of MAPK activity	43/3338	0.00626522
GO:0097327	response to antineoplastic agent	30/3338	0.00628478
GO:0061014	positive regulation of mRNA catabolic process	18/3338	0.00630108
GO:0050679	positive regulation of epithelial cell proliferation	55/3338	0.00632579
GO:0033135	regulation of peptidyl-serine phosphorylation	40/3338	0.00641294
GO:0034405	response to fluid shear stress	15/3338	0.00641294
GO:2000403	positive regulation of lymphocyte migration	15/3338	0.00641294
GO:0006611	protein export from nucleus	49/3338	0.00644037
GO:0033005	positive regulation of mast cell activation	525494	0.00649586
GO:0006517	protein deglycosylation	13/3338	0.00654751
GO:0032607	interferon-alpha production	13/3338	0.00654751
GO:0006493	protein O-linked glycosylation	33/3338	0.00662007
GO:0051492	regulation of stress fiber assembly	27/3338	0.00678201
GO:0001771	immunological synapse formation	525433	0.00678201
GO:0043558	regulation of translational initiation in response to stress	525433	0.00678201
GO:0044090	positive regulation of vacuole organization	525433	0.00678201
GO:0045591	positive regulation of regulatory T cell differentiation	525433	0.00678201
GO:0045953	negative regulation of natural killer cell mediated cytotoxicity	525433	0.00678201
GO:2001044	regulation of integrin-mediated signaling pathway	525433	0.00678201
GO:0002693	positive regulation of cellular extravasation	525464	0.0068282
GO:0007009	plasma membrane organization	32/3338	0.00685429
GO:0019674	NAD metabolic process	25/3338	0.00698359
GO:0030032	lamellipodium assembly	22/3338	0.00703741
GO:0046579	positive regulation of Ras protein signal transduction	22/3338	0.00703741
GO:1903556	negative regulation of tumor necrosis factor superfamily cytokine prod	24/3338	0.00703741
GO:0060828	regulation of canonical Wnt signaling pathway	72/3338	0.00703772
GO:0030890	positive regulation of B cell proliferation	16/3338	0.00703772
GO:0019915	lipid storage	23/3338	0.00703772
GO:0035924	cellular response to vascular endothelial growth factor stimulus	23/3338	0.00703772
GO:0060541	respiratory system development	53/3338	0.0070707
GO:1903426	regulation of reactive oxygen species biosynthetic process	31/3338	0.00707475
GO:0001101	response to acid chemical	84/3338	0.00707475
GO:0010634	positive regulation of epithelial cell migration	47/3338	0.00715242
GO:0048659	smooth muscle cell proliferation	47/3338	0.00715242
GO:1901796	regulation of signal transduction by p53 class mediator	49/3338	0.00715242
GO:0032231	regulation of actin filament bundle assembly	30/3338	0.00732319
GO:0007176	regulation of epidermal growth factor-activated receptor activity	525555	0.0075317
GO:0036336	dendritic cell migration	525555	0.0075317
GO:2000144	positive regulation of DNA-templated transcription, initiation	525555	0.0075317
GO:0002820	negative regulation of adaptive immune response	17/3338	0.0075317
GO:0000045	autophagosome assembly	29/3338	0.0075317
GO:0006476	protein deacetylation	29/3338	0.0075317
GO:0046328	regulation of JNK cascade	50/3338	0.0075317
GO:0010574	regulation of vascular endothelial growth factor production	14/3338	0.0075317
GO:0071868	cellular response to monoamine stimulus	14/3338	0.0075317
GO:0071870	cellular response to catecholamine stimulus	14/3338	0.0075317
GO:0051897	positive regulation of protein kinase B signaling	48/3338	0.00755627
GO:0006401	RNA catabolic process	95/3338	0.00768496
GO:0051604	protein maturation	95/3338	0.00768496
GO:0005996	monosaccharide metabolic process	73/3338	0.00783687
GO:0071349	cellular response to interleukin-12	18/3338	0.00794301
GO:0030324	lung development	47/3338	0.00803464
GO:0051258	protein polymerization	71/3338	0.00815754
GO:0007045	cell-substrate adherens junction assembly	26/3338	0.00815754
GO:0030512	negative regulation of transforming growth factor beta receptor signal	26/3338	0.00815754
GO:0048041	focal adhesion assembly	26/3338	0.00815754
GO:0035265	organ growth	54/3338	0.00820284
GO:0000186	activation of MAPKK activity	19/3338	0.00821338
GO:0031638	zymogen activation	19/3338	0.00821338
GO:0032271	regulation of protein polymerization	57/3338	0.00838111
GO:0075733	intracellular transport of virus	20/3338	0.00838111
GO:0002707	negative regulation of lymphocyte mediated immunity	15/3338	0.00838111
GO:0009225	nucleotide-sugar metabolic process	15/3338	0.00838111
GO:0032620	interleukin-17 production	15/3338	0.00838111
GO:0071867	response to monoamine	15/3338	0.00838111
GO:0071869	response to catecholamine	15/3338	0.00838111
GO:0006096	glycolytic process	34/3338	0.00839279
GO:0006027	glycosaminoglycan catabolic process	21/3338	0.00847983
GO:0002548	monocyte chemotaxis	22/3338	0.00849989
GO:0006026	aminoglycan catabolic process	22/3338	0.00849989
GO:0009110	vitamin biosynthetic process	525525	0.00853316
GO:0036010	protein localization to endosome	525525	0.00853316
GO:0046426	negative regulation of JAK-STAT cascade	525525	0.00853316
GO:0046697	decidualization	525525	0.00853316
GO:0050687	negative regulation of defense response to virus	525525	0.00853316
GO:0071677	positive regulation of mononuclear cell migration	525525	0.00853316
GO:0042158	lipoprotein biosynthetic process	29/3338	0.0087962
GO:0030041	actin filament polymerization	49/3338	0.0088736
GO:0002639	positive regulation of immunoglobulin production	16/3338	0.00905804
GO:0042149	cellular response to glucose starvation	16/3338	0.00905804
GO:0009108	coenzyme biosynthetic process	66/3338	0.00928301
GO:0046467	membrane lipid biosynthetic process	40/3338	0.00930121
GO:0006890	retrograde vesicle-mediated transport, Golgi to ER	27/3338	0.00940329
GO:0048660	regulation of smooth muscle cell proliferation	46/3338	0.00950093
GO:0006757	ATP generation from ADP	34/3338	0.00969151
GO:0045061	thymic T cell selection	525494	0.00969151
GO:2000810	regulation of bicellular tight junction assembly	525494	0.00969151
GO:0032388	positive regulation of intracellular transport	56/3338	0.0098306
GO:0048863	stem cell differentiation	65/3338	0.00989886

## Sheet: Sheet2
CGGA Glioma CD44 Positive Related Genes
KEGG Pathway
ID	Description	GeneRatio	p.adjust
hsa04380	Osteoclast differentiation	70/1748	5.2977e-14
hsa05169	Epstein-Barr virus infection	94/1748	1.46232e-13
hsa05132	Salmonella infection	109/1748	1.46232e-13
hsa05145	Toxoplasmosis	61/1748	1.54892e-12
hsa05140	Leishmaniasis	47/1748	3.99939e-12
hsa05152	Tuberculosis	83/1748	6.08998e-12
hsa04668	TNF signaling pathway	59/1748	1.59813e-11
hsa04141	Protein processing in endoplasmic reticulum	79/1748	1.59813e-11
hsa05164	Influenza A	79/1748	1.79484e-11
hsa05130	Pathogenic Escherichia coli infection	87/1748	1.79484e-11
hsa05162	Measles	68/1748	1.79484e-11
hsa04142	Lysosome	62/1748	3.01493e-10
hsa05133	Pertussis	43/1748	6.5564e-10
hsa04064	NF-kappa B signaling pathway	53/1748	7.12282e-10
hsa04145	Phagosome	69/1748	7.29872e-10
hsa05135	Yersinia infection	62/1748	8.01479e-09
hsa04659	Th17 cell differentiation	52/1748	8.50383e-09
hsa04621	NOD-like receptor signaling pathway	75/1748	1.65158e-08
hsa05167	Kaposi sarcoma-associated herpesvirus infection	78/1748	2.89413e-08
hsa04620	Toll-like receptor signaling pathway	49/1748	8.60462e-08
hsa05323	Rheumatoid arthritis	45/1748	1.22261e-07
hsa04510	Focal adhesion	78/1748	2.18132e-07
hsa05205	Proteoglycans in cancer	79/1748	2.42426e-07
hsa04210	Apoptosis	58/1748	2.92345e-07
hsa05142	Chagas disease	47/1748	3.40321e-07
hsa05321	Inflammatory bowel disease	34/1748	5.82848e-07
hsa05134	Legionellosis	31/1748	6.72592e-07
hsa04640	Hematopoietic cell lineage	45/1748	9.94761e-07
hsa05166	Human T-cell leukemia virus 1 infection	81/1748	1.05648e-06
hsa04933	AGE-RAGE signaling pathway in diabetic complications	45/1748	1.34001e-06
hsa05131	Shigellosis	87/1748	3.35633e-06
hsa04630	JAK-STAT signaling pathway	63/1748	3.35633e-06
hsa04810	Regulation of actin cytoskeleton	79/1748	3.57258e-06
hsa05160	Hepatitis C	61/1748	5.03015e-06
hsa05161	Hepatitis B	62/1748	7.3042e-06
hsa04010	MAPK signaling pathway	98/1748	1.2397e-05
hsa04670	Leukocyte transendothelial migration	47/1748	1.32497e-05
hsa05170	Human immunodeficiency virus 1 infection	75/1748	1.7673e-05
hsa04066	HIF-1 signaling pathway	45/1748	2.00016e-05
hsa05416	Viral myocarditis	29/1748	3.02613e-05
hsa04625	C-type lectin receptor signaling pathway	43/1748	3.02743e-05
hsa05212	Pancreatic cancer	34/1748	3.86093e-05
hsa04060	Cytokine-cytokine receptor interaction	96/1748	4.28038e-05
hsa04062	Chemokine signaling pathway	67/1748	8.95385e-05
hsa04140	Autophagy - animal	51/1748	0.000131313
hsa04672	Intestinal immune network for IgA production	24/1748	0.000135596
hsa04061	Viral protein interaction with cytokine and cytokine receptor	40/1748	0.000146066
hsa04611	Platelet activation	47/1748	0.00015144
hsa04657	IL-17 signaling pathway	38/1748	0.000168771
hsa04216	Ferroptosis	21/1748	0.00017457
hsa00520	Amino sugar and nucleotide sugar metabolism	23/1748	0.00028381
hsa04151	PI3K-Akt signaling pathway	107/1748	0.000385019
hsa04612	Antigen processing and presentation	32/1748	0.000475456
hsa05163	Human cytomegalovirus infection	73/1748	0.000496087
hsa04658	Th1 and Th2 cell differentiation	36/1748	0.000543773
hsa04217	Necroptosis	55/1748	0.000543773
hsa05330	Allograft rejection	19/1748	0.000564583
hsa05235	PD-L1 expression and PD-1 checkpoint pathway in cancer	35/1748	0.000574223
hsa04666	Fc gamma R-mediated phagocytosis	37/1748	0.000766092
hsa04130	SNARE interactions in vesicular transport	17/1748	0.000776799
hsa00513	Various types of N-glycan biosynthesis	19/1748	0.000799309
hsa04144	Endocytosis	79/1748	0.000799309
hsa05332	Graft-versus-host disease	20/1748	0.000799309
hsa05146	Amoebiasis	38/1748	0.00102369
hsa05222	Small cell lung cancer	35/1748	0.00110803
hsa05168	Herpes simplex virus 1 infection	140/1748	0.00111028
hsa05418	Fluid shear stress and atherosclerosis	48/1748	0.00129699
hsa05220	Chronic myeloid leukemia	30/1748	0.0013865
hsa00510	N-Glycan biosynthesis	22/1748	0.00145175
hsa04520	Adherens junction	28/1748	0.00215964
hsa04610	Complement and coagulation cascades	32/1748	0.00230658
hsa04662	B cell receptor signaling pathway	31/1748	0.00254434
hsa05203	Viral carcinogenesis	64/1748	0.0027547
hsa05210	Colorectal cancer	32/1748	0.00280773
hsa04940	Type I diabetes mellitus	19/1748	0.00317962
hsa04071	Sphingolipid signaling pathway	41/1748	0.00327519
hsa05144	Malaria	21/1748	0.00375006
hsa05100	Bacterial invasion of epithelial cells	29/1748	0.00375006
hsa05202	Transcriptional misregulation in cancer	60/1748	0.00413581
hsa04015	Rap1 signaling pathway	64/1748	0.00576339
hsa05165	Human papillomavirus infection	94/1748	0.00676204
hsa05211	Renal cell carcinoma	25/1748	0.0144445
hsa04218	Cellular senescence	48/1748	0.0168469
hsa04512	ECM-receptor interaction	30/1748	0.0170746
hsa04917	Prolactin signaling pathway	25/1748	0.0173249
hsa04514	Cell adhesion molecules	46/1748	0.0180439
hsa04530	Tight junction	51/1748	0.018939
hsa05221	Acute myeloid leukemia	24/1748	0.018939
hsa04722	Neurotrophin signaling pathway	38/1748	0.0193659
hsa04068	FoxO signaling pathway	41/1748	0.0207373
hsa04137	Mitophagy - animal	24/1748	0.0226389
hsa01521	EGFR tyrosine kinase inhibitor resistance	27/1748	0.022801
hsa00514	Other types of O-glycan biosynthesis	18/1748	0.0231196
hsa05223	Non-small cell lung cancer	25/1748	0.0236784
hsa00511	Other glycan degradation	9/1748	0.0244098
hsa05310	Asthma	13/1748	0.0285349
hsa04660	T cell receptor signaling pathway	33/1748	0.0332722
hsa00531	Glycosaminoglycan degradation	9/1748	0.0364742
hsa00512	Mucin type O-glycan biosynthesis	13/1748	0.0375745
hsa04120	Ubiquitin mediated proteolysis	42/1748	0.0375745
hsa05320	Autoimmune thyroid disease	19/1748	0.0383395
hsa03060	Protein export	10/1748	0.048146

## Sheet: Sheet3
CGGA Glioma CD44 Negative Related Genes
Biological Process
ID	Description	GeneRatio	p.adjust
GO:0097479	synaptic vesicle localization	14/173	6.58073e-07
GO:0017157	regulation of exocytosis	15/173	1.17998e-06
GO:0017156	calcium ion regulated exocytosis	13/173	1.17998e-06
GO:0099504	synaptic vesicle cycle	14/173	1.61408e-06
GO:0017158	regulation of calcium ion-dependent exocytosis	11/173	2.61569e-06
GO:0048489	synaptic vesicle transport	12/173	4.59724e-06
GO:0097480	establishment of synaptic vesicle localization	12/173	4.59724e-06
GO:0046928	regulation of neurotransmitter secretion	10/173	9.86351e-06
GO:0007269	neurotransmitter secretion	12/173	1.12032e-05
GO:0099643	signal release from synapse	12/173	1.12032e-05
GO:0099003	vesicle-mediated transport in synapse	13/173	1.12824e-05
GO:0098693	regulation of synaptic vesicle cycle	10/173	1.33787e-05
GO:0050804	modulation of chemical synaptic transmission	18/173	1.72445e-05
GO:0099177	regulation of trans-synaptic signaling	18/173	1.72445e-05
GO:0016079	synaptic vesicle exocytosis	10/173	1.90317e-05
GO:0051648	vesicle localization	15/173	1.94677e-05
GO:0006836	neurotransmitter transport	14/173	2.3191e-05
GO:0050808	synapse organization	17/173	2.59304e-05
GO:1903305	regulation of regulated secretory pathway	11/173	2.7439e-05
GO:0023061	signal release	18/173	2.7439e-05
GO:2000300	regulation of synaptic vesicle exocytosis	8/173	5.29239e-05
GO:0051588	regulation of neurotransmitter transport	10/173	5.54152e-05
GO:1902803	regulation of synaptic vesicle transport	8/173	8.57079e-05
GO:0051650	establishment of vesicle localization	13/173	0.00023838
GO:0048172	regulation of short-term neuronal synaptic plasticity	4/173	0.000639375
GO:0048167	regulation of synaptic plasticity	10/173	0.000678213
GO:0097091	synaptic vesicle clustering	4/173	0.000783651
GO:0001505	regulation of neurotransmitter levels	13/173	0.0017203
GO:0006904	vesicle docking involved in exocytosis	5/173	0.00286602
GO:0048168	regulation of neuronal synaptic plasticity	5/173	0.00697741
GO:0007409	axonogenesis	14/173	0.00697741
GO:0016188	synaptic vesicle maturation	3/173	0.00900327

## Sheet: Sheet4
CGGA Glioma CD44 Negative Related Genes
KEGG Pathway
ID	Description	GeneRatio	p.adjust
hsa04721	Synaptic vesicle cycle	8/173	3.42905e-06

## Sheet: Sheet5
CGGA GBM CD44 Positive Related Genes
Biological Process
ID	Description	GeneRatio	p.adjust
GO:0002446	neutrophil mediated immunity	237/3969	4.50335e-36
GO:0043312	neutrophil degranulation	231/3969	1.21044e-35
GO:0042119	neutrophil activation	235/3969	1.21044e-35
GO:0002283	neutrophil activation involved in immune response	231/3969	2.18775e-35
GO:0042110	T cell activation	199/3969	2.85363e-23
GO:0001819	positive regulation of cytokine production	196/3969	5.51487e-22
GO:0007159	leukocyte cell-cell adhesion	154/3969	4.31087e-21
GO:0045785	positive regulation of cell adhesion	174/3969	1.09453e-20
GO:0045088	regulation of innate immune response	189/3969	1.10736e-20
GO:0007249	I-kappaB kinase/NF-kappaB signaling	130/3969	2.12581e-20
GO:1903037	regulation of leukocyte cell-cell adhesion	141/3969	4.01299e-20
GO:1903039	positive regulation of leukocyte cell-cell adhesion	110/3969	5.55559e-19
GO:0043123	positive regulation of I-kappaB kinase/NF-kappaB signaling	97/3969	1.35507e-18
GO:0022409	positive regulation of cell-cell adhesion	120/3969	1.11638e-17
GO:0043122	regulation of I-kappaB kinase/NF-kappaB signaling	114/3969	1.11638e-17
GO:0050863	regulation of T cell activation	139/3969	1.13071e-17
GO:0022407	regulation of cell-cell adhesion	166/3969	1.92631e-17
GO:0051607	defense response to virus	113/3969	4.91745e-17
GO:0009615	response to virus	141/3969	6.61351e-17
GO:0002237	response to molecule of bacterial origin	146/3969	8.5185e-17
GO:1903706	regulation of hemopoiesis	184/3969	3.74716e-16
GO:0050870	positive regulation of T cell activation	99/3969	4.54493e-16
GO:0034976	response to endoplasmic reticulum stress	125/3969	1.54909e-15
GO:0032496	response to lipopolysaccharide	139/3969	1.54909e-15
GO:0002697	regulation of immune effector process	177/3969	1.85758e-15
GO:1903708	positive regulation of hemopoiesis	92/3969	1.85758e-15
GO:0019058	viral life cycle	138/3969	2.03995e-15
GO:0030217	T cell differentiation	110/3969	2.5709e-15
GO:0045089	positive regulation of innate immune response	152/3969	1.35758e-14
GO:0034341	response to interferon-gamma	94/3969	5.11022e-14
GO:0071216	cellular response to biotic stimulus	106/3969	5.25131e-14
GO:0030098	lymphocyte differentiation	142/3969	5.77036e-14
GO:1902105	regulation of leukocyte differentiation	117/3969	7.46846e-14
GO:0030099	myeloid cell differentiation	160/3969	9.14695e-14
GO:0002683	negative regulation of immune system process	173/3969	1.41984e-13
GO:0002221	pattern recognition receptor signaling pathway	92/3969	2.1579e-13
GO:0006986	response to unfolded protein	85/3969	2.1579e-13
GO:0002699	positive regulation of immune effector process	98/3969	2.56008e-13
GO:0002703	regulation of leukocyte mediated immunity	93/3969	2.89817e-13
GO:0035966	response to topologically incorrect protein	92/3969	4.25967e-13
GO:0032944	regulation of mononuclear cell proliferation	95/3969	5.55912e-13
GO:0002218	activation of innate immune response	129/3969	6.32144e-13
GO:0070663	regulation of leukocyte proliferation	99/3969	6.46578e-13
GO:1902107	positive regulation of leukocyte differentiation	73/3969	7.41818e-13
GO:0050670	regulation of lymphocyte proliferation	94/3969	1.1022e-12
GO:0060759	regulation of response to cytokine stimulus	88/3969	1.29809e-12
GO:0032943	mononuclear cell proliferation	114/3969	2.15352e-12
GO:0007265	Ras protein signal transduction	165/3969	2.15352e-12
GO:0002758	innate immune response-activating signal transduction	121/3969	2.65943e-12
GO:0070661	leukocyte proliferation	121/3969	2.65943e-12
GO:0001959	regulation of cytokine-mediated signaling pathway	83/3969	2.78199e-12
GO:0051249	regulation of lymphocyte activation	175/3969	2.78199e-12
GO:0046651	lymphocyte proliferation	113/3969	2.81879e-12
GO:0043900	regulation of multi-organism process	152/3969	3.49224e-12
GO:0002822	regulation of adaptive immune response based on somatic recombination	72/3969	3.5944e-12
GO:0002819	regulation of adaptive immune response	77/3969	3.9266e-12
GO:0032606	type I interferon production	66/3969	4.0042e-12
GO:0050867	positive regulation of cell activation	148/3969	6.55551e-12
GO:0046631	alpha-beta T cell activation	69/3969	7.39613e-12
GO:0071346	cellular response to interferon-gamma	83/3969	7.73255e-12
GO:0071219	cellular response to molecule of bacterial origin	93/3969	1.02999e-11
GO:0042098	T cell proliferation	84/3969	1.06352e-11
GO:0016050	vesicle organization	127/3969	1.38315e-11
GO:0034620	cellular response to unfolded protein	69/3969	1.68132e-11
GO:0002224	toll-like receptor signaling pathway	71/3969	1.73272e-11
GO:0010256	endomembrane system organization	159/3969	1.92632e-11
GO:0031331	positive regulation of cellular catabolic process	137/3969	1.99458e-11
GO:0032479	regulation of type I interferon production	64/3969	2.01797e-11
GO:0051701	interaction with host	91/3969	2.81214e-11
GO:0002696	positive regulation of leukocyte activation	142/3969	2.81214e-11
GO:0043161	proteasome-mediated ubiquitin-dependent protein catabolic process	153/3969	2.969e-11
GO:0071496	cellular response to external stimulus	130/3969	3.16526e-11
GO:0050900	leukocyte migration	175/3969	3.63563e-11
GO:0045621	positive regulation of lymphocyte differentiation	52/3969	4.11724e-11
GO:0002573	myeloid leukocyte differentiation	89/3969	4.11724e-11
GO:0030198	extracellular matrix organization	138/3969	4.11724e-11
GO:0035967	cellular response to topologically incorrect protein	75/3969	5.00031e-11
GO:0070482	response to oxygen levels	145/3969	5.62994e-11
GO:0002698	negative regulation of immune effector process	61/3969	6.0391e-11
GO:0010498	proteasomal protein catabolic process	168/3969	6.52696e-11
GO:0046632	alpha-beta T cell differentiation	54/3969	8.7644e-11
GO:0042108	positive regulation of cytokine biosynthetic process	41/3969	1.20976e-10
GO:0060333	interferon-gamma-mediated signaling pathway	50/3969	1.48127e-10
GO:0071222	cellular response to lipopolysaccharide	88/3969	1.50135e-10
GO:0045582	positive regulation of T cell differentiation	47/3969	1.52645e-10
GO:0043062	extracellular structure organization	151/3969	2.19439e-10
GO:0002285	lymphocyte activation involved in immune response	80/3969	2.35417e-10
GO:0009896	positive regulation of catabolic process	151/3969	2.64587e-10
GO:0036293	response to decreased oxygen levels	136/3969	2.83816e-10
GO:2001233	regulation of apoptotic signaling pathway	146/3969	3.13179e-10
GO:0030968	endoplasmic reticulum unfolded protein response	60/3969	3.17974e-10
GO:0046634	regulation of alpha-beta T cell activation	50/3969	3.99407e-10
GO:0032103	positive regulation of response to external stimulus	122/3969	4.3131e-10
GO:0006888	ER to Golgi vesicle-mediated transport	89/3969	4.47132e-10
GO:0002685	regulation of leukocyte migration	84/3969	4.65475e-10
GO:0001666	response to hypoxia	132/3969	5.21633e-10
GO:0006914	autophagy	170/3969	5.21633e-10
GO:0061919	process utilizing autophagic mechanism	170/3969	5.21633e-10
GO:0019882	antigen processing and presentation	93/3969	5.59701e-10
GO:0048872	homeostasis of number of cells	99/3969	5.71254e-10
GO:0042129	regulation of T cell proliferation	71/3969	6.18748e-10
GO:0045619	regulation of lymphocyte differentiation	75/3969	7.43816e-10
GO:0097191	extrinsic apoptotic signaling pathway	92/3969	7.89728e-10
GO:0009100	glycoprotein metabolic process	148/3969	9.11303e-10
GO:0045580	regulation of T cell differentiation	65/3969	1.01572e-09
GO:0051092	positive regulation of NF-kappaB transcription factor activity	68/3969	1.37725e-09
GO:0030260	entry into host cell	63/3969	1.48253e-09
GO:0044409	entry into host	63/3969	1.48253e-09
GO:0051806	entry into cell of other organism involved in symbiotic interaction	63/3969	1.48253e-09
GO:0051828	entry into other organism involved in symbiotic interaction	63/3969	1.48253e-09
GO:0043367	CD4-positive, alpha-beta T cell differentiation	42/3969	1.56221e-09
GO:0050663	cytokine secretion	96/3969	1.56221e-09
GO:2001234	negative regulation of apoptotic signaling pathway	93/3969	1.56221e-09
GO:0031589	cell-substrate adhesion	129/3969	1.56221e-09
GO:0030100	regulation of endocytosis	108/3969	1.65966e-09
GO:0050852	T cell receptor signaling pathway	84/3969	2.52757e-09
GO:0030522	intracellular receptor signaling pathway	107/3969	3.00553e-09
GO:0002705	positive regulation of leukocyte mediated immunity	62/3969	3.10305e-09
GO:0043687	post-translational protein modification	130/3969	3.16482e-09
GO:2001236	regulation of extrinsic apoptotic signaling pathway	69/3969	3.49736e-09
GO:1903362	regulation of cellular protein catabolic process	97/3969	3.91939e-09
GO:0002718	regulation of cytokine production involved in immune response	45/3969	4.01015e-09
GO:0051091	positive regulation of DNA-binding transcription factor activity	101/3969	4.26803e-09
GO:0045807	positive regulation of endocytosis	68/3969	5.06602e-09
GO:0046637	regulation of alpha-beta T cell differentiation	37/3969	5.37417e-09
GO:0060326	cell chemotaxis	113/3969	5.96909e-09
GO:0048193	Golgi vesicle transport	131/3969	6.09979e-09
GO:0043903	regulation of symbiosis, encompassing mutualism through parasitism	89/3969	6.27631e-09
GO:0038061	NIK/NF-kappaB signaling	77/3969	7.38025e-09
GO:0009101	glycoprotein biosynthetic process	125/3969	8.15767e-09
GO:0051251	positive regulation of lymphocyte activation	121/3969	8.55164e-09
GO:0071706	tumor necrosis factor superfamily cytokine production	72/3969	1.04017e-08
GO:0035710	CD4-positive, alpha-beta T cell activation	47/3969	1.20663e-08
GO:0042116	macrophage activation	48/3969	1.26895e-08
GO:0071887	leukocyte apoptotic process	51/3969	1.40872e-08
GO:0050777	negative regulation of immune response	66/3969	1.46569e-08
GO:1905897	regulation of response to endoplasmic reticulum stress	44/3969	1.52181e-08
GO:0071260	cellular response to mechanical stimulus	42/3969	2.06849e-08
GO:0002367	cytokine production involved in immune response	50/3969	2.07343e-08
GO:0097193	intrinsic apoptotic signaling pathway	107/3969	2.16351e-08
GO:0032608	interferon-beta production	31/3969	2.32605e-08
GO:0002700	regulation of production of molecular mediator of immune response	62/3969	2.4294e-08
GO:0070665	positive regulation of leukocyte proliferation	62/3969	2.4294e-08
GO:0032722	positive regulation of chemokine production	34/3969	2.85381e-08
GO:0042107	cytokine metabolic process	57/3969	2.89373e-08
GO:0046718	viral entry into host cell	56/3969	2.94729e-08
GO:0002824	positive regulation of adaptive immune response based on somatic recom	49/3969	2.97143e-08
GO:0002286	T cell activation involved in immune response	51/3969	3.03927e-08
GO:0032648	regulation of interferon-beta production	30/3969	3.15968e-08
GO:0042176	regulation of protein catabolic process	132/3969	3.3801e-08
GO:0032946	positive regulation of mononuclear cell proliferation	59/3969	3.76675e-08
GO:1903555	regulation of tumor necrosis factor superfamily cytokine production	69/3969	4.05888e-08
GO:0006984	ER-nucleus signaling pathway	29/3969	4.37402e-08
GO:0007162	negative regulation of cell adhesion	106/3969	4.37402e-08
GO:0042089	cytokine biosynthetic process	56/3969	5.94323e-08
GO:0034612	response to tumor necrosis factor	112/3969	6.25337e-08
GO:0042035	regulation of cytokine biosynthetic process	53/3969	6.3516e-08
GO:0002474	antigen processing and presentation of peptide antigen via MHC class I	47/3969	6.3516e-08
GO:0002821	positive regulation of adaptive immune response	50/3969	6.49657e-08
GO:0050792	regulation of viral process	82/3969	6.84353e-08
GO:0010506	regulation of autophagy	116/3969	6.95404e-08
GO:0060760	positive regulation of response to cytokine stimulus	33/3969	7.07746e-08
GO:0071214	cellular response to abiotic stimulus	117/3969	7.37256e-08
GO:0104004	cellular response to environmental stimulus	117/3969	7.37256e-08
GO:0002706	regulation of lymphocyte mediated immunity	64/3969	7.37256e-08
GO:0050671	positive regulation of lymphocyte proliferation	58/3969	7.37256e-08
GO:0032637	interleukin-8 production	42/3969	7.70036e-08
GO:0042326	negative regulation of phosphorylation	154/3969	8.05554e-08
GO:0000209	protein polyubiquitination	111/3969	8.05554e-08
GO:0043370	regulation of CD4-positive, alpha-beta T cell differentiation	29/3969	8.23009e-08
GO:1903557	positive regulation of tumor necrosis factor superfamily cytokine prod	44/3969	8.36235e-08
GO:0002456	T cell mediated immunity	50/3969	9.03265e-08
GO:0032640	tumor necrosis factor production	68/3969	9.83361e-08
GO:0002262	myeloid cell homeostasis	63/3969	1.03128e-07
GO:0032481	positive regulation of type I interferon production	40/3969	1.03128e-07
GO:0002576	platelet degranulation	57/3969	1.03128e-07
GO:0002687	positive regulation of leukocyte migration	57/3969	1.03128e-07
GO:0034330	cell junction organization	105/3969	1.03128e-07
GO:0050707	regulation of cytokine secretion	82/3969	1.04023e-07
GO:0042093	T-helper cell differentiation	33/3969	1.17641e-07
GO:1903050	regulation of proteolysis involved in cellular protein catabolic proce	83/3969	1.20101e-07
GO:2000514	regulation of CD4-positive, alpha-beta T cell activation	34/3969	1.40075e-07
GO:0006487	protein N-linked glycosylation	40/3969	1.61681e-07
GO:0002429	immune response-activating cell surface receptor signaling pathway	154/3969	1.6706e-07
GO:0001818	negative regulation of cytokine production	106/3969	1.6706e-07
GO:0032615	interleukin-12 production	32/3969	1.6989e-07
GO:0006900	vesicle budding from membrane	48/3969	1.89769e-07
GO:0002755	MyD88-dependent toll-like receptor signaling pathway	24/3969	1.92655e-07
GO:0051250	negative regulation of lymphocyte activation	62/3969	1.95888e-07
GO:0043405	regulation of MAP kinase activity	117/3969	2.10933e-07
GO:0050688	regulation of defense response to virus	38/3969	2.18069e-07
GO:0045862	positive regulation of proteolysis	124/3969	2.24425e-07
GO:0046635	positive regulation of alpha-beta T cell activation	34/3969	2.32823e-07
GO:0061136	regulation of proteasomal protein catabolic process	73/3969	2.39227e-07
GO:0030595	leukocyte chemotaxis	85/3969	2.44863e-07
GO:0050868	negative regulation of T cell activation	51/3969	2.48804e-07
GO:0032680	regulation of tumor necrosis factor production	66/3969	2.533e-07
GO:0035455	response to interferon-alpha	17/3969	2.84599e-07
GO:0002292	T cell differentiation involved in immune response	36/3969	2.89206e-07
GO:0051090	regulation of DNA-binding transcription factor activity	142/3969	3.08987e-07
GO:0022408	negative regulation of cell-cell adhesion	72/3969	3.35072e-07
GO:0002294	CD4-positive, alpha-beta T cell differentiation involved in immune res	33/3969	3.35072e-07
GO:0032677	regulation of interleukin-8 production	38/3969	3.35549e-07
GO:0048194	Golgi vesicle budding	40/3969	3.71743e-07
GO:1903038	negative regulation of leukocyte cell-cell adhesion	56/3969	3.77243e-07
GO:0032760	positive regulation of tumor necrosis factor production	42/3969	3.89723e-07
GO:0046638	positive regulation of alpha-beta T cell differentiation	28/3969	3.89723e-07
GO:0042102	positive regulation of T cell proliferation	45/3969	3.89723e-07
GO:0060337	type I interferon signaling pathway	45/3969	3.89723e-07
GO:0071357	cellular response to type I interferon	45/3969	3.89723e-07
GO:0071559	response to transforming growth factor beta	93/3969	4.5591e-07
GO:0001961	positive regulation of cytokine-mediated signaling pathway	29/3969	4.91951e-07
GO:1903311	regulation of mRNA metabolic process	112/3969	5.1663e-07
GO:0002287	alpha-beta T cell activation involved in immune response	33/3969	5.43648e-07
GO:0002293	alpha-beta T cell differentiation involved in immune response	33/3969	5.43648e-07
GO:0050729	positive regulation of inflammatory response	63/3969	5.43648e-07
GO:0070646	protein modification by small protein removal	105/3969	5.52097e-07
GO:0034340	response to type I interferon	46/3969	5.52097e-07
GO:0070672	response to interleukin-15	13/3969	5.84154e-07
GO:0032147	activation of protein kinase activity	114/3969	6.87235e-07
GO:0007229	integrin-mediated signaling pathway	47/3969	7.77699e-07
GO:0032635	interleukin-6 production	65/3969	7.90022e-07
GO:0033619	membrane protein proteolysis	32/3969	7.95399e-07
GO:0032642	regulation of chemokine production	40/3969	8.2633e-07
GO:0002753	cytoplasmic pattern recognition receptor signaling pathway	33/3969	8.88362e-07
GO:0002695	negative regulation of leukocyte activation	69/3969	9.11203e-07
GO:0006979	response to oxidative stress	145/3969	9.33283e-07
GO:0034599	cellular response to oxidative stress	105/3969	9.48045e-07
GO:0032609	interferon-gamma production	50/3969	9.48045e-07
GO:0071453	cellular response to oxygen levels	86/3969	9.59123e-07
GO:0006457	protein folding	84/3969	9.61045e-07
GO:0002460	adaptive immune response based on somatic recombination of immune rece	121/3969	9.61045e-07
GO:0032655	regulation of interleukin-12 production	30/3969	9.90716e-07
GO:0001933	negative regulation of protein phosphorylation	139/3969	1.02458e-06
GO:0071347	cellular response to interleukin-1	70/3969	1.03171e-06
GO:0001701	in utero embryonic development	124/3969	1.09069e-06
GO:0032649	regulation of interferon-gamma production	46/3969	1.09162e-06
GO:0009408	response to heat	69/3969	1.1301e-06
GO:0070555	response to interleukin-1	78/3969	1.15885e-06
GO:0032602	chemokine production	42/3969	1.18088e-06
GO:1901222	regulation of NIK/NF-kappaB signaling	51/3969	1.20248e-06
GO:0043620	regulation of DNA-templated transcription in response to stress	54/3969	1.36229e-06
GO:0033209	tumor necrosis factor-mediated signaling pathway	66/3969	1.5043e-06
GO:0002825	regulation of T-helper 1 type immune response	19/3969	1.5618e-06
GO:0048010	vascular endothelial growth factor receptor signaling pathway	44/3969	1.643e-06
GO:0002886	regulation of myeloid leukocyte mediated immunity	30/3969	1.64497e-06
GO:0006903	vesicle targeting	43/3969	1.67522e-06
GO:0034504	protein localization to nucleus	93/3969	1.73096e-06
GO:0043901	negative regulation of multi-organism process	67/3969	1.7319e-06
GO:0007179	transforming growth factor beta receptor signaling pathway	75/3969	1.97943e-06
GO:0006509	membrane protein ectodomain proteolysis	25/3969	1.99629e-06
GO:0048002	antigen processing and presentation of peptide antigen	72/3969	2.15363e-06
GO:1903320	regulation of protein modification by small protein conjugation or rem	84/3969	2.15723e-06
GO:0035723	interleukin-15-mediated signaling pathway	756023	2.19051e-06
GO:0071350	cellular response to interleukin-15	756023	2.19051e-06
GO:0097529	myeloid leukocyte migration	78/3969	2.19051e-06
GO:0070498	interleukin-1-mediated signaling pathway	45/3969	2.19051e-06
GO:0032675	regulation of interleukin-6 production	61/3969	2.32146e-06
GO:0007599	hemostasis	114/3969	2.47859e-06
GO:0002831	regulation of response to biotic stimulus	57/3969	2.50158e-06
GO:1903900	regulation of viral life cycle	60/3969	2.52512e-06
GO:0032728	positive regulation of interferon-beta production	20/3969	2.65005e-06
GO:0016579	protein deubiquitination	98/3969	2.90702e-06
GO:2001237	negative regulation of extrinsic apoptotic signaling pathway	46/3969	2.90702e-06
GO:0070423	nucleotide-binding oligomerization domain containing signaling pathway	22/3969	2.90702e-06
GO:0034138	toll-like receptor 3 signaling pathway	15/3969	3.07671e-06
GO:0006486	protein glycosylation	91/3969	3.08317e-06
GO:0043413	macromolecule glycosylation	91/3969	3.08317e-06
GO:0050764	regulation of phagocytosis	44/3969	3.14376e-06
GO:0070085	glycosylation	94/3969	3.1525e-06
GO:0008360	regulation of cell shape	60/3969	3.20959e-06
GO:0071356	cellular response to tumor necrosis factor	100/3969	3.20959e-06
GO:0050708	regulation of protein secretion	148/3969	3.224e-06
GO:0072678	T cell migration	33/3969	3.2452e-06
GO:0033627	cell adhesion mediated by integrin	34/3969	3.38793e-06
GO:0042088	T-helper 1 type immune response	25/3969	3.46065e-06
GO:0001776	leukocyte homeostasis	40/3969	3.48434e-06
GO:2000106	regulation of leukocyte apoptotic process	39/3969	3.5105e-06
GO:0048199	vesicle targeting, to, from or within Golgi	36/3969	3.5105e-06
GO:0007596	blood coagulation	112/3969	3.5105e-06
GO:1901224	positive regulation of NIK/NF-kappaB signaling	37/3969	3.52784e-06
GO:0002791	regulation of peptide secretion	155/3969	3.5445e-06
GO:0034329	cell junction assembly	86/3969	3.55146e-06
GO:0038093	Fc receptor signaling pathway	86/3969	3.55146e-06
GO:1901653	cellular response to peptide	125/3969	3.55146e-06
GO:0046636	negative regulation of alpha-beta T cell activation	23/3969	3.78435e-06
GO:0002708	positive regulation of lymphocyte mediated immunity	46/3969	3.78487e-06
GO:0050866	negative regulation of cell activation	74/3969	3.9208e-06
GO:0050730	regulation of peptidyl-tyrosine phosphorylation	90/3969	3.9583e-06
GO:0071560	cellular response to transforming growth factor beta stimulus	88/3969	4.12219e-06
GO:0031098	stress-activated protein kinase signaling cascade	106/3969	4.21927e-06
GO:0036294	cellular response to decreased oxygen levels	79/3969	4.21927e-06
GO:0050920	regulation of chemotaxis	79/3969	4.21927e-06
GO:0032755	positive regulation of interleukin-6 production	43/3969	4.31987e-06
GO:0046777	protein autophosphorylation	84/3969	4.37122e-06
GO:0071902	positive regulation of protein serine/threonine kinase activity	111/3969	4.47619e-06
GO:0045732	positive regulation of protein catabolic process	78/3969	4.69006e-06
GO:0050921	positive regulation of chemotaxis	55/3969	4.69411e-06
GO:0050817	coagulation	113/3969	4.84331e-06
GO:0090114	COPII-coated vesicle budding	35/3969	4.97167e-06
GO:1903532	positive regulation of secretion by cell	128/3969	5.07493e-06
GO:0035872	nucleotide-binding domain, leucine rich repeat containing receptor sig	22/3969	5.23987e-06
GO:2000058	regulation of ubiquitin-dependent protein catabolic process	59/3969	5.49444e-06
GO:0046639	negative regulation of alpha-beta T cell differentiation	17/3969	5.49444e-06
GO:0002244	hematopoietic progenitor cell differentiation	64/3969	5.49444e-06
GO:0006913	nucleocytoplasmic transport	113/3969	5.59986e-06
GO:0007259	JAK-STAT cascade	61/3969	5.7941e-06
GO:0030316	osteoclast differentiation	43/3969	5.89227e-06
GO:0018212	peptidyl-tyrosine modification	119/3969	5.9278e-06
GO:0007568	aging	107/3969	5.95226e-06
GO:0031663	lipopolysaccharide-mediated signaling pathway	30/3969	6.2038e-06
GO:0045444	fat cell differentiation	80/3969	6.72269e-06
GO:0051047	positive regulation of secretion	135/3969	6.80955e-06
GO:0036498	IRE1-mediated unfolded protein response	32/3969	6.86119e-06
GO:0035666	TRIF-dependent toll-like receptor signaling pathway	19/3969	6.98361e-06
GO:0043434	response to peptide hormone	137/3969	7.04837e-06
GO:0002709	regulation of T cell mediated immunity	34/3969	7.14643e-06
GO:0034605	cellular response to heat	55/3969	7.79389e-06
GO:0043371	negative regulation of CD4-positive, alpha-beta T cell differentiation	15/3969	8.23082e-06
GO:0031330	negative regulation of cellular catabolic process	91/3969	8.40352e-06
GO:0051169	nuclear transport	113/3969	8.76935e-06
GO:0002478	antigen processing and presentation of exogenous peptide antigen	66/3969	8.77608e-06
GO:0019884	antigen processing and presentation of exogenous antigen	68/3969	8.8384e-06
GO:0031668	cellular response to extracellular stimulus	92/3969	8.85309e-06
GO:0043618	regulation of transcription from RNA polymerase II promoter in respons	50/3969	9.00025e-06
GO:0070936	protein K48-linked ubiquitination	29/3969	9.00025e-06
GO:0006909	phagocytosis	119/3969	9.03147e-06
GO:0032868	response to insulin	93/3969	9.30656e-06
GO:0071456	cellular response to hypoxia	75/3969	9.40711e-06
GO:0009266	response to temperature stimulus	85/3969	9.59583e-06
GO:0007160	cell-matrix adhesion	80/3969	9.64129e-06
GO:0032623	interleukin-2 production	31/3969	9.87279e-06
GO:1903531	negative regulation of secretion by cell	76/3969	1.02277e-05
GO:0016236	macroautophagy	99/3969	1.06577e-05
GO:0045637	regulation of myeloid cell differentiation	87/3969	1.0888e-05
GO:0002711	positive regulation of T cell mediated immunity	26/3969	1.0888e-05
GO:0051817	modification of morphology or physiology of other organism involved in	47/3969	1.11368e-05
GO:0018108	peptidyl-tyrosine phosphorylation	117/3969	1.12264e-05
GO:0007030	Golgi organization	56/3969	1.14794e-05
GO:0019079	viral genome replication	50/3969	1.15333e-05
GO:0032434	regulation of proteasomal ubiquitin-dependent protein catabolic proces	50/3969	1.15333e-05
GO:0034101	erythrocyte homeostasis	50/3969	1.15333e-05
GO:0002720	positive regulation of cytokine production involved in immune response	28/3969	1.30132e-05
GO:0006022	aminoglycan metabolic process	64/3969	1.3116e-05
GO:0051056	regulation of small GTPase mediated signal transduction	110/3969	1.3996e-05
GO:0030203	glycosaminoglycan metabolic process	61/3969	1.43097e-05
GO:0090174	organelle membrane fusion	43/3969	1.45545e-05
GO:0070227	lymphocyte apoptotic process	33/3969	1.51031e-05
GO:0006469	negative regulation of protein kinase activity	82/3969	1.60449e-05
GO:0007565	female pregnancy	70/3969	1.60664e-05
GO:1903364	positive regulation of cellular protein catabolic process	55/3969	1.60664e-05
GO:0033673	negative regulation of kinase activity	88/3969	1.62257e-05
GO:0042157	lipoprotein metabolic process	52/3969	1.64463e-05
GO:0045639	positive regulation of myeloid cell differentiation	40/3969	1.72304e-05
GO:0032757	positive regulation of interleukin-8 production	26/3969	1.75203e-05
GO:0002761	regulation of myeloid leukocyte differentiation	48/3969	1.77917e-05
GO:0002756	MyD88-independent toll-like receptor signaling pathway	20/3969	1.89711e-05
GO:0002688	regulation of leukocyte chemotaxis	47/3969	1.93186e-05
GO:2001242	regulation of intrinsic apoptotic signaling pathway	62/3969	2.00646e-05
GO:0097530	granulocyte migration	55/3969	2.04148e-05
GO:2001243	negative regulation of intrinsic apoptotic signaling pathway	42/3969	2.0825e-05
GO:0006901	vesicle coating	33/3969	2.18869e-05
GO:0002702	positive regulation of production of molecular mediator of immune resp	41/3969	2.21772e-05
GO:0051348	negative regulation of transferase activity	95/3969	2.29742e-05
GO:1903573	negative regulation of response to endoplasmic reticulum stress	24/3969	2.30071e-05
GO:0097696	STAT cascade	62/3969	2.49607e-05
GO:0045058	T cell selection	25/3969	2.57581e-05
GO:0002888	positive regulation of myeloid leukocyte mediated immunity	19/3969	2.69357e-05
GO:0051403	stress-activated MAPK cascade	95/3969	2.69357e-05
GO:0048545	response to steroid hormone	121/3969	2.82245e-05
GO:0061013	regulation of mRNA catabolic process	71/3969	3.18625e-05
GO:0006606	protein import into nucleus	55/3969	3.31038e-05
GO:0009612	response to mechanical stimulus	74/3969	3.31038e-05
GO:2001185	regulation of CD8-positive, alpha-beta T cell activation	756023	3.39862e-05
GO:0018196	peptidyl-asparagine modification	20/3969	3.50855e-05
GO:0043406	positive regulation of MAP kinase activity	87/3969	3.58662e-05
GO:0034446	substrate adhesion-dependent cell spreading	42/3969	3.78215e-05
GO:2000515	negative regulation of CD4-positive, alpha-beta T cell activation	18/3969	3.82775e-05
GO:0044706	multi-multicellular organism process	77/3969	4.07164e-05
GO:0030433	ubiquitin-dependent ERAD pathway	35/3969	4.22222e-05
GO:0050691	regulation of defense response to virus by host	21/3969	4.28686e-05
GO:0009895	negative regulation of catabolic process	100/3969	4.43825e-05
GO:0043487	regulation of RNA stability	66/3969	4.58014e-05
GO:1904018	positive regulation of vasculature development	79/3969	4.58014e-05
GO:0032663	regulation of interleukin-2 production	27/3969	4.58014e-05
GO:0048284	organelle fusion	49/3969	4.63173e-05
GO:0050851	antigen receptor-mediated signaling pathway	102/3969	4.67125e-05
GO:0030218	erythrocyte differentiation	46/3969	4.67125e-05
GO:0048207	vesicle targeting, rough ER to cis-Golgi	31/3969	4.67125e-05
GO:0048208	COPII vesicle coating	31/3969	4.67125e-05
GO:0045576	mast cell activation	29/3969	4.69559e-05
GO:2000401	regulation of lymphocyte migration	30/3969	4.69559e-05
GO:0051048	negative regulation of secretion	81/3969	5.07181e-05
GO:0072676	lymphocyte migration	45/3969	5.07891e-05
GO:0031341	regulation of cell killing	41/3969	5.34268e-05
GO:0043488	regulation of mRNA stability	64/3969	5.6471e-05
GO:0070997	neuron death	110/3969	5.72029e-05
GO:0042590	antigen processing and presentation of exogenous peptide antigen via M	35/3969	5.76661e-05
GO:0071383	cellular response to steroid hormone stimulus	84/3969	5.89562e-05
GO:0043300	regulation of leukocyte degranulation	24/3969	6.00102e-05
GO:0034142	toll-like receptor 4 signaling pathway	20/3969	6.07966e-05
GO:0042092	type 2 immune response	20/3969	6.07966e-05
GO:0045622	regulation of T-helper cell differentiation	20/3969	6.07966e-05
GO:0060338	regulation of type I interferon-mediated signaling pathway	20/3969	6.07966e-05
GO:0002577	regulation of antigen processing and presentation	14/3969	6.1753e-05
GO:0002448	mast cell mediated immunity	25/3969	6.32549e-05
GO:0050766	positive regulation of phagocytosis	32/3969	6.44301e-05
GO:0007369	gastrulation	66/3969	6.58631e-05
GO:0030888	regulation of B cell proliferation	29/3969	6.79331e-05
GO:0034113	heterotypic cell-cell adhesion	29/3969	6.79331e-05
GO:0045123	cellular extravasation	29/3969	6.79331e-05
GO:0061900	glial cell activation	28/3969	6.79331e-05
GO:0002828	regulation of type 2 immune response	18/3969	6.96437e-05
GO:0032743	positive regulation of interleukin-2 production	18/3969	6.96437e-05
GO:0043372	positive regulation of CD4-positive, alpha-beta T cell differentiation	18/3969	6.96437e-05
GO:0061082	myeloid leukocyte cytokine production	18/3969	6.96437e-05
GO:0031669	cellular response to nutrient levels	80/3969	7.79699e-05
GO:0045766	positive regulation of angiogenesis	71/3969	7.79699e-05
GO:0031293	membrane protein intracellular domain proteolysis	13/3969	7.79699e-05
GO:0010212	response to ionizing radiation	55/3969	7.8209e-05
GO:0061025	membrane fusion	57/3969	7.8209e-05
GO:1902106	negative regulation of leukocyte differentiation	42/3969	8.37306e-05
GO:0030225	macrophage differentiation	23/3969	8.6521e-05
GO:0018279	protein N-linked glycosylation via asparagine	19/3969	8.68133e-05
GO:0046633	alpha-beta T cell proliferation	19/3969	8.68133e-05
GO:0001503	ossification	122/3969	8.76804e-05
GO:0036503	ERAD pathway	41/3969	9.06206e-05
GO:0050727	regulation of inflammatory response	144/3969	9.06392e-05
GO:0043303	mast cell degranulation	24/3969	9.12518e-05
GO:0071375	cellular response to peptide hormone stimulus	102/3969	9.12518e-05
GO:0051222	positive regulation of protein transport	127/3969	9.16204e-05
GO:0002690	positive regulation of leukocyte chemotaxis	37/3969	9.16204e-05
GO:0032729	positive regulation of interferon-gamma production	30/3969	9.43158e-05
GO:0045623	negative regulation of T-helper cell differentiation	756023	9.43158e-05
GO:0007044	cell-substrate junction assembly	40/3969	9.72141e-05
GO:0048524	positive regulation of viral process	43/3969	9.81915e-05
GO:0034123	positive regulation of toll-like receptor signaling pathway	15/3969	9.81915e-05
GO:2000516	positive regulation of CD4-positive, alpha-beta T cell activation	20/3969	0.000100966
GO:0018105	peptidyl-serine phosphorylation	96/3969	0.000102501
GO:0018209	peptidyl-serine modification	102/3969	0.000103604
GO:0006906	vesicle fusion	39/3969	0.00010456
GO:0032970	regulation of actin filament-based process	119/3969	0.000106357
GO:0045064	T-helper 2 cell differentiation	755993	0.000108764
GO:0006367	transcription initiation from RNA polymerase II promoter	66/3969	0.000112087
GO:0051170	import into nucleus	59/3969	0.000114291
GO:0038110	interleukin-2-mediated signaling pathway	755962	0.000114716
GO:0060368	regulation of Fc receptor mediated stimulatory signaling pathway	755962	0.000114716
GO:0031532	actin cytoskeleton reorganization	41/3969	0.000115761
GO:0009267	cellular response to starvation	55/3969	0.000116804
GO:1901532	regulation of hematopoietic progenitor cell differentiation	36/3969	0.000130757
GO:0006907	pinocytosis	14/3969	0.000133669
GO:0006023	aminoglycan biosynthetic process	45/3969	0.000133868
GO:0045069	regulation of viral genome replication	39/3969	0.000137528
GO:0002279	mast cell activation involved in immune response	24/3969	0.000137936
GO:0044262	cellular carbohydrate metabolic process	92/3969	0.000139624
GO:0048008	platelet-derived growth factor receptor signaling pathway	27/3969	0.000141727
GO:0030199	collagen fibril organization	26/3969	0.000142004
GO:0051224	negative regulation of protein transport	67/3969	0.000142587
GO:0010810	regulation of cell-substrate adhesion	73/3969	0.000142757
GO:0070371	ERK1 and ERK2 cascade	100/3969	0.000147364
GO:1904950	negative regulation of establishment of protein localization	68/3969	0.000151708
GO:0006352	DNA-templated transcription, initiation	82/3969	0.000155553
GO:1903034	regulation of response to wounding	63/3969	0.000155931
GO:0006497	protein lipidation	37/3969	0.000159887
GO:0046578	regulation of Ras protein signal transduction	79/3969	0.000160619
GO:0048525	negative regulation of viral process	40/3969	0.000163158
GO:0002312	B cell activation involved in immune response	32/3969	0.000166067
GO:0032869	cellular response to insulin stimulus	73/3969	0.000168014
GO:0071621	granulocyte chemotaxis	47/3969	0.000173911
GO:0033077	T cell differentiation in thymus	31/3969	0.000174379
GO:0034121	regulation of toll-like receptor signaling pathway	31/3969	0.000174379
GO:0006929	substrate-dependent cell migration	17/3969	0.000175215
GO:0044068	modulation by symbiont of host cellular process	17/3969	0.000175215
GO:0002726	positive regulation of T cell cytokine production	13/3969	0.000175558
GO:0051098	regulation of binding	114/3969	0.000181502
GO:1903052	positive regulation of proteolysis involved in cellular protein catabo	46/3969	0.000191473
GO:0002792	negative regulation of peptide secretion	54/3969	0.000194697
GO:0030521	androgen receptor signaling pathway	28/3969	0.00019588
GO:1903902	positive regulation of viral life cycle	28/3969	0.00019588
GO:0050709	negative regulation of protein secretion	52/3969	0.00019588
GO:0032480	negative regulation of type I interferon production	23/3969	0.000198477
GO:0044003	modification by symbiont of host morphology or physiology	23/3969	0.000198477
GO:2000377	regulation of reactive oxygen species metabolic process	67/3969	0.000198698
GO:1902041	regulation of extrinsic apoptotic signaling pathway via death domain r	27/3969	0.000199461
GO:0006024	glycosaminoglycan biosynthetic process	43/3969	0.000200836
GO:2001238	positive regulation of extrinsic apoptotic signaling pathway	24/3969	0.000201825
GO:0043902	positive regulation of multi-organism process	65/3969	0.000209134
GO:0017038	protein import	68/3969	0.000209381
GO:0030183	B cell differentiation	49/3969	0.000216405
GO:0032418	lysosome localization	32/3969	0.000221587
GO:0050710	negative regulation of cytokine secretion	32/3969	0.000221587
GO:0007033	vacuole organization	58/3969	0.000221587
GO:1901800	positive regulation of proteasomal protein catabolic process	41/3969	0.000243579
GO:1905898	positive regulation of response to endoplasmic reticulum stress	20/3969	0.000263106
GO:0031396	regulation of protein ubiquitination	69/3969	0.000263106
GO:0032611	interleukin-1 beta production	40/3969	0.000268336
GO:0007178	transmembrane receptor protein serine/threonine kinase signaling pathw	107/3969	0.000271451
GO:0009314	response to radiation	132/3969	0.000280588
GO:1904951	positive regulation of establishment of protein localization	134/3969	0.000280588
GO:0001910	regulation of leukocyte mediated cytotoxicity	33/3969	0.00028098
GO:0034134	toll-like receptor 2 signaling pathway	755993	0.000289947
GO:0045410	positive regulation of interleukin-6 biosynthetic process	755993	0.000289947
GO:0070266	necroptotic process	22/3969	0.000289947
GO:2000404	regulation of T cell migration	22/3969	0.000289947
GO:0032612	interleukin-1 production	44/3969	0.000289947
GO:1903844	regulation of cellular response to transforming growth factor beta sti	46/3969	0.000294864
GO:0061614	pri-miRNA transcription by RNA polymerase II	23/3969	0.000294864
GO:0070231	T cell apoptotic process	23/3969	0.000294864
GO:0002479	antigen processing and presentation of exogenous peptide antigen via M	32/3969	0.000297234
GO:0150076	neuroinflammatory response	32/3969	0.000297234
GO:0032607	interferon-alpha production	17/3969	0.000300133
GO:1903510	mucopolysaccharide metabolic process	43/3969	0.000319556
GO:0032956	regulation of actin cytoskeleton organization	105/3969	0.000335288
GO:0032633	interleukin-4 production	18/3969	0.000347727
GO:0071352	cellular response to interleukin-2	755962	0.000348575
GO:1900101	regulation of endoplasmic reticulum unfolded protein response	15/3969	0.000357494
GO:0002827	positive regulation of T-helper 1 type immune response	13/3969	0.000369321
GO:0042535	positive regulation of tumor necrosis factor biosynthetic process	13/3969	0.000369321
GO:0002730	regulation of dendritic cell cytokine production	755932	0.000389097
GO:0045628	regulation of T-helper 2 cell differentiation	755932	0.000389097
GO:0007266	Rho protein signal transduction	68/3969	0.000406065
GO:0017015	regulation of transforming growth factor beta receptor signaling pathw	45/3969	0.000409054
GO:1990823	response to leukemia inhibitory factor	38/3969	0.000409817
GO:1990830	cellular response to leukemia inhibitory factor	38/3969	0.000409817
GO:0007015	actin filament organization	119/3969	0.000415578
GO:0002763	positive regulation of myeloid leukocyte differentiation	25/3969	0.000423075
GO:0042113	B cell activation	96/3969	0.000431507
GO:0001774	microglial cell activation	23/3969	0.000433934
GO:0002269	leukocyte activation involved in inflammatory response	23/3969	0.000433934
GO:0042059	negative regulation of epidermal growth factor receptor signaling path	23/3969	0.000433934
GO:0032647	regulation of interferon-alpha production	16/3969	0.000435883
GO:0035456	response to interferon-beta	16/3969	0.000435883
GO:0050714	positive regulation of protein secretion	85/3969	0.000453307
GO:2000027	regulation of animal organ morphogenesis	81/3969	0.000472225
GO:0007034	vacuolar transport	51/3969	0.000481427
GO:0034333	adherens junction assembly	36/3969	0.000489185
GO:0001909	leukocyte mediated cytotoxicity	41/3969	0.000489185
GO:0030330	DNA damage response, signal transduction by p53 class mediator	41/3969	0.000489185
GO:0072593	reactive oxygen species metabolic process	89/3969	0.000491785
GO:0002793	positive regulation of peptide secretion	90/3969	0.000499855
GO:0001704	formation of primary germ layer	45/3969	0.000499855
GO:0007250	activation of NF-kappaB-inducing kinase activity	756023	0.000499855
GO:0043304	regulation of mast cell degranulation	17/3969	0.000500726
GO:2000406	positive regulation of T cell migration	17/3969	0.000500726
GO:0032753	positive regulation of interleukin-4 production	14/3969	0.000502318
GO:0045600	positive regulation of fat cell differentiation	28/3969	0.000510415
GO:0050715	positive regulation of cytokine secretion	50/3969	0.000532196
GO:0051099	positive regulation of binding	61/3969	0.000543101
GO:0030518	intracellular steroid hormone receptor signaling pathway	48/3969	0.000543676
GO:1990266	neutrophil migration	44/3969	0.000549584
GO:0042533	tumor necrosis factor biosynthetic process	18/3969	0.000549584
GO:0042534	regulation of tumor necrosis factor biosynthetic process	18/3969	0.000549584
GO:0043516	regulation of DNA damage response, signal transduction by p53 class me	18/3969	0.000549584
GO:0071402	cellular response to lipoprotein particle stimulus	18/3969	0.000549584
GO:0043254	regulation of protein complex assembly	135/3969	0.00055487
GO:1900076	regulation of cellular response to insulin stimulus	31/3969	0.000557962
GO:0042158	lipoprotein biosynthetic process	37/3969	0.000561173
GO:0050818	regulation of coagulation	34/3969	0.000573071
GO:0032613	interleukin-10 production	25/3969	0.000583316
GO:0002449	lymphocyte mediated immunity	106/3969	0.000595348
GO:0016049	cell growth	139/3969	0.000600369
GO:0022604	regulation of cell morphogenesis	139/3969	0.000600369
GO:0032653	regulation of interleukin-10 production	24/3969	0.000600369
GO:1901214	regulation of neuron death	96/3969	0.000608364
GO:0001913	T cell mediated cytotoxicity	23/3969	0.000613565
GO:0071675	regulation of mononuclear cell migration	22/3969	0.000618999
GO:0010876	lipid localization	118/3969	0.000618999
GO:0032436	positive regulation of proteasomal ubiquitin-dependent protein catabol	33/3969	0.000618999
GO:0072331	signal transduction by p53 class mediator	84/3969	0.000647232
GO:0002830	positive regulation of type 2 immune response	755993	0.00066014
GO:0043409	negative regulation of MAPK cascade	62/3969	0.000662444
GO:0009791	post-embryonic development	35/3969	0.000670596
GO:1901888	regulation of cell junction assembly	35/3969	0.000670596
GO:0070664	negative regulation of leukocyte proliferation	32/3969	0.000670756
GO:1903313	positive regulation of mRNA metabolic process	32/3969	0.000670756
GO:0050854	regulation of antigen receptor-mediated signaling pathway	28/3969	0.000678776
GO:0036499	PERK-mediated unfolded protein response	13/3969	0.000700556
GO:2000060	positive regulation of ubiquitin-dependent protein catabolic process	37/3969	0.000706062
GO:0072606	interleukin-8 secretion	16/3969	0.000717253
GO:0031334	positive regulation of protein complex assembly	84/3969	0.000734654
GO:2000736	regulation of stem cell differentiation	43/3969	0.000745157
GO:0032535	regulation of cellular component size	110/3969	0.000750689
GO:0045824	negative regulation of innate immune response	26/3969	0.000763911
GO:0031667	response to nutrient levels	142/3969	0.000778136
GO:0043281	regulation of cysteine-type endopeptidase activity involved in apoptot	70/3969	0.00077837
GO:0002532	production of molecular mediator involved in inflammatory response	30/3969	0.000782967
GO:0038034	signal transduction in absence of ligand	30/3969	0.000782967
GO:0097192	extrinsic apoptotic signaling pathway in absence of ligand	30/3969	0.000782967
GO:0033006	regulation of mast cell activation involved in immune response	17/3969	0.000791558
GO:0043087	regulation of GTPase activity	137/3969	0.000794627
GO:0031295	T cell costimulation	25/3969	0.000796697
GO:0110053	regulation of actin filament organization	82/3969	0.00079757
GO:0090287	regulation of cellular response to growth factor stimulus	90/3969	0.000799893
GO:0070372	regulation of ERK1 and ERK2 cascade	92/3969	0.000821407
GO:0070228	regulation of lymphocyte apoptotic process	24/3969	0.000828806
GO:1901185	negative regulation of ERBB signaling pathway	24/3969	0.000828806
GO:0032735	positive regulation of interleukin-12 production	18/3969	0.000841927
GO:0070669	response to interleukin-2	755962	0.000849249
GO:0010718	positive regulation of epithelial to mesenchymal transition	23/3969	0.000857334
GO:0030193	regulation of blood coagulation	32/3969	0.000860691
GO:0055072	iron ion homeostasis	32/3969	0.000860691
GO:0055076	transition metal ion homeostasis	47/3969	0.000866287
GO:0016241	regulation of macroautophagy	58/3969	0.000868097
GO:0031952	regulation of protein autophosphorylation	22/3969	0.000873404
GO:0043302	positive regulation of leukocyte degranulation	14/3969	0.000873404
GO:0046626	regulation of insulin receptor signaling pathway	28/3969	0.000894985
GO:0010508	positive regulation of autophagy	43/3969	0.000898237
GO:0033002	muscle cell proliferation	76/3969	0.000903133
GO:2000116	regulation of cysteine-type endopeptidase activity	76/3969	0.000903133
GO:0001558	regulation of cell growth	121/3969	0.000912067
GO:0030168	platelet activation	53/3969	0.000912246
GO:0034250	positive regulation of cellular amide metabolic process	53/3969	0.000912246
GO:0008625	extrinsic apoptotic signaling pathway via death domain receptors	34/3969	0.000914706
GO:1903322	positive regulation of protein modification by small protein conjugati	48/3969	0.000927709
GO:0032092	positive regulation of protein binding	36/3969	0.000960625
GO:0010888	negative regulation of lipid storage	756023	0.000960625
GO:0061081	positive regulation of myeloid leukocyte cytokine production involved	756023	0.000960625
GO:0006970	response to osmotic stress	33/3969	0.00100478
GO:0006869	lipid transport	108/3969	0.00100478
GO:0032945	negative regulation of mononuclear cell proliferation	30/3969	0.00100478
GO:0050672	negative regulation of lymphocyte proliferation	30/3969	0.00100478
GO:0032673	regulation of interleukin-4 production	15/3969	0.00101824
GO:0002371	dendritic cell cytokine production	755932	0.00105215
GO:0031294	lymphocyte costimulation	25/3969	0.0010735
GO:0042594	response to starvation	63/3969	0.0010735
GO:0061515	myeloid cell development	29/3969	0.00109034
GO:1900046	regulation of hemostasis	32/3969	0.00109727
GO:0046822	regulation of nucleocytoplasmic transport	39/3969	0.00110329
GO:1905330	regulation of morphogenesis of an epithelium	60/3969	0.001106
GO:0001782	B cell homeostasis	16/3969	0.00113253
GO:0046640	regulation of alpha-beta T cell proliferation	16/3969	0.00113253
GO:0016052	carbohydrate catabolic process	65/3969	0.00115127
GO:0043401	steroid hormone mediated signaling pathway	61/3969	0.00115155
GO:0007566	embryo implantation	23/3969	0.00117856
GO:0048260	positive regulation of receptor-mediated endocytosis	23/3969	0.00117856
GO:0046677	response to antibiotic	98/3969	0.00119945
GO:0002291	T cell activation via T cell receptor contact with antigen bound to MH	755901	0.00121819
GO:0007220	Notch receptor processing	755901	0.00121819
GO:0035646	endosome to melanosome transport	755901	0.00121819
GO:0043485	endosome to pigment granule transport	755901	0.00121819
GO:0045625	regulation of T-helper 1 cell differentiation	755901	0.00121819
GO:0048757	pigment granule maturation	755901	0.00121819
GO:0070391	response to lipoteichoic acid	755901	0.00121819
GO:0071223	cellular response to lipoteichoic acid	755901	0.00121819
GO:0032727	positive regulation of interferon-alpha production	13/3969	0.00123163
GO:0045624	positive regulation of T-helper cell differentiation	13/3969	0.00123163
GO:0045581	negative regulation of T cell differentiation	21/3969	0.00124421
GO:0032733	positive regulation of interleukin-10 production	18/3969	0.00124421
GO:0060135	maternal process involved in female pregnancy	27/3969	0.00124604
GO:1903707	negative regulation of hemopoiesis	53/3969	0.00125752
GO:0033003	regulation of mast cell activation	20/3969	0.00125752
GO:0010761	fibroblast migration	19/3969	0.00125752
GO:0019048	modulation by virus of host morphology or physiology	19/3969	0.00125752
GO:1904996	positive regulation of leukocyte adhesion to vascular endothelial cell	755993	0.00131595
GO:0061041	regulation of wound healing	51/3969	0.00133195
GO:1902905	positive regulation of supramolecular fiber organization	66/3969	0.00135315
GO:0007045	cell-substrate adherens junction assembly	32/3969	0.00137944
GO:0048041	focal adhesion assembly	32/3969	0.00137944
GO:0006470	protein dephosphorylation	96/3969	0.0014683
GO:0070302	regulation of stress-activated protein kinase signaling cascade	75/3969	0.00147603
GO:0061138	morphogenesis of a branching epithelium	60/3969	0.00148597
GO:2000379	positive regulation of reactive oxygen species metabolic process	38/3969	0.00149345
GO:0002431	Fc receptor mediated stimulatory signaling pathway	50/3969	0.00149345
GO:0043407	negative regulation of MAP kinase activity	31/3969	0.00151648
GO:0043030	regulation of macrophage activation	24/3969	0.00151761
GO:0031343	positive regulation of cell killing	28/3969	0.00151779
GO:0016197	endosomal transport	71/3969	0.00154253
GO:1903901	negative regulation of viral life cycle	33/3969	0.00159522
GO:0051168	nuclear export	63/3969	0.00165071
GO:0007041	lysosomal transport	39/3969	0.00165392
GO:0032482	Rab protein signal transduction	30/3969	0.00165991
GO:0006611	protein export from nucleus	59/3969	0.00165991
GO:0034332	adherens junction organization	49/3969	0.00166991
GO:0002704	negative regulation of leukocyte mediated immunity	22/3969	0.00167994
GO:0097300	programmed necrotic cell death	22/3969	0.00167994
GO:0043393	regulation of protein binding	69/3969	0.00168103
GO:0001736	establishment of planar polarity	44/3969	0.00170313
GO:0007164	establishment of tissue polarity	44/3969	0.00170313
GO:0002724	regulation of T cell cytokine production	16/3969	0.00174462
GO:1902895	positive regulation of pri-miRNA transcription by RNA polymerase II	16/3969	0.00174462
GO:0033157	regulation of intracellular protein transport	71/3969	0.00175481
GO:0002260	lymphocyte homeostasis	26/3969	0.00176393
GO:0070059	intrinsic apoptotic signaling pathway in response to endoplasmic retic	26/3969	0.00176393
GO:0090175	regulation of establishment of planar polarity	40/3969	0.00179891
GO:0035601	protein deacylation	38/3969	0.00181491
GO:0002369	T cell cytokine production	19/3969	0.00181491
GO:0002823	negative regulation of adaptive immune response based on somatic recom	19/3969	0.00181491
GO:0098760	response to interleukin-7	19/3969	0.00181491
GO:0098761	cellular response to interleukin-7	19/3969	0.00181491
GO:0030111	regulation of Wnt signaling pathway	106/3969	0.00181491
GO:0045861	negative regulation of proteolysis	106/3969	0.00181491
GO:0030212	hyaluronan metabolic process	18/3969	0.00181491
GO:0033280	response to vitamin D	18/3969	0.00181491
GO:2000403	positive regulation of lymphocyte migration	18/3969	0.00181491
GO:2001020	regulation of response to DNA damage stimulus	68/3969	0.00185389
GO:0061077	chaperone-mediated protein folding	25/3969	0.00187895
GO:0045598	regulation of fat cell differentiation	46/3969	0.00193693
GO:1903363	negative regulation of cellular protein catabolic process	33/3969	0.00197704
GO:0000045	autophagosome assembly	35/3969	0.00201283
GO:0002381	immunoglobulin production involved in immunoglobulin mediated immune r	24/3969	0.00201854
GO:0006643	membrane lipid metabolic process	66/3969	0.00202857
GO:0036037	CD8-positive, alpha-beta T cell activation	13/3969	0.00209384
GO:0051043	regulation of membrane protein ectodomain proteolysis	13/3969	0.00209384
GO:0060055	angiogenesis involved in wound healing	13/3969	0.00209384
GO:0032388	positive regulation of intracellular transport	68/3969	0.00212547
GO:0006968	cellular defense response	23/3969	0.00214773
GO:0050702	interleukin-1 beta secretion	23/3969	0.00214773
GO:0008630	intrinsic apoptotic signaling pathway in response to DNA damage	38/3969	0.00221159
GO:0030593	neutrophil chemotaxis	38/3969	0.00221159
GO:0098732	macromolecule deacylation	38/3969	0.00221159
GO:0042770	signal transduction in response to DNA damage	46/3969	0.00231225
GO:0002230	positive regulation of defense response to virus by host	14/3969	0.00236612
GO:0002440	production of molecular mediator of immune response	86/3969	0.00238745
GO:2000107	negative regulation of leukocyte apoptotic process	21/3969	0.00240663
GO:0032754	positive regulation of interleukin-5 production	755932	0.00241457
GO:0060071	Wnt signaling pathway, planar cell polarity pathway	39/3969	0.00242301
GO:0014068	positive regulation of phosphatidylinositol 3-kinase signaling	33/3969	0.00247503
GO:0010952	positive regulation of peptidase activity	63/3969	0.00247716
GO:1901216	positive regulation of neuron death	35/3969	0.00248751
GO:0061756	leukocyte adhesion to vascular endothelial cell	20/3969	0.00250631
GO:0032386	regulation of intracellular transport	120/3969	0.00252254
GO:0010575	positive regulation of vascular endothelial growth factor production	15/3969	0.00252281
GO:0030511	positive regulation of transforming growth factor beta receptor signal	15/3969	0.00252281
GO:1903846	positive regulation of cellular response to transforming growth factor	15/3969	0.00252281
GO:0000187	activation of MAPK activity	51/3969	0.00253047
GO:0001738	morphogenesis of a polarized epithelium	48/3969	0.00256396
GO:0006458	'de novo' protein folding	19/3969	0.00256396
GO:0010955	negative regulation of protein processing	19/3969	0.00256396
GO:1902893	regulation of pri-miRNA transcription by RNA polymerase II	19/3969	0.00256396
GO:1903053	regulation of extracellular matrix organization	19/3969	0.00256396
GO:1903318	negative regulation of protein maturation	19/3969	0.00256396
GO:0045589	regulation of regulatory T cell differentiation	16/3969	0.0026009
GO:0055094	response to lipoprotein particle	16/3969	0.0026009
GO:0035329	hippo signaling	18/3969	0.00261626
GO:0061418	regulation of transcription from RNA polymerase II promoter in respons	30/3969	0.00261975
GO:0002701	negative regulation of production of molecular mediator of immune resp	17/3969	0.00262464
GO:0048659	smooth muscle cell proliferation	56/3969	0.00262464
GO:0071901	negative regulation of protein serine/threonine kinase activity	49/3969	0.00267824
GO:0010507	negative regulation of autophagy	32/3969	0.00269409
GO:0006766	vitamin metabolic process	46/3969	0.00269496
GO:0070373	negative regulation of ERK1 and ERK2 cascade	29/3969	0.00289673
GO:0006109	regulation of carbohydrate metabolic process	65/3969	0.0029418
GO:0016569	covalent chromatin modification	132/3969	0.00295283
GO:0032872	regulation of stress-activated MAPK cascade	73/3969	0.00295934
GO:0045061	thymic T cell selection	756023	0.00301867
GO:0042100	B cell proliferation	35/3969	0.00302908
GO:0007254	JNK cascade	67/3969	0.00305454
GO:0071478	cellular response to radiation	61/3969	0.00305927
GO:0019318	hexose metabolic process	76/3969	0.00305927
GO:0016570	histone modification	127/3969	0.00307849
GO:0002604	regulation of dendritic cell antigen processing and presentation	755901	0.00309948
GO:0035457	cellular response to interferon-alpha	755901	0.00309948
GO:0045351	type I interferon biosynthetic process	755901	0.00309948
GO:0072683	T cell extravasation	755901	0.00309948
GO:0072524	pyridine-containing compound metabolic process	62/3969	0.00311774
GO:0030323	respiratory tube development	57/3969	0.00312923
GO:0071479	cellular response to ionizing radiation	28/3969	0.00315627
GO:0043484	regulation of RNA splicing	46/3969	0.00317945
GO:0061458	reproductive system development	122/3969	0.00318816
GO:1901796	regulation of signal transduction by p53 class mediator	58/3969	0.00321652
GO:0061014	positive regulation of mRNA catabolic process	21/3969	0.00321652
GO:0019216	regulation of lipid metabolic process	116/3969	0.00333871
GO:0018126	protein hydroxylation	13/3969	0.00338973
GO:0036010	protein localization to endosome	13/3969	0.00338973
GO:0048660	regulation of smooth muscle cell proliferation	55/3969	0.00338973
GO:0002820	negative regulation of adaptive immune response	20/3969	0.00339958
GO:0019915	lipid storage	27/3969	0.00345254
GO:0032695	negative regulation of interleukin-12 production	755962	0.00345254
GO:0034975	protein folding in endoplasmic reticulum	755962	0.00345254
GO:0044794	positive regulation by host of viral process	755962	0.00345254
GO:0051058	negative regulation of small GTPase mediated signal transduction	24/3969	0.00345827
GO:0043112	receptor metabolic process	61/3969	0.0034589
GO:0048608	reproductive structure development	121/3969	0.00348616
GO:0042177	negative regulation of protein catabolic process	45/3969	0.00353457
GO:0001763	morphogenesis of a branching structure	62/3969	0.00353457
GO:0042149	cellular response to glucose starvation	19/3969	0.0035379
GO:0000188	inactivation of MAPK activity	14/3969	0.00362532
GO:0052547	regulation of peptidase activity	126/3969	0.0036338
GO:0097327	response to antineoplastic agent	35/3969	0.00363857
GO:1905037	autophagosome organization	35/3969	0.00363857
GO:0050856	regulation of T cell receptor signaling pathway	18/3969	0.00366515
GO:1904292	regulation of ERAD pathway	15/3969	0.00375274
GO:1904837	beta-catenin-TCF complex assembly	15/3969	0.00375274
GO:1902622	regulation of neutrophil migration	17/3969	0.00375459
GO:0001914	regulation of T cell mediated cytotoxicity	16/3969	0.00378915
GO:1902036	regulation of hematopoietic stem cell differentiation	28/3969	0.0039713
GO:1903051	negative regulation of proteolysis involved in cellular protein catabo	28/3969	0.0039713
GO:0016447	somatic recombination of immunoglobulin gene segments	22/3969	0.00401897
GO:0046580	negative regulation of Ras protein signal transduction	22/3969	0.00401897
GO:0016311	dephosphorylation	132/3969	0.00403597
GO:0006476	protein deacetylation	34/3969	0.00405597
GO:0043536	positive regulation of blood vessel endothelial cell migration	30/3969	0.00406038
GO:1900034	regulation of cellular response to heat	30/3969	0.00406038
GO:0006919	activation of cysteine-type endopeptidase activity involved in apoptot	32/3969	0.00406867
GO:0007260	tyrosine phosphorylation of STAT protein	32/3969	0.00406867
GO:0034637	cellular carbohydrate biosynthetic process	32/3969	0.00406867
GO:0042058	regulation of epidermal growth factor receptor signaling pathway	32/3969	0.00406867
GO:0046824	positive regulation of nucleocytoplasmic transport	25/3969	0.00407914
GO:0070265	necrotic cell death	25/3969	0.00407914
GO:0052548	regulation of endopeptidase activity	119/3969	0.00417452
GO:0035303	regulation of dephosphorylation	65/3969	0.0042214
GO:0035728	response to hepatocyte growth factor	755993	0.00426607
GO:0045063	T-helper 1 cell differentiation	755993	0.00426607
GO:0098581	detection of external biotic stimulus	755993	0.00426607
GO:0072659	protein localization to plasma membrane	78/3969	0.00428196
GO:0034248	regulation of cellular amide metabolic process	133/3969	0.00428196
GO:0050684	regulation of mRNA processing	46/3969	0.00431336
GO:0001890	placenta development	50/3969	0.00435586
GO:0046031	ADP metabolic process	43/3969	0.00436987
GO:1990868	response to chemokine	35/3969	0.00436987
GO:1990869	cellular response to chemokine	35/3969	0.00436987
GO:0045454	cell redox homeostasis	29/3969	0.0044512
GO:0071674	mononuclear cell migration	33/3969	0.00445994
GO:0042509	regulation of tyrosine phosphorylation of STAT protein	31/3969	0.00447858
GO:0048145	regulation of fibroblast proliferation	31/3969	0.00447858
GO:0060218	hematopoietic stem cell differentiation	31/3969	0.00447858
GO:0009411	response to UV	47/3969	0.00447858
GO:0033628	regulation of cell adhesion mediated by integrin	20/3969	0.00451647
GO:1901342	regulation of vasculature development	118/3969	0.00453767
GO:0035690	cellular response to drug	105/3969	0.00456811
GO:0009108	coenzyme biosynthetic process	78/3969	0.0047571
GO:0045651	positive regulation of macrophage differentiation	755932	0.0047571
GO:0090110	cargo loading into COPII-coated vesicle	755932	0.0047571
GO:0098543	detection of other organism	755932	0.0047571
GO:0035821	modification of morphology or physiology of other organism	53/3969	0.00477313
GO:0008631	intrinsic apoptotic signaling pathway in response to oxidative stress	19/3969	0.00477805
GO:0016051	carbohydrate biosynthetic process	66/3969	0.00478275
GO:0001912	positive regulation of leukocyte mediated cytotoxicity	23/3969	0.00478275
GO:0019883	antigen processing and presentation of endogenous antigen	756023	0.00479333
GO:0045649	regulation of macrophage differentiation	756023	0.00479333
GO:0048305	immunoglobulin secretion	756023	0.00479333
GO:0071359	cellular response to dsRNA	756023	0.00479333
GO:1901522	positive regulation of transcription from RNA polymerase II promoter i	756023	0.00479333
GO:1903828	negative regulation of cellular protein localization	39/3969	0.00480202
GO:0001892	embryonic placenta development	32/3969	0.00490649
GO:0051495	positive regulation of cytoskeleton organization	69/3969	0.00493184
GO:0071470	cellular response to osmotic stress	18/3969	0.0049922
GO:0045185	maintenance of protein location	37/3969	0.00503184
GO:0002637	regulation of immunoglobulin production	25/3969	0.00515421
GO:0050732	negative regulation of peptidyl-tyrosine phosphorylation	22/3969	0.00516324
GO:0002719	negative regulation of cytokine production involved in immune response	13/3969	0.00516324
GO:0019054	modulation by virus of host process	13/3969	0.00516324
GO:2000482	regulation of interleukin-8 secretion	13/3969	0.00516324
GO:0038094	Fc-gamma receptor signaling pathway	47/3969	0.0051635
GO:0006623	protein targeting to vacuole	17/3969	0.00517144
GO:0051084	'de novo' posttranslational protein folding	17/3969	0.00517144
GO:0051235	maintenance of location	95/3969	0.00519163
GO:0006733	oxidoreduction coenzyme metabolic process	64/3969	0.00520108
GO:0042063	gliogenesis	85/3969	0.00528967
GO:0010574	regulation of vascular endothelial growth factor production	16/3969	0.00530811
GO:0045066	regulatory T cell differentiation	16/3969	0.00530811
GO:0010818	T cell chemotaxis	14/3969	0.00531908
GO:0045577	regulation of B cell differentiation	14/3969	0.00531908
GO:0030149	sphingolipid catabolic process	15/3969	0.00536411
GO:0048144	fibroblast proliferation	31/3969	0.00541254
GO:0051851	modification by host of symbiont morphology or physiology	29/3969	0.00541441
GO:0050731	positive regulation of peptidyl-tyrosine phosphorylation	60/3969	0.00550469
GO:1901136	carbohydrate derivative catabolic process	60/3969	0.00550469
GO:0035567	non-canonical Wnt signaling pathway	49/3969	0.00550469
GO:0072525	pyridine-containing compound biosynthetic process	49/3969	0.00550469
GO:0031348	negative regulation of defense response	72/3969	0.00562363
GO:0006090	pyruvate metabolic process	50/3969	0.00569866
GO:0002433	immune response-regulating cell surface receptor signaling pathway inv	46/3969	0.00573639
GO:0038096	Fc-gamma receptor signaling pathway involved in phagocytosis	46/3969	0.00573639
GO:0051651	maintenance of location in cell	34/3969	0.00576872
GO:0002204	somatic recombination of immunoglobulin genes involved in immune respo	20/3969	0.00592906
GO:0002208	somatic diversification of immunoglobulins involved in immune response	20/3969	0.00592906
GO:0045190	isotype switching	20/3969	0.00592906
GO:0070849	response to epidermal growth factor	20/3969	0.00592906
GO:2001239	regulation of extrinsic apoptotic signaling pathway in absence of liga	20/3969	0.00592906
GO:0032507	maintenance of protein location in cell	28/3969	0.00597345
GO:0043547	positive regulation of GTPase activity	113/3969	0.00597345
GO:0035729	cellular response to hepatocyte growth factor stimulus	755962	0.00597345
GO:0043923	positive regulation by host of viral transcription	755962	0.00597345
GO:0048535	lymph node development	755962	0.00597345
GO:0007029	endoplasmic reticulum organization	23/3969	0.00607067
GO:0019362	pyridine nucleotide metabolic process	59/3969	0.00610992
GO:0046496	nicotinamide nucleotide metabolic process	59/3969	0.00610992
GO:0019359	nicotinamide nucleotide biosynthetic process	48/3969	0.0061163
GO:0019363	pyridine nucleotide biosynthetic process	48/3969	0.0061163
GO:0010811	positive regulation of cell-substrate adhesion	41/3969	0.00626273
GO:0071622	regulation of granulocyte chemotaxis	19/3969	0.00631335
GO:0090311	regulation of protein deacetylation	19/3969	0.00631335
GO:1904894	positive regulation of STAT cascade	33/3969	0.00638303
GO:0016445	somatic diversification of immunoglobulins	25/3969	0.00638303
GO:0046579	positive regulation of Ras protein signal transduction	25/3969	0.00638303
GO:0002468	dendritic cell antigen processing and presentation	755901	0.00638303
GO:0033523	histone H2B ubiquitination	755901	0.00638303
GO:0043476	pigment accumulation	755901	0.00638303
GO:0043482	cellular pigment accumulation	755901	0.00638303
GO:0045080	positive regulation of chemokine biosynthetic process	755901	0.00638303
GO:0097201	negative regulation of transcription from RNA polymerase II promoter i	755901	0.00638303
GO:1903894	regulation of IRE1-mediated unfolded protein response	755901	0.00638303
GO:0008154	actin polymerization or depolymerization	64/3969	0.00650349
GO:0051057	positive regulation of small GTPase mediated signal transduction	27/3969	0.00655018
GO:0032652	regulation of interleukin-1 production	36/3969	0.00655591
GO:0060348	bone development	66/3969	0.00663619
GO:0030890	positive regulation of B cell proliferation	18/3969	0.00666122
GO:0006490	oligosaccharide-lipid intermediate biosynthetic process	755993	0.00683877
GO:0033005	positive regulation of mast cell activation	755993	0.00683877
GO:0046514	ceramide catabolic process	755993	0.00683877
GO:0006879	cellular iron ion homeostasis	24/3969	0.00701166
GO:0010803	regulation of tumor necrosis factor-mediated signaling pathway	24/3969	0.00701166
GO:0050701	interleukin-1 secretion	24/3969	0.00701166
GO:0046825	regulation of protein export from nucleus	17/3969	0.00701314
GO:0071604	transforming growth factor beta production	17/3969	0.00701314
GO:1900077	negative regulation of cellular response to insulin stimulus	17/3969	0.00701314
GO:0061448	connective tissue development	80/3969	0.00701314
GO:0060541	respiratory system development	61/3969	0.00703941
GO:0046427	positive regulation of JAK-STAT cascade	32/3969	0.0070499
GO:0001667	ameboidal-type cell migration	126/3969	0.00708942
GO:0010634	positive regulation of epithelial cell migration	54/3969	0.00708942
GO:0051702	interaction with symbiont	30/3969	0.00720649
GO:0097581	lamellipodium organization	30/3969	0.00720649
GO:0032689	negative regulation of interferon-gamma production	16/3969	0.00729007
GO:0045070	positive regulation of viral genome replication	16/3969	0.00729007
GO:0046466	membrane lipid catabolic process	16/3969	0.00729007
GO:0098751	bone cell development	16/3969	0.00729007
GO:0045765	regulation of angiogenesis	107/3969	0.00730293
GO:1903509	liposaccharide metabolic process	38/3969	0.00730293
GO:1904019	epithelial cell apoptotic process	38/3969	0.00730293
GO:0009595	detection of biotic stimulus	756023	0.00730293
GO:0071425	hematopoietic stem cell proliferation	756023	0.00730293
GO:0008064	regulation of actin polymerization or depolymerization	56/3969	0.0073144
GO:0032814	regulation of natural killer cell activation	15/3969	0.0074793
GO:0050779	RNA destabilization	15/3969	0.0074793
GO:0051085	chaperone cofactor-dependent protein refolding	15/3969	0.0074793
GO:1902235	regulation of endoplasmic reticulum stress-induced intrinsic apoptotic	15/3969	0.0074793
GO:0008286	insulin receptor signaling pathway	46/3969	0.00749246
GO:1901184	regulation of ERBB signaling pathway	33/3969	0.0075247
GO:0045992	negative regulation of embryonic development	13/3969	0.0075247
GO:0060706	cell differentiation involved in embryonic placenta development	13/3969	0.0075247
GO:0072539	T-helper 17 cell differentiation	13/3969	0.0075247
GO:0030970	retrograde protein transport, ER to cytosol	14/3969	0.00754229
GO:0044788	modulation by host of viral process	14/3969	0.00754229
GO:0061099	negative regulation of protein tyrosine kinase activity	14/3969	0.00754229
GO:1903513	endoplasmic reticulum to cytosol transport	14/3969	0.00754229
GO:0006096	glycolytic process	39/3969	0.00760693
GO:0032963	collagen metabolic process	39/3969	0.00760693
GO:0048013	ephrin receptor signaling pathway	31/3969	0.00773804
GO:0001570	vasculogenesis	29/3969	0.00791913
GO:0009301	snRNA transcription	27/3969	0.00795983
GO:0030324	lung development	54/3969	0.00795983
GO:0018210	peptidyl-threonine modification	44/3969	0.00806545
GO:0046916	cellular transition metal ion homeostasis	37/3969	0.00810303
GO:0051017	actin filament bundle assembly	49/3969	0.0081365
GO:0035987	endodermal cell differentiation	19/3969	0.008179
GO:0062012	regulation of small molecule metabolic process	125/3969	0.00823246
GO:0030832	regulation of actin filament length	56/3969	0.00823246
GO:0045620	negative regulation of lymphocyte differentiation	22/3969	0.00826089
GO:0019827	stem cell population maintenance	50/3969	0.00830316
GO:0002467	germinal center formation	755932	0.00830316
GO:0032736	positive regulation of interleukin-13 production	755932	0.00830316
GO:0033008	positive regulation of mast cell activation involved in immune respons	755932	0.00830316
GO:0035635	entry of bacterium into host cell	755932	0.00830316
GO:0043306	positive regulation of mast cell degranulation	755932	0.00830316
GO:0045073	regulation of chemokine biosynthetic process	755932	0.00830316
GO:0032651	regulation of interleukin-1 beta production	32/3969	0.00830316
GO:1902903	regulation of supramolecular fiber organization	99/3969	0.00834675
GO:0034135	regulation of toll-like receptor 2 signaling pathway	755870	0.00834675
GO:0035520	monoubiquitinated protein deubiquitination	755870	0.00834675
GO:0036500	ATF6-mediated unfolded protein response	755870	0.00834675
GO:0044351	macropinocytosis	755870	0.00834675
GO:0044359	modulation of molecular function in other organism	755870	0.00834675
GO:0052205	modulation of molecular function in other organism involved in symbiot	755870	0.00834675
GO:0070816	phosphorylation of RNA polymerase II C-terminal domain	755870	0.00834675
GO:0071104	response to interleukin-9	755870	0.00834675
GO:0140052	cellular response to oxidised low-density lipoprotein particle stimulu	755870	0.00834675
GO:1903265	positive regulation of tumor necrosis factor-mediated signaling pathwa	755870	0.00834675
GO:2000644	regulation of receptor catabolic process	755870	0.00834675
GO:1903845	negative regulation of cellular response to transforming growth factor	30/3969	0.0084927
GO:0032922	circadian regulation of gene expression	24/3969	0.00852198
GO:0007492	endoderm development	28/3969	0.00866239
GO:1903829	positive regulation of cellular protein localization	92/3969	0.00868782
GO:0006757	ATP generation from ADP	39/3969	0.00880718
GO:0006029	proteoglycan metabolic process	33/3969	0.0088365
GO:0070304	positive regulation of stress-activated protein kinase signaling casca	54/3969	0.00889644
GO:1900024	regulation of substrate adhesion-dependent cell spreading	21/3969	0.0088972
GO:0007009	plasma membrane organization	36/3969	0.00890094
GO:0022612	gland morphogenesis	40/3969	0.0092128
GO:0072595	maintenance of protein localization in organelle	17/3969	0.00923267
GO:1902042	negative regulation of extrinsic apoptotic signaling pathway via death	17/3969	0.00923267
GO:0016482	cytosolic transport	50/3969	0.00939201
GO:0042130	negative regulation of T cell proliferation	23/3969	0.00940233
GO:0045071	negative regulation of viral genome replication	23/3969	0.00940233
GO:0030038	contractile actin filament bundle assembly	34/3969	0.00940233
GO:0043149	stress fiber assembly	34/3969	0.00940233
GO:0035304	regulation of protein dephosphorylation	45/3969	0.00944817
GO:0022617	extracellular matrix disassembly	29/3969	0.00945232
GO:0006732	coenzyme metabolic process	111/3969	0.00947241
GO:0030833	regulation of actin filament polymerization	51/3969	0.00954013
GO:0043555	regulation of translation in response to stress	755962	0.00960291
GO:0008347	glial cell migration	20/3969	0.00968716
GO:0031056	regulation of histone modification	46/3969	0.00970478
GO:0010573	vascular endothelial growth factor production	16/3969	0.0097204
GO:0046627	negative regulation of insulin receptor signaling pathway	16/3969	0.0097204
GO:0071634	regulation of transforming growth factor beta production	16/3969	0.0097204
GO:0051346	negative regulation of hydrolase activity	126/3969	0.00996639

## Sheet: Sheet6
CGGA GBM CD44 Positive Related Genes
KEGG Pathway
ID	Description	GeneRatio	p.adjust
hsa05132	Salmonella infection	122/2033	4.16166e-14
hsa04064	NF-kappa B signaling pathway	65/2033	8.96955e-14
hsa04380	Osteoclast differentiation	74/2033	2.48151e-13
hsa04668	TNF signaling pathway	67/2033	3.79578e-13
hsa04141	Protein processing in endoplasmic reticulum	87/2033	1.46438e-11
hsa05145	Toxoplasmosis	64/2033	2.07501e-11
hsa05169	Epstein-Barr virus infection	94/2033	8.91828e-10
hsa05152	Tuberculosis	86/2033	1.01536e-09
hsa05162	Measles	70/2033	3.26509e-09
hsa04621	NOD-like receptor signaling pathway	85/2033	3.26509e-09
hsa05135	Yersinia infection	69/2033	3.75261e-09
hsa05164	Influenza A	81/2033	6.35266e-09
hsa05167	Kaposi sarcoma-associated herpesvirus infection	88/2033	7.98792e-09
hsa05140	Leishmaniasis	45/2033	1.03231e-08
hsa05161	Hepatitis B	76/2033	2.21203e-08
hsa04659	Th17 cell differentiation	56/2033	2.21203e-08
hsa05130	Pathogenic Escherichia coli infection	88/2033	2.21203e-08
hsa04142	Lysosome	63/2033	4.83671e-08
hsa05133	Pertussis	43/2033	7.42397e-08
hsa05166	Human T-cell leukemia virus 1 infection	93/2033	1.45595e-07
hsa04510	Focal adhesion	87/2033	1.45595e-07
hsa04620	Toll-like receptor signaling pathway	53/2033	1.5692e-07
hsa05205	Proteoglycans in cancer	88/2033	1.76929e-07
hsa04933	AGE-RAGE signaling pathway in diabetic complications	51/2033	2.63552e-07
hsa04630	JAK-STAT signaling pathway	72/2033	6.35008e-07
hsa05220	Chronic myeloid leukemia	41/2033	7.83994e-07
hsa05323	Rheumatoid arthritis	47/2033	1.17787e-06
hsa04625	C-type lectin receptor signaling pathway	51/2033	1.17787e-06
hsa04210	Apoptosis	62/2033	1.52033e-06
hsa05131	Shigellosis	98/2033	1.81723e-06
hsa04810	Regulation of actin cytoskeleton	89/2033	1.81723e-06
hsa05142	Chagas disease	49/2033	4.06985e-06
hsa04140	Autophagy - animal	61/2033	4.6781e-06
hsa04145	Phagosome	66/2033	4.81282e-06
hsa05235	PD-L1 expression and PD-1 checkpoint pathway in cancer	44/2033	5.27885e-06
hsa05321	Inflammatory bowel disease	35/2033	5.53595e-06
hsa04010	MAPK signaling pathway	111/2033	5.9566e-06
hsa04657	IL-17 signaling pathway	45/2033	1.1453e-05
hsa05160	Hepatitis C	66/2033	1.69185e-05
hsa05168	Herpes simplex virus 1 infection	169/2033	2.62088e-05
hsa05211	Renal cell carcinoma	35/2033	3.03522e-05
hsa05170	Human immunodeficiency virus 1 infection	82/2033	5.22389e-05
hsa05134	Legionellosis	30/2033	5.42988e-05
hsa04662	B cell receptor signaling pathway	39/2033	6.00704e-05
hsa05416	Viral myocarditis	31/2033	6.00704e-05
hsa04670	Leukocyte transendothelial migration	50/2033	6.00704e-05
hsa04060	Cytokine-cytokine receptor interaction	106/2033	0.000111714
hsa05203	Viral carcinogenesis	78/2033	0.00012411
hsa05212	Pancreatic cancer	36/2033	0.000134202
hsa04216	Ferroptosis	23/2033	0.000138351
hsa04062	Chemokine signaling pathway	74/2033	0.000138351
hsa05163	Human cytomegalovirus infection	84/2033	0.000156774
hsa04066	HIF-1 signaling pathway	47/2033	0.000165231
hsa05210	Colorectal cancer	39/2033	0.000196339
hsa05222	Small cell lung cancer	41/2033	0.000202501
hsa04640	Hematopoietic cell lineage	43/2033	0.000271473
hsa05146	Amoebiasis	44/2033	0.000271473
hsa04144	Endocytosis	91/2033	0.000288122
hsa04611	Platelet activation	51/2033	0.000319032
hsa04061	Viral protein interaction with cytokine and cytokine receptor	43/2033	0.000343038
hsa04130	SNARE interactions in vesicular transport	19/2033	0.000371995
hsa04520	Adherens junction	33/2033	0.000373621
hsa04672	Intestinal immune network for IgA production	25/2033	0.000419464
hsa04658	Th1 and Th2 cell differentiation	40/2033	0.000426161
hsa00510	N-Glycan biosynthesis	25/2033	0.000621059
hsa04068	FoxO signaling pathway	52/2033	0.000726547
hsa00520	Amino sugar and nucleotide sugar metabolism	24/2033	0.00082001
hsa04137	Mitophagy - animal	31/2033	0.000871088
hsa04218	Cellular senescence	59/2033	0.00123062
hsa04666	Fc gamma R-mediated phagocytosis	40/2033	0.00153281
hsa04722	Neurotrophin signaling pathway	47/2033	0.00155988
hsa04917	Prolactin signaling pathway	31/2033	0.00155988
hsa05144	Malaria	24/2033	0.001658
hsa00513	Various types of N-glycan biosynthesis	20/2033	0.00167287
hsa05100	Bacterial invasion of epithelial cells	33/2033	0.00203506
hsa05216	Thyroid cancer	19/2033	0.00222307
hsa05418	Fluid shear stress and atherosclerosis	52/2033	0.00335115
hsa05221	Acute myeloid leukemia	29/2033	0.00344614
hsa04151	PI3K-Akt signaling pathway	115/2033	0.00344614
hsa04217	Necroptosis	58/2033	0.00344614
hsa04120	Ubiquitin mediated proteolysis	52/2033	0.00385495
hsa05165	Human papillomavirus infection	108/2033	0.00399559
hsa04660	T cell receptor signaling pathway	40/2033	0.00658166
hsa04931	Insulin resistance	41/2033	0.00765261
hsa04910	Insulin signaling pathway	49/2033	0.012558
hsa04610	Complement and coagulation cascades	33/2033	0.0130614
hsa05202	Transcriptional misregulation in cancer	65/2033	0.013814
hsa01521	EGFR tyrosine kinase inhibitor resistance	31/2033	0.013814
hsa04622	RIG-I-like receptor signaling pathway	28/2033	0.0151913
hsa04071	Sphingolipid signaling pathway	43/2033	0.0165429
hsa00511	Other glycan degradation	48853	0.0195826
hsa05215	Prostate cancer	36/2033	0.0195826
hsa04612	Antigen processing and presentation	30/2033	0.0211223
hsa05330	Allograft rejection	17/2033	0.0221799
hsa00514	Other types of O-glycan biosynthesis	20/2033	0.0221799
hsa05223	Non-small cell lung cancer	28/2033	0.0222867
hsa04015	Rap1 signaling pathway	68/2033	0.0326255
hsa04350	TGF-beta signaling pathway	34/2033	0.0355748
hsa04664	Fc epsilon RI signaling pathway	26/2033	0.0363669
hsa04514	Cell adhesion molecules	50/2033	0.0392851
hsa04370	VEGF signaling pathway	23/2033	0.0407374
hsa04935	Growth hormone synthesis, secretion and action	41/2033	0.0434505
hsa00532	Glycosaminoglycan biosynthesis - chondroitin sulfate / dermatan sulfate	48853	0.0445847

## Sheet: Sheet7
CGGA GBM CD44 Negative Related Genes
Biological Process
ID	Description	GeneRatio	p.adjust
GO:0006836	neurotransmitter transport	22/259	3.48007e-08
GO:0099504	synaptic vesicle cycle	19/259	3.48007e-08
GO:0097479	synaptic vesicle localization	17/259	9.73746e-08
GO:0007269	neurotransmitter secretion	17/259	1.13632e-07
GO:0099643	signal release from synapse	17/259	1.13632e-07
GO:0050804	modulation of chemical synaptic transmission	26/259	1.47945e-07
GO:0099177	regulation of trans-synaptic signaling	26/259	1.47945e-07
GO:0017158	regulation of calcium ion-dependent exocytosis	14/259	1.47945e-07
GO:0017156	calcium ion regulated exocytosis	15/259	1.06422e-06
GO:0099003	vesicle-mediated transport in synapse	17/259	1.14199e-06
GO:0098693	regulation of synaptic vesicle cycle	13/259	1.14199e-06
GO:0050890	cognition	20/259	1.24094e-06
GO:1903305	regulation of regulated secretory pathway	15/259	1.24094e-06
GO:0023061	signal release	25/259	1.24094e-06
GO:0048489	synaptic vesicle transport	14/259	4.09029e-06
GO:0097480	establishment of synaptic vesicle localization	14/259	4.09029e-06
GO:0017157	regulation of exocytosis	16/259	9.1438e-06
GO:0007611	learning or memory	17/259	1.52753e-05
GO:0051648	vesicle localization	18/259	3.74469e-05
GO:0036465	synaptic vesicle recycling	9/259	5.4501e-05
GO:0010975	regulation of neuron projection development	23/259	6.00114e-05
GO:0001505	regulation of neurotransmitter levels	19/259	6.12731e-05
GO:0097091	synaptic vesicle clustering	5/259	0.00019884
GO:0050433	regulation of catecholamine secretion	8/259	0.000217919
GO:1902803	regulation of synaptic vesicle transport	9/259	0.00023635
GO:0050432	catecholamine secretion	8/259	0.000257111
GO:0007612	learning	11/259	0.00051773
GO:0016079	synaptic vesicle exocytosis	10/259	0.000537429
GO:0051952	regulation of amine transport	9/259	0.000569601
GO:0097484	dendrite extension	6/259	0.000623203
GO:0007409	axonogenesis	20/259	0.000709542
GO:0042391	regulation of membrane potential	19/259	0.000809738
GO:0051937	catecholamine transport	8/259	0.000809738
GO:0048488	synaptic vesicle endocytosis	7/259	0.000809738
GO:0140238	presynaptic endocytosis	7/259	0.000809738
GO:0015837	amine transport	9/259	0.000809738
GO:2000300	regulation of synaptic vesicle exocytosis	8/259	0.000809738
GO:0051650	establishment of vesicle localization	15/259	0.000876872
GO:0046928	regulation of neurotransmitter secretion	9/259	0.00088871
GO:1903859	regulation of dendrite extension	5/259	0.00125558
GO:0051588	regulation of neurotransmitter transport	10/259	0.00144232
GO:0014047	glutamate secretion	6/259	0.0017439
GO:0006865	amino acid transport	10/259	0.00195105
GO:0015844	monoamine transport	8/259	0.00195105
GO:0048172	regulation of short-term neuronal synaptic plasticity	4/259	0.0023356
GO:0048167	regulation of synaptic plasticity	11/259	0.00327145
GO:0034765	regulation of ion transmembrane transport	18/259	0.00761124
GO:0071277	cellular response to calcium ion	7/259	0.00771378
GO:0050808	synapse organization	16/259	0.00962051

## Sheet: Sheet8
CGGA GBM CD44 Negative Related Genes
KEGG Pathway
ID	Description	GeneRatio	p.adjust
hsa04721	Synaptic vesicle cycle	10/96	3.665e-06
hsa04727	GABAergic synapse	8/96	0.000776422
hsa04080	Neuroactive ligand-receptor interaction	14/96	0.00242766
hsa04020	Calcium signaling pathway	10/96	0.0217287

## Sheet: Sheet9
CGGA WHO III Glioma CD44 Positive Related Genes
Biological Process
ID	Description	GeneRatio	p.adjust
GO:0042119	neutrophil activation	223/3406	7.27426e-40
GO:0002446	neutrophil mediated immunity	223/3406	7.27426e-40
GO:0043312	neutrophil degranulation	217/3406	5.52309e-39
GO:0002283	neutrophil activation involved in immune response	217/3406	1.36854e-38
GO:0045088	regulation of innate immune response	171/3406	3.30093e-20
GO:0001819	positive regulation of cytokine production	171/3406	7.29821e-19
GO:0045785	positive regulation of cell adhesion	152/3406	9.64806e-18
GO:0042110	T cell activation	168/3406	1.05373e-17
GO:0007249	I-kappaB kinase/NF-kappaB signaling	113/3406	5.1362e-17
GO:0007159	leukocyte cell-cell adhesion	131/3406	1.68892e-16
GO:0034341	response to interferon-gamma	91/3406	2.05405e-16
GO:0043123	positive regulation of I-kappaB kinase/NF-kappaB signaling	86/3406	2.06444e-16
GO:1903037	regulation of leukocyte cell-cell adhesion	121/3406	3.35634e-16
GO:1903039	positive regulation of leukocyte cell-cell adhesion	96/3406	4.2463e-16
GO:0002237	response to molecule of bacterial origin	131/3406	6.4688e-16
GO:0071346	cellular response to interferon-gamma	84/3406	6.90788e-16
GO:0060333	interferon-gamma-mediated signaling pathway	54/3406	1.06094e-15
GO:0032496	response to lipopolysaccharide	126/3406	2.51751e-15
GO:0022407	regulation of cell-cell adhesion	145/3406	3.80477e-15
GO:0030099	myeloid cell differentiation	148/3406	5.25337e-15
GO:0043122	regulation of I-kappaB kinase/NF-kappaB signaling	99/3406	6.841e-15
GO:0022409	positive regulation of cell-cell adhesion	104/3406	7.72446e-15
GO:0050863	regulation of T cell activation	120/3406	1.11429e-14
GO:0071216	cellular response to biotic stimulus	98/3406	1.39951e-14
GO:0050870	positive regulation of T cell activation	88/3406	1.51446e-14
GO:0045089	positive regulation of innate immune response	137/3406	2.3661e-14
GO:0002699	positive regulation of immune effector process	91/3406	5.46974e-14
GO:1903706	regulation of hemopoiesis	159/3406	1.41776e-13
GO:0010256	endomembrane system organization	148/3406	5.76336e-13
GO:0002697	regulation of immune effector process	153/3406	5.76336e-13
GO:0071219	cellular response to molecule of bacterial origin	87/3406	1.41005e-12
GO:0002683	negative regulation of immune system process	153/3406	1.53634e-12
GO:0002218	activation of innate immune response	116/3406	1.72143e-12
GO:0071496	cellular response to external stimulus	121/3406	2.122e-12
GO:1902105	regulation of leukocyte differentiation	103/3406	2.52082e-12
GO:0002221	pattern recognition receptor signaling pathway	82/3406	2.73562e-12
GO:0002573	myeloid leukocyte differentiation	84/3406	2.73562e-12
GO:0051607	defense response to virus	93/3406	4.90126e-12
GO:1903708	positive regulation of hemopoiesis	78/3406	4.90839e-12
GO:0016050	vesicle organization	116/3406	6.41167e-12
GO:0002703	regulation of leukocyte mediated immunity	82/3406	9.36213e-12
GO:0071222	cellular response to lipopolysaccharide	83/3406	1.04793e-11
GO:0042098	T cell proliferation	77/3406	1.04793e-11
GO:0032944	regulation of mononuclear cell proliferation	84/3406	1.17379e-11
GO:0002758	innate immune response-activating signal transduction	108/3406	1.36806e-11
GO:0097191	extrinsic apoptotic signaling pathway	88/3406	1.38129e-11
GO:0007265	Ras protein signal transduction	146/3406	1.52744e-11
GO:0009615	response to virus	115/3406	1.73197e-11
GO:0006986	response to unfolded protein	74/3406	2.10388e-11
GO:0050867	positive regulation of cell activation	132/3406	2.25601e-11
GO:0050670	regulation of lymphocyte proliferation	83/3406	2.27409e-11
GO:0002224	toll-like receptor signaling pathway	65/3406	2.42977e-11
GO:0019058	viral life cycle	115/3406	2.5244e-11
GO:0035966	response to topologically incorrect protein	80/3406	3.66434e-11
GO:1902107	positive regulation of leukocyte differentiation	64/3406	3.86805e-11
GO:0070663	regulation of leukocyte proliferation	86/3406	5.41067e-11
GO:0032943	mononuclear cell proliferation	100/3406	5.41067e-11
GO:0071260	cellular response to mechanical stimulus	43/3406	5.50568e-11
GO:0060759	regulation of response to cytokine stimulus	77/3406	5.62171e-11
GO:0019882	antigen processing and presentation	87/3406	5.62171e-11
GO:0070661	leukocyte proliferation	106/3406	6.75925e-11
GO:0046651	lymphocyte proliferation	99/3406	7.86777e-11
GO:2001233	regulation of apoptotic signaling pathway	133/3406	9.38286e-11
GO:0002696	positive regulation of leukocyte activation	126/3406	1.42603e-10
GO:0042108	positive regulation of cytokine biosynthetic process	38/3406	1.98768e-10
GO:0001959	regulation of cytokine-mediated signaling pathway	72/3406	2.30749e-10
GO:0002367	cytokine production involved in immune response	49/3406	5.57477e-10
GO:0042129	regulation of T cell proliferation	65/3406	7.24688e-10
GO:0002718	regulation of cytokine production involved in immune response	43/3406	7.24688e-10
GO:0048872	homeostasis of number of cells	89/3406	1.37834e-09
GO:0030260	entry into host cell	58/3406	1.37834e-09
GO:0044409	entry into host	58/3406	1.37834e-09
GO:0051806	entry into cell of other organism involved in symbiotic interaction	58/3406	1.37834e-09
GO:0051828	entry into other organism involved in symbiotic interaction	58/3406	1.37834e-09
GO:0051701	interaction with host	79/3406	1.50816e-09
GO:2001236	regulation of extrinsic apoptotic signaling pathway	64/3406	1.50816e-09
GO:0002705	positive regulation of leukocyte mediated immunity	57/3406	3.19495e-09
GO:0034976	response to endoplasmic reticulum stress	98/3406	3.62477e-09
GO:0051249	regulation of lymphocyte activation	147/3406	3.62477e-09
GO:0031331	positive regulation of cellular catabolic process	117/3406	3.72287e-09
GO:0030217	T cell differentiation	86/3406	4.86305e-09
GO:0030098	lymphocyte differentiation	114/3406	8.18891e-09
GO:0009896	positive regulation of catabolic process	131/3406	8.18891e-09
GO:0034620	cellular response to unfolded protein	58/3406	1.01545e-08
GO:0043900	regulation of multi-organism process	126/3406	1.30843e-08
GO:0032946	positive regulation of mononuclear cell proliferation	55/3406	1.60898e-08
GO:0002822	regulation of adaptive immune response based on somatic recombination	59/3406	1.60898e-08
GO:2001234	negative regulation of apoptotic signaling pathway	82/3406	1.64992e-08
GO:0002819	regulation of adaptive immune response	63/3406	1.98377e-08
GO:0051251	positive regulation of lymphocyte activation	108/3406	2.12933e-08
GO:0002700	regulation of production of molecular mediator of immune response	57/3406	2.13673e-08
GO:0070665	positive regulation of leukocyte proliferation	57/3406	2.13673e-08
GO:0042102	positive regulation of T cell proliferation	44/3406	2.13673e-08
GO:0035967	cellular response to topologically incorrect protein	63/3406	2.54122e-08
GO:0002262	myeloid cell homeostasis	59/3406	2.80219e-08
GO:0048010	vascular endothelial growth factor receptor signaling pathway	44/3406	3.14991e-08
GO:0002456	T cell mediated immunity	47/3406	3.22664e-08
GO:0050671	positive regulation of lymphocyte proliferation	54/3406	3.31664e-08
GO:0002698	negative regulation of immune effector process	51/3406	3.7398e-08
GO:0046631	alpha-beta T cell activation	56/3406	4.50375e-08
GO:0071214	cellular response to abiotic stimulus	106/3406	5.06429e-08
GO:0104004	cellular response to environmental stimulus	106/3406	5.06429e-08
GO:0046718	viral entry into host cell	51/3406	5.09935e-08
GO:0032103	positive regulation of response to external stimulus	104/3406	5.09935e-08
GO:0071559	response to transforming growth factor beta	87/3406	5.09935e-08
GO:0002720	positive regulation of cytokine production involved in immune response	30/3406	5.10335e-08
GO:0050663	cytokine secretion	83/3406	5.77669e-08
GO:0006914	autophagy	145/3406	5.77669e-08
GO:0061919	process utilizing autophagic mechanism	145/3406	5.77669e-08
GO:0007162	negative regulation of cell adhesion	95/3406	7.75896e-08
GO:0050900	leukocyte migration	145/3406	8.88258e-08
GO:0006888	ER to Golgi vesicle-mediated transport	75/3406	1.1166e-07
GO:0002706	regulation of lymphocyte mediated immunity	58/3406	1.31077e-07
GO:0042035	regulation of cytokine biosynthetic process	48/3406	1.49916e-07
GO:0030968	endoplasmic reticulum unfolded protein response	50/3406	1.51244e-07
GO:0071706	tumor necrosis factor superfamily cytokine production	63/3406	1.53544e-07
GO:0071560	cellular response to transforming growth factor beta stimulus	84/3406	1.63965e-07
GO:0048193	Golgi vesicle transport	113/3406	1.88532e-07
GO:0002702	positive regulation of production of molecular mediator of immune resp	42/3406	2.41364e-07
GO:0048002	antigen processing and presentation of peptide antigen	68/3406	2.63987e-07
GO:0007599	hemostasis	106/3406	2.68106e-07
GO:0006979	response to oxidative stress	132/3406	2.68106e-07
GO:0042089	cytokine biosynthetic process	50/3406	2.74174e-07
GO:1903555	regulation of tumor necrosis factor superfamily cytokine production	61/3406	2.7916e-07
GO:0042107	cytokine metabolic process	50/3406	3.72563e-07
GO:0002761	regulation of myeloid leukocyte differentiation	48/3406	3.7703e-07
GO:0034330	cell junction organization	93/3406	4.03826e-07
GO:0031663	lipopolysaccharide-mediated signaling pathway	30/3406	4.06988e-07
GO:0002824	positive regulation of adaptive immune response based on somatic recom	43/3406	4.09545e-07
GO:0006909	phagocytosis	112/3406	4.11743e-07
GO:0007596	blood coagulation	104/3406	4.43674e-07
GO:0030316	osteoclast differentiation	42/3406	4.63855e-07
GO:0071887	leukocyte apoptotic process	44/3406	4.88202e-07
GO:0045621	positive regulation of lymphocyte differentiation	41/3406	5.24345e-07
GO:0060326	cell chemotaxis	96/3406	5.24345e-07
GO:0043062	extracellular structure organization	124/3406	5.41956e-07
GO:0050817	coagulation	105/3406	5.82381e-07
GO:0032729	positive regulation of interferon-gamma production	32/3406	5.82381e-07
GO:0032623	interleukin-2 production	31/3406	6.03661e-07
GO:0046635	positive regulation of alpha-beta T cell activation	31/3406	6.03661e-07
GO:0043161	proteasome-mediated ubiquitin-dependent protein catabolic process	123/3406	6.36328e-07
GO:0030198	extracellular matrix organization	111/3406	6.41083e-07
GO:0002821	positive regulation of adaptive immune response	44/3406	6.44398e-07
GO:1903557	positive regulation of tumor necrosis factor superfamily cytokine prod	39/3406	6.46907e-07
GO:0032640	tumor necrosis factor production	60/3406	6.50112e-07
GO:0019884	antigen processing and presentation of exogenous antigen	65/3406	6.54291e-07
GO:0042116	macrophage activation	41/3406	6.97862e-07
GO:0006900	vesicle budding from membrane	43/3406	7.28167e-07
GO:0009101	glycoprotein biosynthetic process	106/3406	7.28167e-07
GO:0002478	antigen processing and presentation of exogenous peptide antigen	63/3406	7.44548e-07
GO:0032680	regulation of tumor necrosis factor production	59/3406	7.61403e-07
GO:0051092	positive regulation of NF-kappaB transcription factor activity	56/3406	7.95583e-07
GO:0045807	positive regulation of endocytosis	57/3406	8.53833e-07
GO:0045637	regulation of myeloid cell differentiation	82/3406	9.95099e-07
GO:0008625	extrinsic apoptotic signaling pathway via death domain receptors	38/3406	1.01257e-06
GO:0006903	vesicle targeting	40/3406	1.09408e-06
GO:0046634	regulation of alpha-beta T cell activation	40/3406	1.09408e-06
GO:0034121	regulation of toll-like receptor signaling pathway	33/3406	1.17193e-06
GO:0061515	myeloid cell development	33/3406	1.17193e-06
GO:0070482	response to oxygen levels	116/3406	1.20528e-06
GO:0030100	regulation of endocytosis	89/3406	1.27545e-06
GO:0010498	proteasomal protein catabolic process	135/3406	1.31304e-06
GO:0051091	positive regulation of DNA-binding transcription factor activity	84/3406	1.36651e-06
GO:0038093	Fc receptor signaling pathway	79/3406	1.41999e-06
GO:1902041	regulation of extrinsic apoptotic signaling pathway via death domain r	29/3406	1.49903e-06
GO:0007015	actin filament organization	117/3406	1.50701e-06
GO:0002886	regulation of myeloid leukocyte mediated immunity	28/3406	1.53423e-06
GO:0032677	regulation of interleukin-8 production	34/3406	1.536e-06
GO:1904018	positive regulation of vasculature development	76/3406	1.70369e-06
GO:0051090	regulation of DNA-binding transcription factor activity	124/3406	1.89472e-06
GO:0009100	glycoprotein metabolic process	121/3406	1.89472e-06
GO:0051056	regulation of small GTPase mediated signal transduction	102/3406	1.96393e-06
GO:0032743	positive regulation of interleukin-2 production	19/3406	2.20092e-06
GO:0032635	interleukin-6 production	58/3406	2.2642e-06
GO:0032609	interferon-gamma production	45/3406	2.29636e-06
GO:0050730	regulation of peptidyl-tyrosine phosphorylation	82/3406	2.3144e-06
GO:0097193	intrinsic apoptotic signaling pathway	90/3406	2.34596e-06
GO:0045766	positive regulation of angiogenesis	69/3406	2.38771e-06
GO:0032637	interleukin-8 production	36/3406	2.48577e-06
GO:0032606	type I interferon production	49/3406	2.59822e-06
GO:0022408	negative regulation of cell-cell adhesion	63/3406	2.6278e-06
GO:0032535	regulation of cellular component size	109/3406	2.65046e-06
GO:0032760	positive regulation of tumor necrosis factor production	37/3406	3.05647e-06
GO:0002755	MyD88-dependent toll-like receptor signaling pathway	21/3406	3.22784e-06
GO:0045582	positive regulation of T cell differentiation	36/3406	3.48812e-06
GO:0050852	T cell receptor signaling pathway	68/3406	3.48812e-06
GO:2001237	negative regulation of extrinsic apoptotic signaling pathway	42/3406	3.65759e-06
GO:0060760	positive regulation of response to cytokine stimulus	28/3406	3.65759e-06
GO:0032675	regulation of interleukin-6 production	55/3406	3.81618e-06
GO:0032663	regulation of interleukin-2 production	27/3406	3.81618e-06
GO:0002709	regulation of T cell mediated immunity	32/3406	3.89271e-06
GO:0048194	Golgi vesicle budding	35/3406	3.89935e-06
GO:0032479	regulation of type I interferon production	48/3406	3.90587e-06
GO:2000377	regulation of reactive oxygen species metabolic process	66/3406	4.07116e-06
GO:0007179	transforming growth factor beta receptor signaling pathway	67/3406	4.09098e-06
GO:0036293	response to decreased oxygen levels	108/3406	4.72292e-06
GO:0002708	positive regulation of lymphocyte mediated immunity	42/3406	4.78814e-06
GO:0002685	regulation of leukocyte migration	66/3406	4.94228e-06
GO:0048199	vesicle targeting, to, from or within Golgi	33/3406	4.94228e-06
GO:0007030	Golgi organization	52/3406	5.09467e-06
GO:0031589	cell-substrate adhesion	104/3406	5.50156e-06
GO:0043405	regulation of MAP kinase activity	100/3406	5.55446e-06
GO:0050777	negative regulation of immune response	54/3406	5.59908e-06
GO:0002285	lymphocyte activation involved in immune response	62/3406	5.68233e-06
GO:0001666	response to hypoxia	105/3406	6.00705e-06
GO:0002831	regulation of response to biotic stimulus	51/3406	6.03307e-06
GO:0001503	ossification	114/3406	6.03307e-06
GO:0001910	regulation of leukocyte mediated cytotoxicity	34/3406	6.05334e-06
GO:0032757	positive regulation of interleukin-8 production	25/3406	6.14496e-06
GO:0034138	toll-like receptor 3 signaling pathway	14/3406	6.14496e-06
GO:0002429	immune response-activating cell surface receptor signaling pathway	131/3406	6.20437e-06
GO:0043087	regulation of GTPase activity	132/3406	7.49475e-06
GO:0002474	antigen processing and presentation of peptide antigen via MHC class I	39/3406	7.49475e-06
GO:0032755	positive regulation of interleukin-6 production	39/3406	7.49475e-06
GO:0007033	vacuole organization	57/3406	7.57723e-06
GO:0018212	peptidyl-tyrosine modification	106/3406	8.51048e-06
GO:0034101	erythrocyte homeostasis	46/3406	8.97829e-06
GO:2001185	regulation of CD8-positive, alpha-beta T cell activation	550391	1.02104e-05
GO:0030225	macrophage differentiation	23/3406	1.02197e-05
GO:0050688	regulation of defense response to virus	32/3406	1.11054e-05
GO:0032649	regulation of interferon-gamma production	40/3406	1.13894e-05
GO:0046632	alpha-beta T cell differentiation	40/3406	1.13894e-05
GO:0045619	regulation of lymphocyte differentiation	58/3406	1.18286e-05
GO:0006486	protein glycosylation	80/3406	1.18286e-05
GO:0043413	macromolecule glycosylation	80/3406	1.18286e-05
GO:0001701	in utero embryonic development	107/3406	1.19735e-05
GO:0061082	myeloid leukocyte cytokine production	18/3406	1.21998e-05
GO:0008360	regulation of cell shape	53/3406	1.27777e-05
GO:0031341	regulation of cell killing	39/3406	1.3247e-05
GO:0072593	reactive oxygen species metabolic process	86/3406	1.34963e-05
GO:0045639	positive regulation of myeloid cell differentiation	37/3406	1.36307e-05
GO:0030522	intracellular receptor signaling pathway	85/3406	1.3799e-05
GO:0002763	positive regulation of myeloid leukocyte differentiation	26/3406	1.3799e-05
GO:0043903	regulation of symbiosis, encompassing mutualism through parasitism	71/3406	1.38223e-05
GO:0045580	regulation of T cell differentiation	50/3406	1.39688e-05
GO:0043254	regulation of protein complex assembly	128/3406	1.41007e-05
GO:0009612	response to mechanical stimulus	68/3406	1.418e-05
GO:0000209	protein polyubiquitination	92/3406	1.43319e-05
GO:0031668	cellular response to extracellular stimulus	82/3406	1.47833e-05
GO:0032970	regulation of actin filament-based process	110/3406	1.47833e-05
GO:0002687	positive regulation of leukocyte migration	47/3406	1.49196e-05
GO:0002711	positive regulation of T cell mediated immunity	24/3406	1.50959e-05
GO:0018108	peptidyl-tyrosine phosphorylation	104/3406	1.71729e-05
GO:0070085	glycosylation	82/3406	1.72225e-05
GO:0110053	regulation of actin filament organization	80/3406	1.82853e-05
GO:1903038	negative regulation of leukocyte cell-cell adhesion	47/3406	1.89619e-05
GO:0051098	regulation of binding	106/3406	2.02563e-05
GO:0071902	positive regulation of protein serine/threonine kinase activity	97/3406	2.03428e-05
GO:0001909	leukocyte mediated cytotoxicity	41/3406	2.05889e-05
GO:0034329	cell junction assembly	75/3406	2.06701e-05
GO:0034504	protein localization to nucleus	80/3406	2.116e-05
GO:0002888	positive regulation of myeloid leukocyte mediated immunity	18/3406	2.17282e-05
GO:0043687	post-translational protein modification	103/3406	2.30153e-05
GO:0034250	positive regulation of cellular amide metabolic process	53/3406	2.32545e-05
GO:0090114	COPII-coated vesicle budding	31/3406	2.34075e-05
GO:0042533	tumor necrosis factor biosynthetic process	19/3406	2.3731e-05
GO:0042534	regulation of tumor necrosis factor biosynthetic process	19/3406	2.3731e-05
GO:0001776	leukocyte homeostasis	35/3406	2.39789e-05
GO:0046677	response to antibiotic	95/3406	2.47764e-05
GO:0002369	T cell cytokine production	21/3406	2.53178e-05
GO:0033619	membrane protein proteolysis	27/3406	2.66611e-05
GO:0050707	regulation of cytokine secretion	67/3406	2.80043e-05
GO:0097529	myeloid leukocyte migration	67/3406	2.80043e-05
GO:0050868	negative regulation of T cell activation	42/3406	2.80169e-05
GO:0061025	membrane fusion	53/3406	2.80169e-05
GO:0022604	regulation of cell morphogenesis	130/3406	3.32066e-05
GO:0050764	regulation of phagocytosis	38/3406	3.40154e-05
GO:0001961	positive regulation of cytokine-mediated signaling pathway	24/3406	3.51742e-05
GO:0002576	platelet degranulation	46/3406	3.52968e-05
GO:1903034	regulation of response to wounding	59/3406	3.58845e-05
GO:0032956	regulation of actin cytoskeleton organization	98/3406	3.65874e-05
GO:0030595	leukocyte chemotaxis	70/3406	3.68331e-05
GO:0046638	positive regulation of alpha-beta T cell differentiation	23/3406	3.71186e-05
GO:0050818	regulation of coagulation	34/3406	3.71186e-05
GO:1905897	regulation of response to endoplasmic reticulum stress	34/3406	3.71186e-05
GO:0060337	type I interferon signaling pathway	37/3406	3.95995e-05
GO:0071357	cellular response to type I interferon	37/3406	3.95995e-05
GO:0034340	response to type I interferon	38/3406	4.37653e-05
GO:0008154	actin polymerization or depolymerization	66/3406	4.71299e-05
GO:0007229	integrin-mediated signaling pathway	39/3406	4.76211e-05
GO:0036498	IRE1-mediated unfolded protein response	28/3406	4.79879e-05
GO:0034599	cellular response to oxidative stress	88/3406	4.89311e-05
GO:0002726	positive regulation of T cell cytokine production	13/3406	4.89311e-05
GO:1901653	cellular response to peptide	107/3406	4.91673e-05
GO:1903362	regulation of cellular protein catabolic process	75/3406	5.10208e-05
GO:0042176	regulation of protein catabolic process	106/3406	5.15733e-05
GO:0032147	activation of protein kinase activity	95/3406	5.32306e-05
GO:0002825	regulation of T-helper 1 type immune response	16/3406	5.37025e-05
GO:0030521	androgen receptor signaling pathway	27/3406	5.37025e-05
GO:0090174	organelle membrane fusion	38/3406	5.58584e-05
GO:0033627	cell adhesion mediated by integrin	29/3406	5.76967e-05
GO:0031667	response to nutrient levels	132/3406	5.99509e-05
GO:0006509	membrane protein ectodomain proteolysis	21/3406	6.31954e-05
GO:0043547	positive regulation of GTPase activity	111/3406	6.33435e-05
GO:0046633	alpha-beta T cell proliferation	18/3406	6.41929e-05
GO:0042326	negative regulation of phosphorylation	125/3406	6.42179e-05
GO:0030193	regulation of blood coagulation	32/3406	6.76575e-05
GO:0001818	negative regulation of cytokine production	86/3406	6.84558e-05
GO:0016197	endosomal transport	69/3406	6.97872e-05
GO:0010506	regulation of autophagy	93/3406	7.45768e-05
GO:0031669	cellular response to nutrient levels	72/3406	7.47431e-05
GO:2000106	regulation of leukocyte apoptotic process	33/3406	7.63689e-05
GO:2001238	positive regulation of extrinsic apoptotic signaling pathway	23/3406	8.31786e-05
GO:1900101	regulation of endoplasmic reticulum unfolded protein response	15/3406	8.53602e-05
GO:0060348	bone development	67/3406	8.62865e-05
GO:0032868	response to insulin	80/3406	8.71344e-05
GO:1900046	regulation of hemostasis	32/3406	8.9637e-05
GO:0006984	ER-nucleus signaling pathway	22/3406	8.9637e-05
GO:0043300	regulation of leukocyte degranulation	22/3406	8.9637e-05
GO:0042088	T-helper 1 type immune response	21/3406	9.6716e-05
GO:0034134	toll-like receptor 2 signaling pathway	550361	9.8502e-05
GO:0045410	positive regulation of interleukin-6 biosynthetic process	550361	9.8502e-05
GO:0045732	positive regulation of protein catabolic process	66/3406	0.000103028
GO:0002724	regulation of T cell cytokine production	17/3406	0.000103316
GO:0097530	granulocyte migration	48/3406	0.000103928
GO:0042535	positive regulation of tumor necrosis factor biosynthetic process	13/3406	0.000104194
GO:0050729	positive regulation of inflammatory response	51/3406	0.000105602
GO:0030218	erythrocyte differentiation	41/3406	0.000105602
GO:0006901	vesicle coating	29/3406	0.000105602
GO:0050766	positive regulation of phagocytosis	29/3406	0.000105602
GO:0002460	adaptive immune response based on somatic recombination of immune rece	100/3406	0.00010764
GO:0045576	mast cell activation	26/3406	0.00011899
GO:0010718	positive regulation of epithelial to mesenchymal transition	23/3406	0.000119636
GO:0051250	negative regulation of lymphocyte activation	49/3406	0.000126989
GO:0045086	positive regulation of interleukin-2 biosynthetic process	550330	0.000131199
GO:0061614	pri-miRNA transcription by RNA polymerase II	22/3406	0.000132056
GO:0032612	interleukin-1 production	41/3406	0.000132056
GO:0034123	positive regulation of toll-like receptor signaling pathway	14/3406	0.000132056
GO:0008064	regulation of actin polymerization or depolymerization	57/3406	0.000145245
GO:0050792	regulation of viral process	64/3406	0.000146695
GO:0002695	negative regulation of leukocyte activation	56/3406	0.000146726
GO:0030183	B cell differentiation	45/3406	0.000146838
GO:1902905	positive regulation of supramolecular fiber organization	63/3406	0.000149679
GO:0043434	response to peptide hormone	116/3406	0.000155097
GO:0043555	regulation of translation in response to stress	550391	0.000156633
GO:0031334	positive regulation of protein complex assembly	78/3406	0.000158932
GO:1900102	negative regulation of endoplasmic reticulum unfolded protein response	550300	0.000160691
GO:0006929	substrate-dependent cell migration	16/3406	0.000164008
GO:0072606	interleukin-8 secretion	16/3406	0.000164008
GO:0042092	type 2 immune response	18/3406	0.000167196
GO:0098751	bone cell development	18/3406	0.000167196
GO:0030832	regulation of actin filament length	57/3406	0.000168575
GO:0048284	organelle fusion	43/3406	0.000170721
GO:0009408	response to heat	56/3406	0.000170721
GO:0009266	response to temperature stimulus	72/3406	0.000172454
GO:0016236	macroautophagy	84/3406	0.000178475
GO:0061041	regulation of wound healing	49/3406	0.000180898
GO:0006469	negative regulation of protein kinase activity	70/3406	0.000184905
GO:0061900	glial cell activation	25/3406	0.000184905
GO:0001933	negative regulation of protein phosphorylation	114/3406	0.000187228
GO:0072678	T cell migration	27/3406	0.000189784
GO:0006906	vesicle fusion	35/3406	0.000190906
GO:0019886	antigen processing and presentation of exogenous peptide antigen via M	36/3406	0.000203587
GO:0048545	response to steroid hormone	104/3406	0.000210574
GO:0002504	antigen processing and presentation of peptide or polysaccharide antig	37/3406	0.000213849
GO:2000379	positive regulation of reactive oxygen species metabolic process	37/3406	0.000213849
GO:0030168	platelet activation	50/3406	0.000215084
GO:0010975	regulation of neuron projection development	129/3406	0.000215281
GO:0002431	Fc receptor mediated stimulatory signaling pathway	48/3406	0.000215281
GO:0002753	cytoplasmic pattern recognition receptor signaling pathway	26/3406	0.000218691
GO:0043406	positive regulation of MAP kinase activity	75/3406	0.000228692
GO:1901342	regulation of vasculature development	112/3406	0.00022894
GO:0019048	modulation by virus of host morphology or physiology	19/3406	0.000243795
GO:1902042	negative regulation of extrinsic apoptotic signaling pathway via death	19/3406	0.000243795
GO:0050866	negative regulation of cell activation	61/3406	0.000243826
GO:0048207	vesicle targeting, rough ER to cis-Golgi	27/3406	0.000254113
GO:0048208	COPII vesicle coating	27/3406	0.000254113
GO:0042542	response to hydrogen peroxide	48/3406	0.000256518
GO:0051348	negative regulation of transferase activity	81/3406	0.000256518
GO:0007034	vacuolar transport	47/3406	0.000256518
GO:0038127	ERBB signaling pathway	47/3406	0.000256518
GO:1902106	negative regulation of leukocyte differentiation	37/3406	0.000263768
GO:0002828	regulation of type 2 immune response	16/3406	0.000265118
GO:0002448	mast cell mediated immunity	22/3406	0.000265118
GO:0034612	response to tumor necrosis factor	87/3406	0.000278154
GO:1902903	regulation of supramolecular fiber organization	96/3406	0.000279469
GO:0035710	CD4-positive, alpha-beta T cell activation	34/3406	0.000285047
GO:0001912	positive regulation of leukocyte mediated cytotoxicity	24/3406	0.000285845
GO:0031295	T cell costimulation	24/3406	0.000285845
GO:0070936	protein K48-linked ubiquitination	24/3406	0.000285845
GO:0046637	regulation of alpha-beta T cell differentiation	26/3406	0.00029115
GO:0007173	epidermal growth factor receptor signaling pathway	41/3406	0.000292776
GO:0044003	modification by symbiont of host morphology or physiology	21/3406	0.000293973
GO:0006606	protein import into nucleus	47/3406	0.000304017
GO:0050921	positive regulation of chemotaxis	45/3406	0.000304017
GO:0061081	positive regulation of myeloid leukocyte cytokine production involved	550391	0.000307475
GO:0043367	CD4-positive, alpha-beta T cell differentiation	29/3406	0.00031523
GO:0032602	chemokine production	33/3406	0.000338525
GO:1903532	positive regulation of secretion by cell	106/3406	0.000343227
GO:0051817	modification of morphology or physiology of other organism involved in	39/3406	0.000344051
GO:0033673	negative regulation of kinase activity	74/3406	0.000344051
GO:0006487	protein N-linked glycosylation	30/3406	0.000346031
GO:0007259	JAK-STAT cascade	50/3406	0.000352786
GO:0007369	gastrulation	57/3406	0.000360386
GO:0002495	antigen processing and presentation of peptide antigen via MHC class I	36/3406	0.000389456
GO:0032611	interleukin-1 beta production	36/3406	0.000389456
GO:0045670	regulation of osteoclast differentiation	26/3406	0.000389456
GO:0031294	lymphocyte costimulation	24/3406	0.000390333
GO:2001242	regulation of intrinsic apoptotic signaling pathway	52/3406	0.000404581
GO:0018196	peptidyl-asparagine modification	17/3406	0.000407691
GO:2000482	regulation of interleukin-8 secretion	14/3406	0.000407691
GO:0019216	regulation of lipid metabolic process	108/3406	0.00041213
GO:0043303	mast cell degranulation	21/3406	0.000418603
GO:2000406	positive regulation of T cell migration	16/3406	0.000420599
GO:0010508	positive regulation of autophagy	40/3406	0.000424925
GO:0009267	cellular response to starvation	48/3406	0.000424925
GO:1903900	regulation of viral life cycle	48/3406	0.000424925
GO:0007266	Rho protein signal transduction	61/3406	0.000426233
GO:0001704	formation of primary germ layer	41/3406	0.0004282
GO:0031343	positive regulation of cell killing	27/3406	0.000431655
GO:0034605	cellular response to heat	45/3406	0.000431655
GO:0060368	regulation of Fc receptor mediated stimulatory signaling pathway	550300	0.000439025
GO:0002449	lymphocyte mediated immunity	95/3406	0.000439025
GO:0030888	regulation of B cell proliferation	25/3406	0.000443477
GO:1903902	positive regulation of viral life cycle	25/3406	0.000443477
GO:2000514	regulation of CD4-positive, alpha-beta T cell activation	25/3406	0.000443477
GO:0007568	aging	88/3406	0.000451074
GO:0006022	aminoglycan metabolic process	53/3406	0.000452599
GO:0097696	STAT cascade	52/3406	0.00046275
GO:0031330	negative regulation of cellular catabolic process	75/3406	0.000467394
GO:0046578	regulation of Ras protein signal transduction	69/3406	0.000468911
GO:0044262	cellular carbohydrate metabolic process	80/3406	0.000470547
GO:0002286	T cell activation involved in immune response	37/3406	0.000481301
GO:0038061	NIK/NF-kappaB signaling	56/3406	0.000486693
GO:0061136	regulation of proteasomal protein catabolic process	56/3406	0.000486693
GO:1902893	regulation of pri-miRNA transcription by RNA polymerase II	19/3406	0.000508842
GO:0032434	regulation of proteasomal ubiquitin-dependent protein catabolic proces	41/3406	0.000510049
GO:0043901	negative regulation of multi-organism process	53/3406	0.000528353
GO:0033002	muscle cell proliferation	69/3406	0.000533189
GO:0045862	positive regulation of proteolysis	97/3406	0.000533668
GO:0070227	lymphocyte apoptotic process	27/3406	0.000558176
GO:0046636	negative regulation of alpha-beta T cell activation	18/3406	0.000558176
GO:0002827	positive regulation of T-helper 1 type immune response	550391	0.000570206
GO:0001774	microglial cell activation	21/3406	0.000570206
GO:0002269	leukocyte activation involved in inflammatory response	21/3406	0.000570206
GO:0002279	mast cell activation involved in immune response	21/3406	0.000570206
GO:1903320	regulation of protein modification by small protein conjugation or rem	67/3406	0.000575096
GO:1904019	epithelial cell apoptotic process	38/3406	0.000596755
GO:0006457	protein folding	66/3406	0.000596755
GO:0051047	positive regulation of secretion	111/3406	0.000596755
GO:0034142	toll-like receptor 4 signaling pathway	17/3406	0.000596755
GO:0060338	regulation of type I interferon-mediated signaling pathway	17/3406	0.000596755
GO:0050715	positive regulation of cytokine secretion	45/3406	0.000598589
GO:1903311	regulation of mRNA metabolic process	88/3406	0.000614809
GO:0036037	CD8-positive, alpha-beta T cell activation	13/3406	0.000630239
GO:0045765	regulation of angiogenesis	101/3406	0.0006369
GO:0032481	positive regulation of type I interferon production	29/3406	0.000651499
GO:1901224	positive regulation of NIK/NF-kappaB signaling	29/3406	0.000651499
GO:0030203	glycosaminoglycan metabolic process	50/3406	0.000651499
GO:0010575	positive regulation of vascular endothelial growth factor production	15/3406	0.000653307
GO:0010810	regulation of cell-substrate adhesion	63/3406	0.000668182
GO:0045824	negative regulation of innate immune response	24/3406	0.000677863
GO:0071375	cellular response to peptide hormone stimulus	87/3406	0.000721505
GO:0070997	neuron death	93/3406	0.000721505
GO:0033003	regulation of mast cell activation	19/3406	0.000721826
GO:0042063	gliogenesis	80/3406	0.000735553
GO:0030041	actin filament polymerization	55/3406	0.000776582
GO:0032418	lysosome localization	28/3406	0.00077729
GO:0017038	protein import	59/3406	0.000778888
GO:0001913	T cell mediated cytotoxicity	21/3406	0.000784134
GO:0032615	interleukin-12 production	23/3406	0.000793379
GO:0000045	autophagosome assembly	33/3406	0.000794512
GO:0002244	hematopoietic progenitor cell differentiation	51/3406	0.000875817
GO:0050920	regulation of chemotaxis	63/3406	0.000878193
GO:1901222	regulation of NIK/NF-kappaB signaling	39/3406	0.000879675
GO:0032642	regulation of chemokine production	30/3406	0.000879675
GO:2000516	positive regulation of CD4-positive, alpha-beta T cell activation	17/3406	0.000888891
GO:0007250	activation of NF-kappaB-inducing kinase activity	550361	0.000889416
GO:0030833	regulation of actin filament polymerization	50/3406	0.000890836
GO:0034637	cellular carbohydrate biosynthetic process	31/3406	0.000917833
GO:0048013	ephrin receptor signaling pathway	31/3406	0.000917833
GO:0008361	regulation of cell size	54/3406	0.00091807
GO:0071347	cellular response to interleukin-1	54/3406	0.00091807
GO:0042113	B cell activation	84/3406	0.000927912
GO:0050731	positive regulation of peptidyl-tyrosine phosphorylation	57/3406	0.000956987
GO:0018279	protein N-linked glycosylation via asparagine	16/3406	0.000957161
GO:0002793	positive regulation of peptide secretion	79/3406	0.000959887
GO:0150076	neuroinflammatory response	28/3406	0.000983436
GO:0034332	adherens junction organization	45/3406	0.000984514
GO:0038094	Fc-gamma receptor signaling pathway	45/3406	0.000984514
GO:0046579	positive regulation of Ras protein signal transduction	25/3406	0.000992645
GO:0006907	pinocytosis	550391	0.000996211
GO:0036499	PERK-mediated unfolded protein response	550391	0.000996211
GO:0071364	cellular response to epidermal growth factor stimulus	19/3406	0.00100827
GO:0046640	regulation of alpha-beta T cell proliferation	15/3406	0.00100827
GO:0035723	interleukin-15-mediated signaling pathway	550300	0.00101266
GO:0071350	cellular response to interleukin-15	550300	0.00101266
GO:0042157	lipoprotein metabolic process	42/3406	0.00101538
GO:0051170	import into nucleus	50/3406	0.00101677
GO:0007041	lysosomal transport	36/3406	0.00101677
GO:0042590	antigen processing and presentation of exogenous peptide antigen via M	29/3406	0.00102351
GO:1903844	regulation of cellular response to transforming growth factor beta sti	40/3406	0.00102452
GO:0048008	platelet-derived growth factor receptor signaling pathway	23/3406	0.00102766
GO:0050820	positive regulation of coagulation	14/3406	0.00102766
GO:0018126	protein hydroxylation	13/3406	0.00102766
GO:0043302	positive regulation of leukocyte degranulation	13/3406	0.00102766
GO:1903707	negative regulation of hemopoiesis	48/3406	0.00106173
GO:0000302	response to reactive oxygen species	66/3406	0.00109175
GO:0071383	cellular response to steroid hormone stimulus	70/3406	0.00116057
GO:0002433	immune response-regulating cell surface receptor signaling pathway inv	44/3406	0.00116057
GO:0038096	Fc-gamma receptor signaling pathway involved in phagocytosis	44/3406	0.00116057
GO:0043370	regulation of CD4-positive, alpha-beta T cell differentiation	20/3406	0.00120773
GO:0070849	response to epidermal growth factor	20/3406	0.00120773
GO:0032655	regulation of interleukin-12 production	22/3406	0.00120773
GO:0035601	protein deacylation	35/3406	0.00121618
GO:0007178	transmembrane receptor protein serine/threonine kinase signaling pathw	92/3406	0.00121618
GO:0071621	granulocyte chemotaxis	40/3406	0.00121694
GO:0002440	production of molecular mediator of immune response	78/3406	0.00122628
GO:0006643	membrane lipid metabolic process	60/3406	0.00123984
GO:0071356	cellular response to tumor necrosis factor	79/3406	0.00130417
GO:0016049	cell growth	121/3406	0.00133821
GO:0001780	neutrophil homeostasis	550330	0.00135942
GO:0032722	positive regulation of chemokine production	23/3406	0.00135942
GO:0001837	epithelial to mesenchymal transition	44/3406	0.00135942
GO:1903364	positive regulation of cellular protein catabolic process	44/3406	0.00135942
GO:0070266	necroptotic process	19/3406	0.00137313
GO:0090311	regulation of protein deacetylation	19/3406	0.00137313
GO:1903573	negative regulation of response to endoplasmic reticulum stress	19/3406	0.00137313
GO:2000404	regulation of T cell migration	19/3406	0.00137313
GO:0010574	regulation of vascular endothelial growth factor production	16/3406	0.00137313
GO:0071402	cellular response to lipoprotein particle stimulus	16/3406	0.00137313
GO:0072524	pyridine-containing compound metabolic process	57/3406	0.00138753
GO:1905037	autophagosome organization	33/3406	0.00142707
GO:0045628	regulation of T-helper 2 cell differentiation	550269	0.00143219
GO:0002312	B cell activation involved in immune response	27/3406	0.00143219
GO:0032945	negative regulation of mononuclear cell proliferation	27/3406	0.00143219
GO:0050672	negative regulation of lymphocyte proliferation	27/3406	0.00143219
GO:0034446	substrate adhesion-dependent cell spreading	34/3406	0.00143567
GO:0017015	regulation of transforming growth factor beta receptor signaling pathw	39/3406	0.00143785
GO:0031346	positive regulation of cell projection organization	99/3406	0.00143953
GO:0098732	macromolecule deacylation	35/3406	0.00144169
GO:1903828	negative regulation of cellular protein localization	37/3406	0.00144622
GO:0051017	actin filament bundle assembly	47/3406	0.00144822
GO:0043304	regulation of mast cell degranulation	15/3406	0.00147319
GO:1902895	positive regulation of pri-miRNA transcription by RNA polymerase II	15/3406	0.00147319
GO:0006869	lipid transport	95/3406	0.00147766
GO:0046777	protein autophosphorylation	66/3406	0.00152968
GO:0032288	myelin assembly	550361	0.00152968
GO:0045076	regulation of interleukin-2 biosynthetic process	550361	0.00152968
GO:0043487	regulation of RNA stability	54/3406	0.00152968
GO:0042059	negative regulation of epidermal growth factor receptor signaling path	20/3406	0.00159904
GO:0043112	receptor metabolic process	56/3406	0.00161756
GO:0042094	interleukin-2 biosynthetic process	550391	0.00161756
GO:0071359	cellular response to dsRNA	550391	0.00161756
GO:0032509	endosome transport via multivesicular body sorting pathway	13/3406	0.00161756
GO:0060330	regulation of response to interferon-gamma	13/3406	0.00161756
GO:0060334	regulation of interferon-gamma-mediated signaling pathway	13/3406	0.00161756
GO:0043902	positive regulation of multi-organism process	55/3406	0.00168375
GO:0033077	T cell differentiation in thymus	26/3406	0.00168412
GO:0048675	axon extension	39/3406	0.00168597
GO:1903050	regulation of proteolysis involved in cellular protein catabolic proce	61/3406	0.00168623
GO:0031532	actin cytoskeleton reorganization	34/3406	0.00171149
GO:0006040	amino sugar metabolic process	17/3406	0.00172528
GO:0009225	nucleotide-sugar metabolic process	17/3406	0.00172528
GO:0035329	hippo signaling	17/3406	0.00172528
GO:1905898	positive regulation of response to endoplasmic reticulum stress	17/3406	0.00172528
GO:0045444	fat cell differentiation	63/3406	0.00173149
GO:0009895	negative regulation of catabolic process	82/3406	0.00180803
GO:0070664	negative regulation of leukocyte proliferation	28/3406	0.0018505
GO:2000401	regulation of lymphocyte migration	24/3406	0.00186641
GO:0030323	respiratory tube development	52/3406	0.00187471
GO:0050714	positive regulation of protein secretion	73/3406	0.00189651
GO:0046209	nitric oxide metabolic process	29/3406	0.00190859
GO:0097581	lamellipodium organization	29/3406	0.00190859
GO:0042058	regulation of epidermal growth factor receptor signaling pathway	30/3406	0.0019649
GO:1990266	neutrophil migration	38/3406	0.00201969
GO:0010935	regulation of macrophage cytokine production	550300	0.00202177
GO:0043558	regulation of translational initiation in response to stress	550300	0.00202177
GO:0045064	T-helper 2 cell differentiation	550300	0.00202177
GO:0045651	positive regulation of macrophage differentiation	550300	0.00202177
GO:0070672	response to interleukin-15	550300	0.00202177
GO:0090110	cargo loading into COPII-coated vesicle	550300	0.00202177
GO:2001243	negative regulation of intrinsic apoptotic signaling pathway	33/3406	0.0020353
GO:0006733	oxidoreduction coenzyme metabolic process	59/3406	0.00206395
GO:0051057	positive regulation of small GTPase mediated signal transduction	26/3406	0.00210097
GO:0009314	response to radiation	112/3406	0.00210097
GO:0043488	regulation of mRNA stability	52/3406	0.00212724
GO:0032869	cellular response to insulin stimulus	61/3406	0.00212724
GO:0033006	regulation of mast cell activation involved in immune response	15/3406	0.00212831
GO:0055094	response to lipoprotein particle	15/3406	0.00212831
GO:0002791	regulation of peptide secretion	123/3406	0.00213572
GO:0097237	cellular response to toxic substance	68/3406	0.00214896
GO:0007160	cell-matrix adhesion	63/3406	0.00217396
GO:0002479	antigen processing and presentation of exogenous peptide antigen via M	27/3406	0.00217952
GO:0045216	cell-cell junction organization	47/3406	0.00219455
GO:0051258	protein polymerization	76/3406	0.00219474
GO:0055076	transition metal ion homeostasis	41/3406	0.00221999
GO:0061013	regulation of mRNA catabolic process	57/3406	0.00222721
GO:0001570	vasculogenesis	28/3406	0.00224062
GO:0006446	regulation of translational initiation	28/3406	0.00224062
GO:0007032	endosome organization	28/3406	0.00224062
GO:0055072	iron ion homeostasis	28/3406	0.00224062
GO:0001890	placenta development	46/3406	0.00224222
GO:0043620	regulation of DNA-templated transcription in response to stress	40/3406	0.00224222
GO:0045727	positive regulation of translation	40/3406	0.00224222
GO:0007409	axonogenesis	116/3406	0.00227339
GO:0035666	TRIF-dependent toll-like receptor signaling pathway	14/3406	0.00227468
GO:0070102	interleukin-6-mediated signaling pathway	14/3406	0.00227468
GO:2000515	negative regulation of CD4-positive, alpha-beta T cell activation	14/3406	0.00227468
GO:0061138	morphogenesis of a branching epithelium	53/3406	0.00227468
GO:0006970	response to osmotic stress	29/3406	0.00227468
GO:1903845	negative regulation of cellular response to transforming growth factor	29/3406	0.00227468
GO:0045600	positive regulation of fat cell differentiation	24/3406	0.00229442
GO:0060135	maternal process involved in female pregnancy	24/3406	0.00229442
GO:1901185	negative regulation of ERBB signaling pathway	21/3406	0.00229695
GO:2000116	regulation of cysteine-type endopeptidase activity	66/3406	0.00230972
GO:0001892	embryonic placenta development	30/3406	0.00230994
GO:0043393	regulation of protein binding	61/3406	0.00232016
GO:0048608	reproductive structure development	108/3406	0.00233229
GO:0048524	positive regulation of viral process	35/3406	0.00235974
GO:0042594	response to starvation	55/3406	0.0023645
GO:0051495	positive regulation of cytoskeleton organization	63/3406	0.00236477
GO:0071675	regulation of mononuclear cell migration	19/3406	0.00236477
GO:0030194	positive regulation of blood coagulation	13/3406	0.00239815
GO:1900048	positive regulation of hemostasis	13/3406	0.00239815
GO:0016239	positive regulation of macroautophagy	25/3406	0.00240803
GO:0061572	actin filament bundle organization	47/3406	0.00245188
GO:0002577	regulation of antigen processing and presentation	550361	0.00247483
GO:0043371	negative regulation of CD4-positive, alpha-beta T cell differentiation	550361	0.00247483
GO:0032753	positive regulation of interleukin-4 production	550391	0.00248395
GO:0010573	vascular endothelial growth factor production	16/3406	0.002637
GO:0071634	regulation of transforming growth factor beta production	16/3406	0.002637
GO:0010876	lipid localization	101/3406	0.00266971
GO:2001235	positive regulation of apoptotic signaling pathway	52/3406	0.00267085
GO:0007565	female pregnancy	55/3406	0.00267301
GO:0045123	cellular extravasation	23/3406	0.00270832
GO:0018105	peptidyl-serine phosphorylation	79/3406	0.0027193
GO:0008631	intrinsic apoptotic signaling pathway in response to oxidative stress	18/3406	0.00274731
GO:1901214	regulation of neuron death	82/3406	0.00281453
GO:1901800	positive regulation of proteasomal protein catabolic process	34/3406	0.00281453
GO:1904894	positive regulation of STAT cascade	31/3406	0.00281453
GO:2000117	negative regulation of cysteine-type endopeptidase activity	31/3406	0.00281453
GO:0070498	interleukin-1-mediated signaling pathway	33/3406	0.00282143
GO:0048659	smooth muscle cell proliferation	50/3406	0.00288162
GO:0061458	reproductive system development	108/3406	0.00294537
GO:0001914	regulation of T cell mediated cytotoxicity	15/3406	0.00294537
GO:0032633	interleukin-4 production	15/3406	0.00294537
GO:0071985	multivesicular body sorting pathway	15/3406	0.00294537
GO:0030199	collagen fibril organization	21/3406	0.00294537
GO:0060391	positive regulation of SMAD protein signal transduction	550269	0.00294537
GO:0070486	leukocyte aggregation	550269	0.00294537
GO:0097201	negative regulation of transcription from RNA polymerase II promoter i	550269	0.00294537
GO:1903894	regulation of IRE1-mediated unfolded protein response	550269	0.00294537
GO:0033209	tumor necrosis factor-mediated signaling pathway	49/3406	0.00296676
GO:0050708	regulation of protein secretion	116/3406	0.00299795
GO:0043281	regulation of cysteine-type endopeptidase activity involved in apoptot	60/3406	0.00302005
GO:0045058	T cell selection	19/3406	0.00310552
GO:0050435	amyloid-beta metabolic process	19/3406	0.00310552
GO:0070231	T cell apoptotic process	19/3406	0.00310552
GO:2000107	negative regulation of leukocyte apoptotic process	19/3406	0.00310552
GO:0010811	positive regulation of cell-substrate adhesion	38/3406	0.00310552
GO:0019362	pyridine nucleotide metabolic process	54/3406	0.00310552
GO:0046496	nicotinamide nucleotide metabolic process	54/3406	0.00310552
GO:1903531	negative regulation of secretion by cell	59/3406	0.00314987
GO:0006809	nitric oxide biosynthetic process	27/3406	0.00318319
GO:0060541	respiratory system development	56/3406	0.00321316
GO:0043372	positive regulation of CD4-positive, alpha-beta T cell differentiation	14/3406	0.00324412
GO:0030512	negative regulation of transforming growth factor beta receptor signal	28/3406	0.00324412
GO:0032436	positive regulation of proteasomal ubiquitin-dependent protein catabol	28/3406	0.00324412
GO:1901532	regulation of hematopoietic progenitor cell differentiation	29/3406	0.00329058
GO:2001057	reactive nitrogen species metabolic process	29/3406	0.00329058
GO:0031098	stress-activated protein kinase signaling cascade	82/3406	0.00332504
GO:0006476	protein deacetylation	31/3406	0.00332504
GO:1901184	regulation of ERBB signaling pathway	31/3406	0.00332504
GO:0001906	cell killing	49/3406	0.0033486
GO:0001649	osteoblast differentiation	62/3406	0.00340885
GO:0048260	positive regulation of receptor-mediated endocytosis	20/3406	0.00343504
GO:0006913	nucleocytoplasmic transport	88/3406	0.00343929
GO:0071453	cellular response to oxygen levels	64/3406	0.00343929
GO:0010212	response to ionizing radiation	44/3406	0.0035171
GO:0033280	response to vitamin D	16/3406	0.00357179
GO:0050691	regulation of defense response to virus by host	16/3406	0.00357179
GO:2000403	positive regulation of lymphocyte migration	16/3406	0.00357179
GO:0051222	positive regulation of protein transport	104/3406	0.00357802
GO:0016052	carbohydrate catabolic process	56/3406	0.00357802
GO:0035635	entry of bacterium into host cell	550300	0.00357802
GO:2000484	positive regulation of interleukin-8 secretion	550300	0.00357802
GO:0019079	viral genome replication	38/3406	0.00358112
GO:0050851	antigen receptor-mediated signaling pathway	82/3406	0.00360878
GO:0005976	polysaccharide metabolic process	36/3406	0.00374832
GO:0031579	membrane raft organization	550391	0.00375787
GO:0034162	toll-like receptor 9 signaling pathway	550391	0.00375787
GO:0036010	protein localization to endosome	550391	0.00375787
GO:0046639	negative regulation of alpha-beta T cell differentiation	550391	0.00375787
GO:0048660	regulation of smooth muscle cell proliferation	49/3406	0.00377987
GO:0031396	regulation of protein ubiquitination	57/3406	0.00383011
GO:0000271	polysaccharide biosynthetic process	27/3406	0.0038389
GO:0030433	ubiquitin-dependent ERAD pathway	27/3406	0.0038389
GO:0001911	negative regulation of leukocyte mediated cytotoxicity	550330	0.00386563
GO:0036120	cellular response to platelet-derived growth factor stimulus	550361	0.00388964
GO:1903055	positive regulation of extracellular matrix organization	550361	0.00388964
GO:0030038	contractile actin filament bundle assembly	32/3406	0.00391103
GO:0043149	stress fiber assembly	32/3406	0.00391103
GO:1901216	positive regulation of neuron death	31/3406	0.00392645
GO:0010717	regulation of epithelial to mesenchymal transition	30/3406	0.00392645
GO:0021885	forebrain cell migration	22/3406	0.00393942
GO:0002762	negative regulation of myeloid leukocyte differentiation	19/3406	0.00398505
GO:0019318	hexose metabolic process	67/3406	0.00399826
GO:0034205	amyloid-beta formation	15/3406	0.00401367
GO:0035303	regulation of dephosphorylation	58/3406	0.00405335
GO:0018209	peptidyl-serine modification	83/3406	0.00405335
GO:0032271	regulation of protein polymerization	60/3406	0.00411002
GO:0010976	positive regulation of neuron projection development	74/3406	0.00411002
GO:0034122	negative regulation of toll-like receptor signaling pathway	17/3406	0.00411002
GO:0045616	regulation of keratinocyte differentiation	17/3406	0.00411002
GO:1903053	regulation of extracellular matrix organization	17/3406	0.00411002
GO:0002637	regulation of immunoglobulin production	23/3406	0.00412836
GO:0010038	response to metal ion	92/3406	0.00415605
GO:0019827	stem cell population maintenance	46/3406	0.00419411
GO:0002291	T cell activation via T cell receptor contact with antigen bound to MH	550238	0.00423363
GO:0010998	regulation of translational initiation by eIF2 alpha phosphorylation	550238	0.00423363
GO:0032025	response to cobalt ion	550238	0.00423363
GO:0034135	regulation of toll-like receptor 2 signaling pathway	550238	0.00423363
GO:0140052	cellular response to oxidised low-density lipoprotein particle stimulu	550238	0.00423363
GO:1903897	regulation of PERK-mediated unfolded protein response	550238	0.00423363
GO:2000644	regulation of receptor catabolic process	550238	0.00423363
GO:0035690	cellular response to drug	93/3406	0.00424298
GO:0016051	carbohydrate biosynthetic process	59/3406	0.00426327
GO:0006023	aminoglycan biosynthetic process	36/3406	0.00426708
GO:0001558	regulation of cell growth	103/3406	0.00429572
GO:0051169	nuclear transport	88/3406	0.00431952
GO:0033692	cellular polysaccharide biosynthetic process	25/3406	0.00440195
GO:2000058	regulation of ubiquitin-dependent protein catabolic process	44/3406	0.00449114
GO:0044264	cellular polysaccharide metabolic process	33/3406	0.00451154
GO:0007584	response to nutrient	60/3406	0.0045272
GO:0048762	mesenchymal cell differentiation	60/3406	0.0045272
GO:0022029	telencephalon cell migration	21/3406	0.00462543
GO:0002690	positive regulation of leukocyte chemotaxis	29/3406	0.00463494
GO:0050769	positive regulation of neurogenesis	115/3406	0.00472056
GO:0071604	transforming growth factor beta production	16/3406	0.00473205
GO:0010634	positive regulation of epithelial cell migration	49/3406	0.00474874
GO:0016241	regulation of macroautophagy	49/3406	0.00474874
GO:1900180	regulation of protein localization to nucleus	36/3406	0.00501883
GO:0002704	negative regulation of leukocyte mediated immunity	19/3406	0.00512724
GO:0097300	programmed necrotic cell death	19/3406	0.00512724
GO:0030032	lamellipodium assembly	23/3406	0.00513408
GO:0046916	cellular transition metal ion homeostasis	34/3406	0.00525589
GO:0070555	response to interleukin-1	57/3406	0.00528341
GO:0051346	negative regulation of hydrolase activity	113/3406	0.00528341
GO:0030324	lung development	49/3406	0.0054241
GO:0098727	maintenance of cell number	46/3406	0.00543418
GO:0002639	positive regulation of immunoglobulin production	17/3406	0.00545587
GO:0044088	regulation of vacuole organization	17/3406	0.00545587
GO:0002701	negative regulation of production of molecular mediator of immune resp	15/3406	0.00547335
GO:0032801	receptor catabolic process	15/3406	0.00547335
GO:0070423	nucleotide-binding oligomerization domain containing signaling pathway	15/3406	0.00547335
GO:1990823	response to leukemia inhibitory factor	31/3406	0.00547335
GO:1990830	cellular response to leukemia inhibitory factor	31/3406	0.00547335
GO:0006968	cellular defense response	20/3406	0.00547684
GO:0050702	interleukin-1 beta secretion	20/3406	0.00547684
GO:0050732	negative regulation of peptidyl-tyrosine phosphorylation	20/3406	0.00547684
GO:0035459	cargo loading into vesicle	550391	0.00547684
GO:0030278	regulation of ossification	56/3406	0.00547684
GO:0009437	carnitine metabolic process	550269	0.00547684
GO:0019511	peptidyl-proline hydroxylation	550269	0.00547684
GO:1990138	neuron projection extension	48/3406	0.00558669
GO:0043618	regulation of transcription from RNA polymerase II promoter in respons	37/3406	0.00562097
GO:0050673	epithelial cell proliferation	106/3406	0.0057186
GO:0035821	modification of morphology or physiology of other organism	47/3406	0.00585205
GO:0019883	antigen processing and presentation of endogenous antigen	550361	0.00588809
GO:0036119	response to platelet-derived growth factor	550361	0.00588809
GO:0045649	regulation of macrophage differentiation	550361	0.00588809
GO:0090312	positive regulation of protein deacetylation	550361	0.00588809
GO:0033628	regulation of cell adhesion mediated by integrin	18/3406	0.00600537
GO:0070646	protein modification by small protein removal	77/3406	0.00601158
GO:0071236	cellular response to antibiotic	43/3406	0.00601158
GO:0002830	positive regulation of type 2 immune response	550300	0.00601158
GO:0006047	UDP-N-acetylglucosamine metabolic process	550300	0.00601158
GO:0010934	macrophage cytokine production	550300	0.00601158
GO:0030889	negative regulation of B cell proliferation	550300	0.00601158
GO:0032695	negative regulation of interleukin-12 production	550300	0.00601158
GO:1905153	regulation of membrane invagination	550300	0.00601158
GO:0006879	cellular iron ion homeostasis	22/3406	0.00602238
GO:0050701	interleukin-1 secretion	22/3406	0.00602238
GO:0032930	positive regulation of superoxide anion generation	550330	0.00606401
GO:0046641	positive regulation of alpha-beta T cell proliferation	550330	0.00606401
GO:0044706	multi-multicellular organism process	60/3406	0.00614573
GO:0046685	response to arsenic-containing substance	14/3406	0.00616241
GO:0050779	RNA destabilization	14/3406	0.00616241
GO:0048661	positive regulation of smooth muscle cell proliferation	32/3406	0.00626355
GO:0032608	interferon-beta production	19/3406	0.00646601
GO:0010001	glial cell differentiation	59/3406	0.00647923
GO:0043627	response to estrogen	25/3406	0.006498
GO:0006497	protein lipidation	29/3406	0.00652145
GO:0046427	positive regulation of JAK-STAT cascade	29/3406	0.00652145
GO:0048708	astrocyte differentiation	27/3406	0.00657207
GO:0006732	coenzyme metabolic process	99/3406	0.00661983
GO:0001763	morphogenesis of a branching structure	54/3406	0.00668418
GO:0001889	liver development	40/3406	0.00670407
GO:0046488	phosphatidylinositol metabolic process	49/3406	0.00672913
GO:0021795	cerebral cortex cell migration	17/3406	0.00702828
GO:0032365	intracellular lipid transport	17/3406	0.00702828
GO:0006024	glycosaminoglycan biosynthetic process	34/3406	0.00702828
GO:0042226	interleukin-6 biosynthetic process	13/3406	0.00702828
GO:0001667	ameboidal-type cell migration	111/3406	0.00713179
GO:0042093	T-helper cell differentiation	21/3406	0.00722506
GO:0035872	nucleotide-binding domain, leucine rich repeat containing receptor sig	15/3406	0.00731365
GO:0090322	regulation of superoxide metabolic process	15/3406	0.00731365
GO:0072659	protein localization to plasma membrane	68/3406	0.00734352
GO:0060191	regulation of lipase activity	31/3406	0.00753917
GO:0045428	regulation of nitric oxide biosynthetic process	23/3406	0.00770793
GO:0031952	regulation of protein autophosphorylation	18/3406	0.00770793
GO:0043409	negative regulation of MAPK cascade	51/3406	0.00777267
GO:0034333	adherens junction assembly	29/3406	0.00778082
GO:0010517	regulation of phospholipase activity	24/3406	0.00782557
GO:0050710	negative regulation of cytokine secretion	25/3406	0.00789994
GO:0043407	negative regulation of MAP kinase activity	26/3406	0.00789994
GO:1903313	positive regulation of mRNA metabolic process	26/3406	0.00789994
GO:0001916	positive regulation of T cell mediated cytotoxicity	550391	0.00789994
GO:0060706	cell differentiation involved in embryonic placenta development	550391	0.00789994
GO:0048732	gland development	105/3406	0.00795191
GO:0030518	intracellular steroid hormone receptor signaling pathway	39/3406	0.00795191
GO:0042552	myelination	39/3406	0.00795191
GO:0045598	regulation of fat cell differentiation	39/3406	0.00795191
GO:0016482	cytosolic transport	45/3406	0.00804939
GO:0002712	regulation of B cell mediated immunity	19/3406	0.00818602
GO:0002889	regulation of immunoglobulin mediated immune response	19/3406	0.00818602
GO:0010770	positive regulation of cell morphogenesis involved in differentiation	44/3406	0.00844179
GO:0002756	MyD88-independent toll-like receptor signaling pathway	14/3406	0.00846523
GO:0033028	myeloid cell apoptotic process	14/3406	0.00846523
GO:0048821	erythrocyte development	14/3406	0.00846523
GO:0036462	TRAIL-activated apoptotic signaling pathway	550238	0.00853989
GO:0007043	cell-cell junction assembly	37/3406	0.00855644
GO:0032652	regulation of interleukin-1 production	32/3406	0.00858156
GO:0062012	regulation of small molecule metabolic process	110/3406	0.00858156
GO:0032613	interleukin-10 production	20/3406	0.00858156
GO:0043030	regulation of macrophage activation	20/3406	0.00858156
GO:0009226	nucleotide-sugar biosynthetic process	550361	0.0086946
GO:0048525	negative regulation of viral process	31/3406	0.00876984
GO:0022612	gland morphogenesis	36/3406	0.00882095
GO:1903052	positive regulation of proteolysis involved in cellular protein catabo	36/3406	0.00882095
GO:0042130	negative regulation of T cell proliferation	21/3406	0.00891129
GO:0042100	B cell proliferation	30/3406	0.0089414
GO:1904407	positive regulation of nitric oxide metabolic process	17/3406	0.00906425
GO:0014909	smooth muscle cell migration	29/3406	0.00909764
GO:0045638	negative regulation of myeloid cell differentiation	29/3406	0.00909764
GO:0060560	developmental growth involved in morphogenesis	62/3406	0.00909964
GO:0051384	response to glucocorticoid	42/3406	0.00911317
GO:0036294	cellular response to decreased oxygen levels	58/3406	0.00920361
GO:0010042	response to manganese ion	550330	0.00935798
GO:0033005	positive regulation of mast cell activation	550330	0.00935798
GO:0034143	regulation of toll-like receptor 4 signaling pathway	550330	0.00935798
GO:0043536	positive regulation of blood vessel endothelial cell migration	26/3406	0.00937516
GO:0001707	mesoderm formation	25/3406	0.00937741
GO:0032482	Rab protein signal transduction	25/3406	0.00937741
GO:0051403	stress-activated MAPK cascade	73/3406	0.00953306
GO:0043374	CD8-positive, alpha-beta T cell differentiation	550269	0.00955199
GO:0044090	positive regulation of vacuole organization	550269	0.00955199
GO:1904951	positive regulation of establishment of protein localization	109/3406	0.00955199
GO:0002714	positive regulation of B cell mediated immunity	15/3406	0.00955199
GO:0002891	positive regulation of immunoglobulin mediated immune response	15/3406	0.00955199
GO:0034405	response to fluid shear stress	15/3406	0.00955199
GO:0038083	peptidyl-tyrosine autophosphorylation	15/3406	0.00955199
GO:2000142	regulation of DNA-templated transcription, initiation	15/3406	0.00955199
GO:0045948	positive regulation of translational initiation	13/3406	0.00955199
GO:0046596	regulation of viral entry into host cell	13/3406	0.00955199
GO:0061157	mRNA destabilization	13/3406	0.00955199
GO:0070979	protein K11-linked ubiquitination	13/3406	0.00955199
GO:0032648	regulation of interferon-beta production	18/3406	0.00955199
GO:0060324	face development	18/3406	0.00955199
GO:0061014	positive regulation of mRNA catabolic process	18/3406	0.00955199
GO:0002693	positive regulation of cellular extravasation	550300	0.00957192
GO:0035855	megakaryocyte development	550300	0.00957192
GO:0071360	cellular response to exogenous dsRNA	550300	0.00957192
GO:0050727	regulation of inflammatory response	115/3406	0.00958566
GO:0061008	hepaticobiliary system development	40/3406	0.00972489
GO:0014812	muscle cell migration	32/3406	0.0097481
GO:0030593	neutrophil chemotaxis	32/3406	0.0097481

## Sheet: Sheet10
CGGA WHO III Glioma CD44 Positive Related Genes
KEGG Pathway
ID	Description	GeneRatio	p.adjust
hsa05140	Leishmaniasis	49/1758	6.70167e-13
hsa04380	Osteoclast differentiation	67/1758	2.94611e-12
hsa05145	Toxoplasmosis	60/1758	1.20237e-11
hsa05152	Tuberculosis	80/1758	3.89043e-10
hsa05132	Salmonella infection	101/1758	4.58372e-10
hsa04145	Phagosome	69/1758	2.41291e-09
hsa04668	TNF signaling pathway	55/1758	4.93117e-09
hsa05130	Pathogenic Escherichia coli infection	82/1758	5.57243e-09
hsa04659	Th17 cell differentiation	53/1758	5.57243e-09
hsa05135	Yersinia infection	62/1758	1.64563e-08
hsa05164	Influenza A	73/1758	1.64563e-08
hsa05169	Epstein-Barr virus infection	82/1758	1.81665e-08
hsa05142	Chagas disease	49/1758	6.56189e-08
hsa05321	Inflammatory bowel disease	36/1758	6.56189e-08
hsa04141	Protein processing in endoplasmic reticulum	71/1758	6.56189e-08
hsa04142	Lysosome	56/1758	3.19443e-07
hsa05416	Viral myocarditis	33/1758	3.19933e-07
hsa04064	NF-kappa B signaling pathway	48/1758	3.84121e-07
hsa04640	Hematopoietic cell lineage	46/1758	5.53357e-07
hsa05133	Pertussis	38/1758	7.23754e-07
hsa05166	Human T-cell leukemia virus 1 infection	82/1758	8.51553e-07
hsa04210	Apoptosis	57/1758	1.09596e-06
hsa04810	Regulation of actin cytoskeleton	81/1758	1.38201e-06
hsa04933	AGE-RAGE signaling pathway in diabetic complications	45/1758	2.01044e-06
hsa05167	Kaposi sarcoma-associated herpesvirus infection	73/1758	2.4179e-06
hsa05170	Human immunodeficiency virus 1 infection	78/1758	3.38342e-06
hsa04672	Intestinal immune network for IgA production	27/1758	3.86946e-06
hsa05323	Rheumatoid arthritis	42/1758	3.95584e-06
hsa05131	Shigellosis	87/1758	4.71957e-06
hsa05162	Measles	56/1758	5.0846e-06
hsa05161	Hepatitis B	62/1758	1.02013e-05
hsa05205	Proteoglycans in cancer	74/1758	1.29644e-05
hsa04621	NOD-like receptor signaling pathway	67/1758	1.44005e-05
hsa04625	C-type lectin receptor signaling pathway	44/1758	1.58917e-05
hsa05220	Chronic myeloid leukemia	35/1758	1.70708e-05
hsa05163	Human cytomegalovirus infection	78/1758	3.5886e-05
hsa05134	Legionellosis	28/1758	3.5886e-05
hsa05211	Renal cell carcinoma	32/1758	3.5886e-05
hsa04144	Endocytosis	85/1758	4.33127e-05
hsa05212	Pancreatic cancer	34/1758	4.65832e-05
hsa05330	Allograft rejection	21/1758	4.96108e-05
hsa04520	Adherens junction	32/1758	6.86827e-05
hsa04140	Autophagy - animal	52/1758	7.18272e-05
hsa04630	JAK-STAT signaling pathway	59/1758	8.12029e-05
hsa04620	Toll-like receptor signaling pathway	42/1758	8.43182e-05
hsa05332	Graft-versus-host disease	22/1758	8.48927e-05
hsa04662	B cell receptor signaling pathway	35/1758	0.000103739
hsa05146	Amoebiasis	41/1758	0.000114488
hsa04666	Fc gamma R-mediated phagocytosis	39/1758	0.000177706
hsa04612	Antigen processing and presentation	33/1758	0.000211304
hsa04510	Focal adhesion	68/1758	0.000257588
hsa04658	Th1 and Th2 cell differentiation	37/1758	0.000265468
hsa05235	PD-L1 expression and PD-1 checkpoint pathway in cancer	36/1758	0.000284853
hsa05168	Herpes simplex virus 1 infection	144/1758	0.000343221
hsa04670	Leukocyte transendothelial migration	43/1758	0.000386111
hsa04940	Type I diabetes mellitus	21/1758	0.00042674
hsa05144	Malaria	23/1758	0.000620715
hsa04062	Chemokine signaling pathway	64/1758	0.000620715
hsa04218	Cellular senescence	54/1758	0.000687074
hsa05210	Colorectal cancer	34/1758	0.000693351
hsa04611	Platelet activation	45/1758	0.000693351
hsa04061	Viral protein interaction with cytokine and cytokine receptor	38/1758	0.000746181
hsa04660	T cell receptor signaling pathway	39/1758	0.000832407
hsa00520	Amino sugar and nucleotide sugar metabolism	22/1758	0.000832407
hsa05100	Bacterial invasion of epithelial cells	31/1758	0.000849843
hsa05310	Asthma	16/1758	0.00116164
hsa04120	Ubiquitin mediated proteolysis	48/1758	0.00181275
hsa04657	IL-17 signaling pathway	35/1758	0.00193229
hsa04071	Sphingolipid signaling pathway	42/1758	0.00201471
hsa04060	Cytokine-cytokine receptor interaction	88/1758	0.00250833
hsa05160	Hepatitis C	52/1758	0.00256401
hsa04137	Mitophagy - animal	27/1758	0.0025679
hsa05418	Fluid shear stress and atherosclerosis	47/1758	0.00270858
hsa04360	Axon guidance	58/1758	0.00364277
hsa04722	Neurotrophin signaling pathway	41/1758	0.00376421
hsa04010	MAPK signaling pathway	86/1758	0.00517132
hsa04015	Rap1 signaling pathway	64/1758	0.00699637
hsa04066	HIF-1 signaling pathway	37/1758	0.00854644
hsa04917	Prolactin signaling pathway	26/1758	0.00923177
hsa05320	Autoimmune thyroid disease	21/1758	0.0094669
hsa05216	Thyroid cancer	16/1758	0.0106764
hsa04610	Complement and coagulation cascades	30/1758	0.0106764
hsa04514	Cell adhesion molecules	47/1758	0.0121662
hsa04390	Hippo signaling pathway	49/1758	0.0126343
hsa04216	Ferroptosis	17/1758	0.0129444
hsa05203	Viral carcinogenesis	61/1758	0.0129444
hsa04068	FoxO signaling pathway	42/1758	0.013509
hsa04350	TGF-beta signaling pathway	32/1758	0.0139844
hsa04217	Necroptosis	49/1758	0.015763
hsa04910	Insulin signaling pathway	43/1758	0.0181638
hsa05202	Transcriptional misregulation in cancer	57/1758	0.019197
hsa05150	Staphylococcus aureus infection	32/1758	0.019197
hsa04130	SNARE interactions in vesicular transport	14/1758	0.0208298
hsa04931	Insulin resistance	35/1758	0.0214753
hsa04664	Fc epsilon RI signaling pathway	24/1758	0.0234981
hsa00514	Other types of O-glycan biosynthesis	18/1758	0.0239751
hsa05222	Small cell lung cancer	30/1758	0.03286
hsa04935	Growth hormone synthesis, secretion and action	37/1758	0.0344521
hsa04151	PI3K-Akt signaling pathway	95/1758	0.0365069
hsa04392	Hippo signaling pathway - multiple species	12/1758	0.0428872
hsa05225	Hepatocellular carcinoma	49/1758	0.0428872
hsa04926	Relaxin signaling pathway	39/1758	0.0449538
hsa00510	N-Glycan biosynthesis	18/1758	0.0455061
hsa04530	Tight junction	49/1758	0.046638

[truncated: 6 more sheets: Sheet11, Sheet12, Sheet13, Sheet14, Sheet15, Sheet16]
