# Supplementary material for: CD44-Mediated Poor Prognosis in Glioma Is Associated With M2-Polarization of Tumor-Associated Macrophages and Immunosuppression
Source: Front Surg. 2022 Feb 3;8:775194. doi: 10.3389/fsurg.2021.775194 (PMC8850306; doi:10.3389/fsurg.2021.775194)
Supplement: Supplementary file 17 [file Table_4.xlsx]

## Sheet: Sheet1
IVY GBM CD44 Positive Related Genes
Biological Process
ID	Description	GeneRatio	p.adjust
GO:0002446	neutrophil mediated immunity	48/342	1.16911e-17
GO:0002237	response to molecule of bacterial origin	39/342	1.1726e-16
GO:0042119	neutrophil activation	46/342	1.46356e-16
GO:0043312	neutrophil degranulation	45/342	2.38691e-16
GO:0002283	neutrophil activation involved in immune response	45/342	2.43421e-16
GO:0032496	response to lipopolysaccharide	37/342	5.9794e-16
GO:0071216	cellular response to biotic stimulus	31/342	4.08727e-15
GO:0071219	cellular response to molecule of bacterial origin	29/342	1.41796e-14
GO:0071222	cellular response to lipopolysaccharide	28/342	4.73059e-14
GO:0034341	response to interferon-gamma	27/342	1.81495e-13
GO:0071346	cellular response to interferon-gamma	24/342	1.10421e-11
GO:0002526	acute inflammatory response	26/342	1.55054e-11
GO:0060326	cell chemotaxis	30/342	1.8692e-11
GO:0070482	response to oxygen levels	34/342	1.8692e-11
GO:0097529	myeloid leukocyte migration	25/342	3.27427e-11
GO:0050727	regulation of inflammatory response	37/342	5.48935e-11
GO:0036293	response to decreased oxygen levels	32/342	8.24234e-11
GO:0050900	leukocyte migration	37/342	1.13361e-10
GO:0030595	leukocyte chemotaxis	25/342	1.13361e-10
GO:0045088	regulation of innate immune response	35/342	1.32999e-10
GO:0034612	response to tumor necrosis factor	29/342	1.48578e-10
GO:0001666	response to hypoxia	31/342	1.58272e-10
GO:0001819	positive regulation of cytokine production	35/342	2.46338e-10
GO:0032103	positive regulation of response to external stimulus	29/342	3.10434e-10
GO:0071347	cellular response to interleukin-1	22/342	3.16229e-10
GO:0070555	response to interleukin-1	23/342	7.67772e-10
GO:0071356	cellular response to tumor necrosis factor	27/342	7.67772e-10
GO:0060759	regulation of response to cytokine stimulus	22/342	9.32163e-10
GO:0042110	T cell activation	34/342	9.32163e-10
GO:0060333	interferon-gamma-mediated signaling pathway	16/342	1.15872e-09
GO:0043062	extracellular structure organization	32/342	1.53712e-09
GO:0001959	regulation of cytokine-mediated signaling pathway	21/342	1.54757e-09
GO:0097530	granulocyte migration	19/342	1.54757e-09
GO:0045089	positive regulation of innate immune response	30/342	2.50325e-09
GO:0007159	leukocyte cell-cell adhesion	28/342	3.3208e-09
GO:0061041	regulation of wound healing	19/342	3.37658e-09
GO:0002218	activation of innate immune response	27/342	4.71216e-09
GO:0007568	aging	27/342	5.29296e-09
GO:0002758	innate immune response-activating signal transduction	26/342	5.30432e-09
GO:0050729	positive regulation of inflammatory response	19/342	5.47925e-09
GO:0022407	regulation of cell-cell adhesion	30/342	8.30452e-09
GO:1903034	regulation of response to wounding	20/342	1.1232e-08
GO:0031667	response to nutrient levels	33/342	1.95153e-08
GO:1903037	regulation of leukocyte cell-cell adhesion	25/342	3.91838e-08
GO:0019882	antigen processing and presentation	21/342	1.11154e-07
GO:0002474	antigen processing and presentation of peptide antigen via MHC class I	14/342	2.0146e-07
GO:0019915	lipid storage	12/342	2.97131e-07
GO:0002685	regulation of leukocyte migration	19/342	3.22202e-07
GO:0070498	interleukin-1-mediated signaling pathway	14/342	3.2692e-07
GO:0071496	cellular response to external stimulus	25/342	3.27514e-07
GO:0002221	pattern recognition receptor signaling pathway	19/342	3.30094e-07
GO:1990266	neutrophil migration	15/342	3.33846e-07
GO:0030198	extracellular matrix organization	26/342	3.67214e-07
GO:0007249	I-kappaB kinase/NF-kappaB signaling	22/342	4.07001e-07
GO:0031663	lipopolysaccharide-mediated signaling pathway	11/342	5.20579e-07
GO:1904035	regulation of epithelial cell apoptotic process	13/342	5.30213e-07
GO:0045785	positive regulation of cell adhesion	27/342	5.33138e-07
GO:0071621	granulocyte chemotaxis	15/342	5.34157e-07
GO:0051090	regulation of DNA-binding transcription factor activity	28/342	5.54436e-07
GO:2001233	regulation of apoptotic signaling pathway	27/342	5.92719e-07
GO:0006953	acute-phase response	10/342	7.08955e-07
GO:0002224	toll-like receptor signaling pathway	16/342	7.51776e-07
GO:0002576	platelet degranulation	15/342	8.53381e-07
GO:0032623	interleukin-2 production	11/342	9.35487e-07
GO:0051092	positive regulation of NF-kappaB transcription factor activity	16/342	9.51568e-07
GO:0007596	blood coagulation	24/342	9.51568e-07
GO:0030193	regulation of blood coagulation	12/342	1.22378e-06
GO:0007599	hemostasis	24/342	1.22708e-06
GO:0050817	coagulation	24/342	1.2712e-06
GO:1903039	positive regulation of leukocyte cell-cell adhesion	19/342	1.2712e-06
GO:0045807	positive regulation of endocytosis	16/342	1.2879e-06
GO:1900046	regulation of hemostasis	12/342	1.31797e-06
GO:0032612	interleukin-1 production	14/342	1.38027e-06
GO:0050818	regulation of coagulation	12/342	2.25239e-06
GO:0002819	regulation of adaptive immune response	16/342	2.3046e-06
GO:0022409	positive regulation of cell-cell adhesion	20/342	2.91895e-06
GO:0030100	regulation of endocytosis	21/342	3.0632e-06
GO:0002460	adaptive immune response based on somatic recombination of immune rece	24/342	3.15878e-06
GO:0002822	regulation of adaptive immune response based on somatic recombination	15/342	3.65855e-06
GO:0002286	T cell activation involved in immune response	13/342	3.65855e-06
GO:0051384	response to glucocorticoid	15/342	3.95633e-06
GO:0051091	positive regulation of DNA-binding transcription factor activity	20/342	3.97023e-06
GO:0002687	positive regulation of leukocyte migration	14/342	4.78668e-06
GO:0050663	cytokine secretion	19/342	4.93026e-06
GO:1904019	epithelial cell apoptotic process	13/342	5.98566e-06
GO:0002483	antigen processing and presentation of endogenous peptide antigen	6/342	7.39352e-06
GO:0019885	antigen processing and presentation of endogenous peptide antigen via	6/342	7.39352e-06
GO:0046677	response to antibiotic	22/342	8.20842e-06
GO:0042590	antigen processing and presentation of exogenous peptide antigen via M	11/342	9.06257e-06
GO:0051235	maintenance of location	22/342	9.39801e-06
GO:0030099	myeloid cell differentiation	25/342	9.92595e-06
GO:0045766	positive regulation of angiogenesis	17/342	1.02435e-05
GO:0050764	regulation of phagocytosis	12/342	1.02435e-05
GO:1904018	positive regulation of vasculature development	18/342	1.13914e-05
GO:0002824	positive regulation of adaptive immune response based on somatic recom	12/342	1.25149e-05
GO:0052547	regulation of peptidase activity	26/342	1.25149e-05
GO:0031960	response to corticosteroid	15/342	1.30209e-05
GO:0052548	regulation of endopeptidase activity	25/342	1.34975e-05
GO:0042509	regulation of tyrosine phosphorylation of STAT protein	11/342	1.34975e-05
GO:0051249	regulation of lymphocyte activation	27/342	1.34975e-05
GO:0071453	cellular response to oxygen levels	18/342	1.36955e-05
GO:0009612	response to mechanical stimulus	17/342	1.38984e-05
GO:0050707	regulation of cytokine secretion	17/342	1.38984e-05
GO:0050863	regulation of T cell activation	21/342	1.46599e-05
GO:0002697	regulation of immune effector process	26/342	1.47364e-05
GO:0048002	antigen processing and presentation of peptide antigen	16/342	1.6394e-05
GO:0030593	neutrophil chemotaxis	12/342	1.71731e-05
GO:0007260	tyrosine phosphorylation of STAT protein	11/342	1.80368e-05
GO:0002821	positive regulation of adaptive immune response	12/342	1.85876e-05
GO:0043900	regulation of multi-organism process	24/342	1.85876e-05
GO:0050766	positive regulation of phagocytosis	10/342	2.04535e-05
GO:0031668	cellular response to extracellular stimulus	19/342	2.04535e-05
GO:0043620	regulation of DNA-templated transcription in response to stress	13/342	2.19243e-05
GO:0046427	positive regulation of JAK-STAT cascade	11/342	2.42905e-05
GO:1901653	cellular response to peptide	23/342	2.68749e-05
GO:0060760	positive regulation of response to cytokine stimulus	9/342	3.0546e-05
GO:1904894	positive regulation of STAT cascade	11/342	3.3174e-05
GO:2001236	regulation of extrinsic apoptotic signaling pathway	14/342	3.5917e-05
GO:0007259	JAK-STAT cascade	14/342	3.84878e-05
GO:0018212	peptidyl-tyrosine modification	22/342	4.06374e-05
GO:0002688	regulation of leukocyte chemotaxis	12/342	4.1197e-05
GO:2001234	negative regulation of apoptotic signaling pathway	17/342	4.19832e-05
GO:0002285	lymphocyte activation involved in immune response	15/342	4.2573e-05
GO:0006909	phagocytosis	22/342	4.50158e-05
GO:0034976	response to endoplasmic reticulum stress	19/342	4.62854e-05
GO:0046425	regulation of JAK-STAT cascade	13/342	4.68868e-05
GO:0032755	positive regulation of interleukin-6 production	11/342	4.69786e-05
GO:0006984	ER-nucleus signaling pathway	8/342	5.26207e-05
GO:1904036	negative regulation of epithelial cell apoptotic process	8/342	5.26207e-05
GO:0097193	intrinsic apoptotic signaling pathway	19/342	5.47501e-05
GO:0034340	response to type I interferon	11/342	6.19941e-05
GO:0019883	antigen processing and presentation of endogenous antigen	6/342	6.51769e-05
GO:2001242	regulation of intrinsic apoptotic signaling pathway	14/342	6.73559e-05
GO:0030217	T cell differentiation	17/342	6.85365e-05
GO:0043618	regulation of transcription from RNA polymerase II promoter in respons	12/342	6.97814e-05
GO:0097696	STAT cascade	14/342	7.07633e-05
GO:0032611	interleukin-1 beta production	11/342	7.18277e-05
GO:0046545	development of primary female sexual characteristics	11/342	7.18277e-05
GO:0030098	lymphocyte differentiation	21/342	7.23391e-05
GO:1905954	positive regulation of lipid localization	10/342	7.23391e-05
GO:1903706	regulation of hemopoiesis	25/342	7.23867e-05
GO:0045765	regulation of angiogenesis	22/342	7.23867e-05
GO:1902107	positive regulation of leukocyte differentiation	13/342	7.24992e-05
GO:0036294	cellular response to decreased oxygen levels	16/342	7.53864e-05
GO:0002367	cytokine production involved in immune response	11/342	7.53864e-05
GO:0070661	leukocyte proliferation	19/342	7.57115e-05
GO:0048545	response to steroid hormone	22/342	7.57115e-05
GO:0042089	cytokine biosynthetic process	12/342	7.57115e-05
GO:0070423	nucleotide-binding oligomerization domain containing signaling pathway	7/342	7.71862e-05
GO:0032652	regulation of interleukin-1 production	11/342	8.00823e-05
GO:1904892	regulation of STAT cascade	13/342	8.00823e-05
GO:0042107	cytokine metabolic process	12/342	8.00823e-05
GO:0007584	response to nutrient	16/342	8.00823e-05
GO:0002262	myeloid cell homeostasis	13/342	8.40028e-05
GO:0001961	positive regulation of cytokine-mediated signaling pathway	8/342	8.40028e-05
GO:0070741	response to interleukin-6	8/342	8.40028e-05
GO:0032943	mononuclear cell proliferation	18/342	8.59617e-05
GO:0002755	MyD88-dependent toll-like receptor signaling pathway	7/342	8.72914e-05
GO:0010742	macrophage derived foam cell differentiation	7/342	8.72914e-05
GO:0035872	nucleotide-binding domain, leucine rich repeat containing receptor sig	7/342	8.72914e-05
GO:0090077	foam cell differentiation	7/342	8.72914e-05
GO:0031331	positive regulation of cellular catabolic process	21/342	8.83809e-05
GO:0044706	multi-multicellular organism process	16/342	8.87643e-05
GO:0070663	regulation of leukocyte proliferation	16/342	8.87643e-05
GO:1901342	regulation of vasculature development	23/342	8.87643e-05
GO:0018108	peptidyl-tyrosine phosphorylation	21/342	9.40121e-05
GO:0002456	T cell mediated immunity	11/342	9.57017e-05
GO:0010038	response to metal ion	21/342	9.69576e-05
GO:0097191	extrinsic apoptotic signaling pathway	16/342	9.70323e-05
GO:0002690	positive regulation of leukocyte chemotaxis	10/342	0.000102751
GO:0032675	regulation of interleukin-6 production	13/342	0.000110681
GO:0050870	positive regulation of T cell activation	15/342	0.000119079
GO:0002683	negative regulation of immune system process	24/342	0.000122354
GO:0050730	regulation of peptidyl-tyrosine phosphorylation	17/342	0.000125933
GO:0002573	myeloid leukocyte differentiation	15/342	0.000131983
GO:0042531	positive regulation of tyrosine phosphorylation of STAT protein	9/342	0.000133072
GO:0071674	mononuclear cell migration	10/342	0.000133874
GO:0032663	regulation of interleukin-2 production	8/342	0.000133874
GO:0000302	response to reactive oxygen species	16/342	0.000143494
GO:0070371	ERK1 and ERK2 cascade	19/342	0.000152136
GO:0071456	cellular response to hypoxia	15/342	0.000152375
GO:0038061	NIK/NF-kappaB signaling	14/342	0.000165198
GO:0032944	regulation of mononuclear cell proliferation	15/342	0.00016931
GO:0031669	cellular response to nutrient levels	16/342	0.000182873
GO:1903708	positive regulation of hemopoiesis	14/342	0.000184151
GO:0046660	female sex differentiation	11/342	0.000189982
GO:0032635	interleukin-6 production	13/342	0.000190151
GO:0002479	antigen processing and presentation of exogenous peptide antigen via M	9/342	0.000197025
GO:0060337	type I interferon signaling pathway	10/342	0.000204027
GO:0071357	cellular response to type I interferon	10/342	0.000204027
GO:1990776	response to angiotensin	6/342	0.00020728
GO:0006959	humoral immune response	20/342	0.000213388
GO:0008585	female gonad development	10/342	0.000220617
GO:0016485	protein processing	19/342	0.00022919
GO:0002699	positive regulation of immune effector process	15/342	0.000235074
GO:1901224	positive regulation of NIK/NF-kappaB signaling	9/342	0.000235074
GO:0033619	membrane protein proteolysis	8/342	0.000238089
GO:0046651	lymphocyte proliferation	17/342	0.000244751
GO:1902105	regulation of leukocyte differentiation	17/342	0.000244751
GO:0009896	positive regulation of catabolic process	22/342	0.000249626
GO:0043687	post-translational protein modification	20/342	0.000249888
GO:0007565	female pregnancy	14/342	0.000257656
GO:0033209	tumor necrosis factor-mediated signaling pathway	13/342	0.000260196
GO:0050867	positive regulation of cell activation	21/342	0.000268004
GO:0035994	response to muscle stretch	5/342	0.000281071
GO:0010803	regulation of tumor necrosis factor-mediated signaling pathway	8/342	0.000289472
GO:0050701	interleukin-1 secretion	8/342	0.000289472
GO:0090303	positive regulation of wound healing	8/342	0.000289472
GO:0010743	regulation of macrophage derived foam cell differentiation	6/342	0.000289472
GO:0051604	protein maturation	21/342	0.000291694
GO:0022617	extracellular matrix disassembly	9/342	0.000299147
GO:0042542	response to hydrogen peroxide	12/342	0.000310671
GO:0048608	reproductive structure development	22/342	0.000313207
GO:0043901	negative regulation of multi-organism process	13/342	0.0003181
GO:0010876	lipid localization	21/342	0.000318813
GO:0035690	cellular response to drug	20/342	0.000319453
GO:0051346	negative regulation of hydrolase activity	23/342	0.00033731
GO:0031099	regeneration	14/342	0.00033789
GO:0061458	reproductive system development	22/342	0.000338905
GO:0002791	regulation of peptide secretion	24/342	0.000344694
GO:0010883	regulation of lipid storage	7/342	0.000346886
GO:0071354	cellular response to interleukin-6	7/342	0.000346886
GO:0043434	response to peptide hormone	22/342	0.000357129
GO:0072593	reactive oxygen species metabolic process	17/342	0.000379764
GO:0036500	ATF6-mediated unfolded protein response	4/342	0.00038403
GO:0002478	antigen processing and presentation of exogenous peptide antigen	13/342	0.00038403
GO:0002703	regulation of leukocyte mediated immunity	14/342	0.00038403
GO:0050708	regulation of protein secretion	23/342	0.000392797
GO:0006986	response to unfolded protein	13/342	0.000403851
GO:0002548	monocyte chemotaxis	8/342	0.000420142
GO:0050854	regulation of antigen receptor-mediated signaling pathway	8/342	0.000420142
GO:0032495	response to muramyl dipeptide	5/342	0.000436064
GO:0002711	positive regulation of T cell mediated immunity	7/342	0.000440605
GO:0002696	positive regulation of leukocyte activation	20/342	0.000448249
GO:0062013	positive regulation of small molecule metabolic process	12/342	0.000448249
GO:0007162	negative regulation of cell adhesion	17/342	0.000450375
GO:0033028	myeloid cell apoptotic process	6/342	0.000454612
GO:0070613	regulation of protein processing	13/342	0.000492512
GO:0002064	epithelial cell development	14/342	0.00050417
GO:0042108	positive regulation of cytokine biosynthetic process	8/342	0.00050417
GO:0030183	B cell differentiation	11/342	0.00050417
GO:0050670	regulation of lymphocyte proliferation	14/342	0.000526915
GO:0031589	cell-substrate adhesion	19/342	0.000527343
GO:0036499	PERK-mediated unfolded protein response	5/342	0.000535058
GO:0019884	antigen processing and presentation of exogenous antigen	13/342	0.000535058
GO:1903317	regulation of protein maturation	13/342	0.000535058
GO:0002604	regulation of dendritic cell antigen processing and presentation	4/342	0.000543239
GO:0032494	response to peptidoglycan	4/342	0.000543239
GO:0002292	T cell differentiation involved in immune response	8/342	0.000544277
GO:1905952	regulation of lipid localization	12/342	0.000544314
GO:0043122	regulation of I-kappaB kinase/NF-kappaB signaling	15/342	0.000546084
GO:0043123	positive regulation of I-kappaB kinase/NF-kappaB signaling	13/342	0.000553137
GO:0051607	defense response to virus	15/342	0.000568775
GO:0032602	chemokine production	9/342	0.000588022
GO:0046683	response to organophosphorus	11/342	0.000588022
GO:0034142	toll-like receptor 4 signaling pathway	6/342	0.000598057
GO:0050921	positive regulation of chemotaxis	11/342	0.000624983
GO:0042742	defense response to bacterium	18/342	0.000644894
GO:0002709	regulation of T cell mediated immunity	8/342	0.000644894
GO:0034121	regulation of toll-like receptor signaling pathway	8/342	0.000644894
GO:0070372	regulation of ERK1 and ERK2 cascade	17/342	0.000652441
GO:0051047	positive regulation of secretion	21/342	0.000705442
GO:0042035	regulation of cytokine biosynthetic process	10/342	0.000730508
GO:0032102	negative regulation of response to external stimulus	19/342	0.000734616
GO:0035710	CD4-positive, alpha-beta T cell activation	9/342	0.000736228
GO:0051251	positive regulation of lymphocyte activation	18/342	0.000736569
GO:0046631	alpha-beta T cell activation	11/342	0.000736569
GO:0050704	regulation of interleukin-1 secretion	7/342	0.000737664
GO:0002468	dendritic cell antigen processing and presentation	4/342	0.000737664
GO:0070486	leukocyte aggregation	4/342	0.000737664
GO:0050920	regulation of chemotaxis	14/342	0.000748585
GO:0071248	cellular response to metal ion	13/342	0.000756864
GO:1903532	positive regulation of secretion by cell	20/342	0.000759111
GO:0060055	angiogenesis involved in wound healing	5/342	0.000759111
GO:0002700	regulation of production of molecular mediator of immune response	11/342	0.000759111
GO:0050715	positive regulation of cytokine secretion	11/342	0.000759111
GO:0048872	homeostasis of number of cells	15/342	0.000759111
GO:0042594	response to starvation	13/342	0.000781726
GO:0097237	cellular response to toxic substance	15/342	0.000789313
GO:0034620	cellular response to unfolded protein	11/342	0.000799872
GO:0002763	positive regulation of myeloid leukocyte differentiation	7/342	0.000799872
GO:0050731	positive regulation of peptidyl-tyrosine phosphorylation	13/342	0.000813202
GO:1901222	regulation of NIK/NF-kappaB signaling	10/342	0.000847722
GO:1901654	response to ketone	13/342	0.000851754
GO:0014015	positive regulation of gliogenesis	8/342	0.000875381
GO:0043367	CD4-positive, alpha-beta T cell differentiation	8/342	0.000875381
GO:1903036	positive regulation of response to wounding	8/342	0.000875381
GO:0010951	negative regulation of endopeptidase activity	15/342	0.000876986
GO:2000377	regulation of reactive oxygen species metabolic process	13/342	0.000930302
GO:0045137	development of primary sexual characteristics	14/342	0.000939777
GO:0042532	negative regulation of tyrosine phosphorylation of STAT protein	4/342	0.000964424
GO:0060712	spongiotrophoblast layer development	4/342	0.000964424
GO:0061042	vascular wound healing	4/342	0.000964424
GO:0070431	nucleotide-binding oligomerization domain containing 2 signaling pathw	4/342	0.000964424
GO:0030968	endoplasmic reticulum unfolded protein response	10/342	0.00108157
GO:0072677	eosinophil migration	5/342	0.00108264
GO:1904385	cellular response to angiotensin	5/342	0.00108264
GO:0006898	receptor-mediated endocytosis	17/342	0.00108702
GO:0035966	response to topologically incorrect protein	13/342	0.00110599
GO:0032722	positive regulation of chemokine production	7/342	0.00118294
GO:0042093	T-helper cell differentiation	7/342	0.00118294
GO:0071385	cellular response to glucocorticoid stimulus	7/342	0.00118294
GO:1902041	regulation of extrinsic apoptotic signaling pathway via death domain r	7/342	0.00118294
GO:0002793	positive regulation of peptide secretion	16/342	0.00118521
GO:0002449	lymphocyte mediated immunity	18/342	0.00125795
GO:0048871	multicellular organismal homeostasis	22/342	0.00127026
GO:0002706	regulation of lymphocyte mediated immunity	11/342	0.00128107
GO:0014074	response to purine-containing compound	11/342	0.00128107
GO:0032732	positive regulation of interleukin-1 production	7/342	0.0012915
GO:2000351	regulation of endothelial cell apoptotic process	7/342	0.0012915
GO:0046632	alpha-beta T cell differentiation	9/342	0.00130579
GO:0010466	negative regulation of peptidase activity	15/342	0.00136991
GO:0006509	membrane protein ectodomain proteolysis	6/342	0.00141474
GO:0042149	cellular response to glucose starvation	6/342	0.00141474
GO:0002294	CD4-positive, alpha-beta T cell differentiation involved in immune res	7/342	0.00141654
GO:0032479	regulation of type I interferon production	10/342	0.00141851
GO:0009615	response to virus	17/342	0.0014918
GO:0048708	astrocyte differentiation	8/342	0.00150907
GO:2001235	positive regulation of apoptotic signaling pathway	12/342	0.00151841
GO:0002287	alpha-beta T cell activation involved in immune response	7/342	0.00153631
GO:0002293	alpha-beta T cell differentiation involved in immune response	7/342	0.00153631
GO:0032370	positive regulation of lipid transport	7/342	0.00153631
GO:0071384	cellular response to corticosteroid stimulus	7/342	0.00153631
GO:2001237	negative regulation of extrinsic apoptotic signaling pathway	9/342	0.00157182
GO:0032606	type I interferon production	10/342	0.00157254
GO:0032637	interleukin-8 production	8/342	0.00160311
GO:0034134	toll-like receptor 2 signaling pathway	4/342	0.00160311
GO:0051770	positive regulation of nitric-oxide synthase biosynthetic process	4/342	0.00160311
GO:0022408	negative regulation of cell-cell adhesion	12/342	0.00163536
GO:0002708	positive regulation of lymphocyte mediated immunity	9/342	0.00165378
GO:0050714	positive regulation of protein secretion	15/342	0.00165378
GO:0002753	cytoplasmic pattern recognition receptor signaling pathway	7/342	0.00165378
GO:0070265	necrotic cell death	7/342	0.00165378
GO:0042730	fibrinolysis	5/342	0.00169687
GO:2000116	regulation of cysteine-type endopeptidase activity	14/342	0.00169687
GO:0048145	regulation of fibroblast proliferation	8/342	0.00169687
GO:0070266	necroptotic process	6/342	0.0017201
GO:0030856	regulation of epithelial cell differentiation	11/342	0.00175734
GO:0006869	lipid transport	18/342	0.00178221
GO:0032946	positive regulation of mononuclear cell proliferation	10/342	0.00180311
GO:0055076	transition metal ion homeostasis	10/342	0.00180311
GO:0002718	regulation of cytokine production involved in immune response	8/342	0.00180311
GO:0048144	fibroblast proliferation	8/342	0.00180311
GO:1905897	regulation of response to endoplasmic reticulum stress	8/342	0.00180311
GO:0042098	T cell proliferation	12/342	0.00182042
GO:0006826	iron ion transport	7/342	0.00194862
GO:0033032	regulation of myeloid cell apoptotic process	5/342	0.00195038
GO:0002475	antigen processing and presentation via MHC class Ib	4/342	0.00197995
GO:0034975	protein folding in endoplasmic reticulum	4/342	0.00197995
GO:0002705	positive regulation of leukocyte mediated immunity	10/342	0.00200174
GO:0002673	regulation of acute inflammatory response	11/342	0.00200174
GO:0008625	extrinsic apoptotic signaling pathway via death domain receptors	8/342	0.00207794
GO:0072577	endothelial cell apoptotic process	7/342	0.00210731
GO:0002429	immune response-activating cell surface receptor signaling pathway	21/342	0.00212073
GO:0035967	cellular response to topologically incorrect protein	11/342	0.00220152
GO:0008406	gonad development	13/342	0.00220152
GO:0071241	cellular response to inorganic substance	13/342	0.00220152
GO:0051098	regulation of binding	18/342	0.00220511
GO:0032743	positive regulation of interleukin-2 production	5/342	0.00222852
GO:0042113	B cell activation	16/342	0.00233309
GO:0010744	positive regulation of macrophage derived foam cell differentiation	4/342	0.00246709
GO:0050868	negative regulation of T cell activation	9/342	0.00247611
GO:0050678	regulation of epithelial cell proliferation	18/342	0.0025591
GO:0002675	positive regulation of acute inflammatory response	5/342	0.00258155
GO:0033627	cell adhesion mediated by integrin	7/342	0.00270807
GO:0032651	regulation of interleukin-1 beta production	8/342	0.00273245
GO:1903035	negative regulation of response to wounding	8/342	0.00273245
GO:0070665	positive regulation of leukocyte proliferation	10/342	0.00273245
GO:0070997	neuron death	17/342	0.00278123
GO:0001913	T cell mediated cytotoxicity	6/342	0.00285865
GO:0032757	positive regulation of interleukin-8 production	6/342	0.00285865
GO:0097300	programmed necrotic cell death	6/342	0.00285865
GO:0006979	response to oxidative stress	20/342	0.00289443
GO:0045639	positive regulation of myeloid cell differentiation	8/342	0.00289443
GO:0007569	cell aging	9/342	0.00311148
GO:0002931	response to ischemia	6/342	0.00315163
GO:0010718	positive regulation of epithelial to mesenchymal transition	6/342	0.00315163
GO:0045619	regulation of lymphocyte differentiation	11/342	0.00315163
GO:0051100	negative regulation of binding	11/342	0.00315163
GO:0006457	protein folding	13/342	0.00320843
GO:0071375	cellular response to peptide hormone stimulus	16/342	0.00325841
GO:0046634	regulation of alpha-beta T cell activation	8/342	0.00329021
GO:0001914	regulation of T cell mediated cytotoxicity	5/342	0.00330857
GO:0036003	positive regulation of transcription from RNA polymerase II promoter i	5/342	0.00330857
GO:2000352	negative regulation of endothelial cell apoptotic process	5/342	0.00330857
GO:0042063	gliogenesis	15/342	0.00333842
GO:0007566	embryo implantation	6/342	0.00342309
GO:0048146	positive regulation of fibroblast proliferation	6/342	0.00342309
GO:0002544	chronic inflammatory response	4/342	0.00358535
GO:0002726	positive regulation of T cell cytokine production	4/342	0.00358535
GO:0010888	negative regulation of lipid storage	4/342	0.00358535
GO:0034755	iron ion transmembrane transport	4/342	0.00358535
GO:0098581	detection of external biotic stimulus	4/342	0.00358535
GO:0002702	positive regulation of production of molecular mediator of immune resp	8/342	0.00368903
GO:0015850	organic hydroxy compound transport	14/342	0.00370581
GO:0032653	regulation of interleukin-10 production	6/342	0.00372429
GO:0032731	positive regulation of interleukin-1 beta production	6/342	0.00372429
GO:0051250	negative regulation of lymphocyte activation	10/342	0.00375085
GO:0045685	regulation of glial cell differentiation	7/342	0.00385122
GO:0097305	response to alcohol	13/342	0.00391591
GO:0019359	nicotinamide nucleotide biosynthetic process	10/342	0.00392115
GO:0019363	pyridine nucleotide biosynthetic process	10/342	0.00392115
GO:0001818	negative regulation of cytokine production	15/342	0.00397013
GO:0002695	negative regulation of leukocyte activation	11/342	0.00398497
GO:0006968	cellular defense response	6/342	0.00401449
GO:0030195	negative regulation of blood coagulation	6/342	0.00401449
GO:0031638	zymogen activation	6/342	0.00401449
GO:0050702	interleukin-1 beta secretion	6/342	0.00401449
GO:0050732	negative regulation of peptidyl-tyrosine phosphorylation	6/342	0.00401449
GO:0051592	response to calcium ion	10/342	0.00403481
GO:0045861	negative regulation of proteolysis	17/342	0.00403481
GO:0032677	regulation of interleukin-8 production	7/342	0.00403481
GO:0051591	response to cAMP	8/342	0.00403481
GO:1990868	response to chemokine	8/342	0.00403481
GO:1990869	cellular response to chemokine	8/342	0.00403481
GO:0019730	antimicrobial humoral response	9/342	0.00406833
GO:0034101	erythrocyte homeostasis	9/342	0.00406833
GO:0002577	regulation of antigen processing and presentation	4/342	0.00413336
GO:0051767	nitric-oxide synthase biosynthetic process	4/342	0.00413336
GO:0051769	regulation of nitric-oxide synthase biosynthetic process	4/342	0.00413336
GO:0009267	cellular response to starvation	10/342	0.00416843
GO:0050679	positive regulation of epithelial cell proliferation	12/342	0.00420182
GO:2001243	negative regulation of intrinsic apoptotic signaling pathway	8/342	0.00423586
GO:0050673	epithelial cell proliferation	19/342	0.00423586
GO:0001960	negative regulation of cytokine-mediated signaling pathway	7/342	0.00424026
GO:0150076	neuroinflammatory response	7/342	0.00424026
GO:0002720	positive regulation of cytokine production involved in immune response	6/342	0.00424026
GO:0030199	collagen fibril organization	6/342	0.00424026
GO:1900047	negative regulation of hemostasis	6/342	0.00424026
GO:0072525	pyridine-containing compound biosynthetic process	10/342	0.00430311
GO:0014013	regulation of gliogenesis	9/342	0.00443576
GO:0030224	monocyte differentiation	5/342	0.00445722
GO:0032733	positive regulation of interleukin-10 production	5/342	0.00445722
GO:1903131	mononuclear cell differentiation	5/342	0.00445722
GO:0045454	cell redox homeostasis	7/342	0.00451291
GO:0061045	negative regulation of wound healing	7/342	0.00451291
GO:0007548	sex differentiation	14/342	0.00452604
GO:0001541	ovarian follicle development	6/342	0.00458034
GO:0032613	interleukin-10 production	6/342	0.00458034
GO:0030301	cholesterol transport	8/342	0.00467368
GO:0032481	positive regulation of type I interferon production	7/342	0.00483207
GO:1903531	negative regulation of secretion by cell	12/342	0.00496248
GO:0097006	regulation of plasma lipoprotein particle levels	8/342	0.00496248
GO:0090398	cellular senescence	7/342	0.00519114
GO:2000379	positive regulation of reactive oxygen species metabolic process	8/342	0.00527679
GO:1903707	negative regulation of hemopoiesis	10/342	0.00536888
GO:0048008	platelet-derived growth factor receptor signaling pathway	6/342	0.00544886
GO:0050819	negative regulation of coagulation	6/342	0.00544886
GO:0050864	regulation of B cell activation	11/342	0.00547038
GO:0071260	cellular response to mechanical stimulus	7/342	0.005518
GO:0046636	negative regulation of alpha-beta T cell activation	5/342	0.005518
GO:0048246	macrophage chemotaxis	5/342	0.005518
GO:1905898	positive regulation of response to endoplasmic reticulum stress	5/342	0.005518
GO:0042094	interleukin-2 biosynthetic process	4/342	0.00559182
GO:1901522	positive regulation of transcription from RNA polymerase II promoter i	4/342	0.00559182
GO:1903038	negative regulation of leukocyte cell-cell adhesion	9/342	0.00559182
GO:0010810	regulation of cell-substrate adhesion	12/342	0.00568023
GO:0008630	intrinsic apoptotic signaling pathway in response to DNA damage	8/342	0.00583517
GO:0061900	glial cell activation	6/342	0.00584182
GO:0050671	positive regulation of lymphocyte proliferation	9/342	0.00585021
GO:0045657	positive regulation of monocyte differentiation	3/342	0.00585021
GO:0070391	response to lipoteichoic acid	3/342	0.00585021
GO:0071223	cellular response to lipoteichoic acid	3/342	0.00585021
GO:1903265	positive regulation of tumor necrosis factor-mediated signaling pathwa	3/342	0.00585021
GO:0050856	regulation of T cell receptor signaling pathway	5/342	0.00606159
GO:1902042	negative regulation of extrinsic apoptotic signaling pathway via death	5/342	0.00606159
GO:1901214	regulation of neuron death	15/342	0.00611333
GO:0060761	negative regulation of response to cytokine stimulus	7/342	0.00618643
GO:0010001	glial cell differentiation	12/342	0.00625344
GO:0031102	neuron projection regeneration	6/342	0.00625452
GO:0009595	detection of biotic stimulus	4/342	0.00640985
GO:0032373	positive regulation of sterol transport	4/342	0.00640985
GO:0032376	positive regulation of cholesterol transport	4/342	0.00640985
GO:0051043	regulation of membrane protein ectodomain proteolysis	4/342	0.00640985
GO:0032642	regulation of chemokine production	7/342	0.00656131
GO:0045637	regulation of myeloid cell differentiation	13/342	0.00662177
GO:0002369	T cell cytokine production	5/342	0.00666739
GO:0045582	positive regulation of T cell differentiation	7/342	0.00699617
GO:0071277	cellular response to calcium ion	7/342	0.00699617
GO:0002440	production of molecular mediator of immune response	14/342	0.00722936
GO:0044262	cellular carbohydrate metabolic process	14/342	0.00722936
GO:2000514	regulation of CD4-positive, alpha-beta T cell activation	6/342	0.00727422
GO:2001244	positive regulation of intrinsic apoptotic signaling pathway	6/342	0.00727422
GO:1903555	regulation of tumor necrosis factor superfamily cytokine production	10/342	0.00730666
GO:0010955	negative regulation of protein processing	5/342	0.0073122
GO:0061028	establishment of endothelial barrier	5/342	0.0073122
GO:1903053	regulation of extracellular matrix organization	5/342	0.0073122
GO:1903318	negative regulation of protein maturation	5/342	0.0073122
GO:0002407	dendritic cell chemotaxis	4/342	0.00733407
GO:0046426	negative regulation of JAK-STAT cascade	4/342	0.00733407
GO:0002887	negative regulation of myeloid leukocyte mediated immunity	3/342	0.00745327
GO:0032060	bleb assembly	3/342	0.00745327
GO:0032490	detection of molecule of bacterial origin	3/342	0.00745327
GO:0072683	T cell extravasation	3/342	0.00745327
GO:0001649	osteoblast differentiation	12/342	0.00778995
GO:0007160	cell-matrix adhesion	12/342	0.00778995
GO:0034330	cell junction organization	14/342	0.0079977
GO:0033003	regulation of mast cell activation	5/342	0.00801311
GO:0072676	lymphocyte migration	8/342	0.00822276
GO:0001894	tissue homeostasis	12/342	0.00833884
GO:0016050	vesicle organization	15/342	0.00833884
GO:0060330	regulation of response to interferon-gamma	4/342	0.00838362
GO:0060334	regulation of interferon-gamma-mediated signaling pathway	4/342	0.00838362
GO:0045580	regulation of T cell differentiation	9/342	0.00859652
GO:0000041	transition metal ion transport	8/342	0.00859652
GO:0015918	sterol transport	8/342	0.00859652
GO:0045687	positive regulation of glial cell differentiation	5/342	0.00871603
GO:0071364	cellular response to epidermal growth factor stimulus	5/342	0.00871603
GO:1904646	cellular response to amyloid-beta	5/342	0.00871603
GO:0034614	cellular response to reactive oxygen species	10/342	0.00871603
GO:0071706	tumor necrosis factor superfamily cytokine production	10/342	0.00871603
GO:0048247	lymphocyte chemotaxis	6/342	0.0088507
GO:0002223	stimulatory C-type lectin receptor signaling pathway	8/342	0.00898289
GO:0045862	positive regulation of proteolysis	16/342	0.00904639
GO:0048660	regulation of smooth muscle cell proliferation	10/342	0.00904639
GO:0050866	negative regulation of cell activation	11/342	0.00906171
GO:0070098	chemokine-mediated signaling pathway	7/342	0.00915254
GO:1903557	positive regulation of tumor necrosis factor superfamily cytokine prod	7/342	0.00915254
GO:0036005	response to macrophage colony-stimulating factor	3/342	0.00927688
GO:0036006	cellular response to macrophage colony-stimulating factor stimulus	3/342	0.00927688
GO:0097340	inhibition of cysteine-type endopeptidase activity	3/342	0.00927688
GO:0097341	zymogen inhibition	3/342	0.00927688
GO:0030218	erythrocyte differentiation	8/342	0.00927688
GO:0045446	endothelial cell differentiation	8/342	0.00927688
GO:0001916	positive regulation of T cell mediated cytotoxicity	4/342	0.00927688
GO:0030194	positive regulation of blood coagulation	4/342	0.00927688
GO:0072539	T-helper 17 cell differentiation	4/342	0.00927688
GO:0097066	response to thyroid hormone	4/342	0.00927688
GO:1900048	positive regulation of hemostasis	4/342	0.00927688
GO:0072678	T cell migration	6/342	0.00927688
GO:0014002	astrocyte development	5/342	0.00929462
GO:0030225	macrophage differentiation	5/342	0.00929462
GO:0010634	positive regulation of epithelial cell migration	10/342	0.00953563
GO:0048659	smooth muscle cell proliferation	10/342	0.00953563
GO:0032147	activation of protein kinase activity	15/342	0.00994633

## Sheet: Sheet2
IVY GBM CD44 Positive Related Genes
KEGG Pathway
ID	Description	GeneRatio	p.adjust
hsa04668	TNF signaling pathway	22/200	5.88091e-12
hsa04064	NF-kappa B signaling pathway	18/200	7.08467e-09
hsa04657	IL-17 signaling pathway	17/200	8.01465e-09
hsa05163	Human cytomegalovirus infection	24/200	7.25427e-08
hsa05167	Kaposi sarcoma-associated herpesvirus infection	22/200	8.56329e-08
hsa04621	NOD-like receptor signaling pathway	21/200	1.24188e-07
hsa05133	Pertussis	14/200	1.29096e-07
hsa04145	Phagosome	19/200	1.5814e-07
hsa05418	Fluid shear stress and atherosclerosis	18/200	2.06077e-07
hsa04380	Osteoclast differentiation	17/200	3.35853e-07
hsa05169	Epstein-Barr virus infection	21/200	4.91295e-07
hsa05142	Chagas disease	15/200	5.11054e-07
hsa05134	Legionellosis	11/200	2.11273e-06
hsa05170	Human immunodeficiency virus 1 infection	20/200	4.29721e-06
hsa05323	Rheumatoid arthritis	13/200	6.37817e-06
hsa05166	Human T-cell leukemia virus 1 infection	20/200	6.37817e-06
hsa05132	Salmonella infection	21/200	1.14563e-05
hsa05152	Tuberculosis	17/200	2.76365e-05
hsa04066	HIF-1 signaling pathway	13/200	3.2299e-05
hsa05140	Leishmaniasis	11/200	3.2299e-05
hsa04612	Antigen processing and presentation	11/200	3.50473e-05
hsa05171	Coronavirus disease - COVID-19	19/200	4.74199e-05
hsa04141	Protein processing in endoplasmic reticulum	16/200	4.95301e-05
hsa04210	Apoptosis	14/200	6.33195e-05
hsa05162	Measles	14/200	7.85097e-05
hsa04620	Toll-like receptor signaling pathway	12/200	8.20885e-05
hsa04625	C-type lectin receptor signaling pathway	12/200	8.20885e-05
hsa04060	Cytokine-cytokine receptor interaction	21/200	0.000103561
hsa05145	Toxoplasmosis	12/200	0.000164289
hsa05135	Yersinia infection	13/200	0.000260705
hsa04061	Viral protein interaction with cytokine and cytokine receptor	11/200	0.000260705
hsa04933	AGE-RAGE signaling pathway in diabetic complications	11/200	0.000260705
hsa04610	Complement and coagulation cascades	10/200	0.00032389
hsa04659	Th17 cell differentiation	11/200	0.000461755
hsa01523	Antifolate resistance	6/200	0.000672494
hsa05130	Pathogenic Escherichia coli infection	15/200	0.000717821
hsa05131	Shigellosis	17/200	0.0008032
hsa04218	Cellular senescence	13/200	0.000806422
hsa04662	B cell receptor signaling pathway	9/200	0.00114683
hsa05321	Inflammatory bowel disease	8/200	0.00115371
hsa05146	Amoebiasis	10/200	0.00123341
hsa04062	Chemokine signaling pathway	14/200	0.0016133
hsa05202	Transcriptional misregulation in cancer	14/200	0.0016133
hsa05120	Epithelial cell signaling in Helicobacter pylori infection	8/200	0.00176188
hsa04931	Insulin resistance	10/200	0.00176188
hsa05164	Influenza A	13/200	0.00176188
hsa04670	Leukocyte transendothelial migration	10/200	0.00266065
hsa05332	Graft-versus-host disease	6/200	0.00278751
hsa05221	Acute myeloid leukemia	7/200	0.0064959
hsa05144	Malaria	6/200	0.00688298
hsa04920	Adipocytokine signaling pathway	7/200	0.00742842
hsa05235	PD-L1 expression and PD-1 checkpoint pathway in cancer	8/200	0.00749839
hsa05205	Proteoglycans in cancer	13/200	0.00793335
hsa05143	African trypanosomiasis	5/200	0.00943773
hsa05161	Hepatitis B	11/200	0.0101171
hsa05150	Staphylococcus aureus infection	8/200	0.0112909
hsa04613	Neutrophil extracellular trap formation	12/200	0.0114398
hsa04216	Ferroptosis	5/200	0.0139498
hsa05416	Viral myocarditis	6/200	0.0149905
hsa04940	Type I diabetes mellitus	5/200	0.0163798
hsa04932	Non-alcoholic fatty liver disease	10/200	0.0163798
hsa04623	Cytosolic DNA-sensing pathway	6/200	0.0182159
hsa05203	Viral carcinogenesis	12/200	0.0184495
hsa04217	Necroptosis	10/200	0.0235183
hsa04010	MAPK signaling pathway	15/200	0.0237256
hsa04630	JAK-STAT signaling pathway	10/200	0.0259432
hsa04917	Prolactin signaling pathway	6/200	0.0282271
hsa05215	Prostate cancer	7/200	0.0372408
hsa04510	Focal adhesion	11/200	0.040378
