# Supplementary material for: CD44-Mediated Poor Prognosis in Glioma Is Associated With M2-Polarization of Tumor-Associated Macrophages and Immunosuppression
Source: Front Surg. 2022 Feb 3;8:775194. doi: 10.3389/fsurg.2021.775194 (PMC8850306; doi:10.3389/fsurg.2021.775194)
Supplement: Supplementary file 18 [file Table_5.xlsx]

## Sheet: Sheet1
DEGs in CD44+ TAM
Biological Process
ID	Description	GeneRatio	p.adjust
GO:0097530	granulocyte migration	8/81	0.000239884
GO:0050900	leukocyte migration	13/81	0.000239884
GO:0097529	myeloid leukocyte migration	9/81	0.000239884
GO:0030595	leukocyte chemotaxis	9/81	0.000309671
GO:0071621	granulocyte chemotaxis	7/81	0.000482213
GO:0002576	platelet degranulation	7/81	0.000525599
GO:0051346	negative regulation of hydrolase activity	11/81	0.00171074
GO:0060326	cell chemotaxis	9/81	0.00191033
GO:1990266	neutrophil migration	6/81	0.00308493
GO:0010811	positive regulation of cell-substrate adhesion	6/81	0.00308493
GO:0019730	antimicrobial humoral response	6/81	0.00308493
GO:0061844	antimicrobial humoral immune response mediated by antimicrobial peptid	5/81	0.00308493
GO:0090594	inflammatory response to wounding	3/81	0.00362292
GO:0055076	transition metal ion homeostasis	6/81	0.00362292
GO:0022617	extracellular matrix disassembly	5/81	0.00362292
GO:0052547	regulation of peptidase activity	10/81	0.00362292
GO:0032102	negative regulation of response to external stimulus	9/81	0.00366717
GO:0045766	positive regulation of angiogenesis	7/81	0.00366717
GO:0030198	extracellular matrix organization	9/81	0.00366717
GO:0010810	regulation of cell-substrate adhesion	7/81	0.00470913
GO:0022604	regulation of cell morphogenesis	10/81	0.00492522
GO:0010769	regulation of cell morphogenesis involved in differentiation	8/81	0.00494144
GO:2000117	negative regulation of cysteine-type endopeptidase activity	5/81	0.00494144
GO:0010975	regulation of neuron projection development	10/81	0.00523012
GO:0060192	negative regulation of lipase activity	3/81	0.00523012
GO:0045785	positive regulation of cell adhesion	9/81	0.00523012
GO:1904018	positive regulation of vasculature development	7/81	0.00523012
GO:0051591	response to cAMP	5/81	0.00523012
GO:0071216	cellular response to biotic stimulus	7/81	0.00584961
GO:0002504	antigen processing and presentation of peptide or polysaccharide antig	5/81	0.00620315
GO:0043062	extracellular structure organization	9/81	0.00637759
GO:0030593	neutrophil chemotaxis	5/81	0.00637759
GO:0030728	ovulation	3/81	0.00685994
GO:0010951	negative regulation of endopeptidase activity	7/81	0.00697286
GO:0046916	cellular transition metal ion homeostasis	5/81	0.00697286
GO:1903034	regulation of response to wounding	6/81	0.00812548
GO:0010466	negative regulation of peptidase activity	7/81	0.00878684
GO:0031589	cell-substrate adhesion	8/81	0.00896813

## Sheet: Sheet2
DEGs in CD44+ TAM
KEGG Pathway
ID	Description	GeneRatio	p.adjust
hsa05323	Rheumatoid arthritis	8/51	1.39747e-05
hsa04145	Phagosome	7/51	0.00305492
hsa05418	Fluid shear stress and atherosclerosis	6/51	0.00997761
hsa05205	Proteoglycans in cancer	7/51	0.00997761
hsa04640	Hematopoietic cell lineage	5/51	0.0104905
hsa05146	Amoebiasis	5/51	0.0104905
hsa05310	Asthma	3/51	0.0197238
hsa04612	Antigen processing and presentation	4/51	0.0260808
hsa05330	Allograft rejection	3/51	0.0276509
hsa05219	Bladder cancer	3/51	0.0276509
hsa05332	Graft-versus-host disease	3/51	0.0276509
hsa04514	Cell adhesion molecules	5/51	0.0276509
hsa04940	Type I diabetes mellitus	3/51	0.0276509
hsa04657	IL-17 signaling pathway	4/51	0.0295935
hsa04933	AGE-RAGE signaling pathway in diabetic complications	4/51	0.0325602
hsa04672	Intestinal immune network for IgA production	3/51	0.0325602
hsa05144	Malaria	3/51	0.0325602
hsa05320	Autoimmune thyroid disease	3/51	0.0347563
hsa04659	Th17 cell differentiation	4/51	0.0347563
hsa05145	Toxoplasmosis	4/51	0.0364192
hsa05152	Tuberculosis	5/51	0.0364192
hsa05134	Legionellosis	3/51	0.0364192
hsa04978	Mineral absorption	3/51	0.0383645
hsa05416	Viral myocarditis	3/51	0.038531
hsa05321	Inflammatory bowel disease	3/51	0.0461883

## Sheet: Sheet3
DEGs in CD44- TAM
Biological Process
ID	Description	p.adjust
GO:0070374	positive regulation of ERK1 and ERK2 cascade	0.000361399
GO:0006706	steroid catabolic process	0.000361399
GO:0043032	positive regulation of macrophage activation	0.000361399
GO:0050727	regulation of inflammatory response	0.000361399
GO:0070372	regulation of ERK1 and ERK2 cascade	0.000516459
GO:0097242	amyloid-beta clearance	0.000516459
GO:0070371	ERK1 and ERK2 cascade	0.000516459
GO:0032103	positive regulation of response to external stimulus	0.000516459
GO:0008202	steroid metabolic process	0.000516459
GO:0050850	positive regulation of calcium-mediated signaling	0.000516459
GO:0008203	cholesterol metabolic process	0.000516459
GO:0050729	positive regulation of inflammatory response	0.000516459
GO:1902652	secondary alcohol metabolic process	0.000516459
GO:1905952	regulation of lipid localization	0.000516459
GO:0016125	sterol metabolic process	0.000601131
GO:0043030	regulation of macrophage activation	0.000793691
GO:0043523	regulation of neuron apoptotic process	0.00134071
GO:0050795	regulation of behavior	0.00150146
GO:0034447	very-low-density lipoprotein particle clearance	0.00150146
GO:2000425	regulation of apoptotic cell clearance	0.00150146
GO:0051851	modification by host of symbiont morphology or physiology	0.00150146
GO:0051402	neuron apoptotic process	0.00150146
GO:0035747	natural killer cell chemotaxis	0.00150146
GO:0098883	synapse pruning	0.00150146
GO:1903977	positive regulation of glial cell migration	0.00150146
GO:1903980	positive regulation of microglial cell activation	0.00150146
GO:0051702	interaction with symbiont	0.00151116
GO:1905954	positive regulation of lipid localization	0.00151116
GO:0033700	phospholipid efflux	0.00153643
GO:0043922	negative regulation by host of viral transcription	0.00153643
GO:0070098	chemokine-mediated signaling pathway	0.00153643
GO:0006707	cholesterol catabolic process	0.00153643
GO:0010872	regulation of cholesterol esterification	0.00153643
GO:0016127	sterol catabolic process	0.00153643
GO:0060100	positive regulation of phagocytosis, engulfment	0.00153643
GO:1905155	positive regulation of membrane invagination	0.00153643
GO:0043270	positive regulation of ion transport	0.0017169
GO:0042116	macrophage activation	0.0017169
GO:1990868	response to chemokine	0.0017169
GO:1990869	cellular response to chemokine	0.0017169
GO:0030100	regulation of endocytosis	0.0017169
GO:0050848	regulation of calcium-mediated signaling	0.0017169
GO:0060099	regulation of phagocytosis, engulfment	0.00172997
GO:1905153	regulation of membrane invagination	0.00186628
GO:0006641	triglyceride metabolic process	0.00186628
GO:0034433	steroid esterification	0.00186628
GO:0034434	sterol esterification	0.00186628
GO:0034435	cholesterol esterification	0.00186628
GO:1903975	regulation of glial cell migration	0.00186628
GO:1904659	glucose transmembrane transport	0.00186628
GO:0061387	regulation of extent of cell growth	0.00186628
GO:0008645	hexose transmembrane transport	0.00186628
GO:0051817	modification of morphology or physiology of other organism involved in	0.00186628
GO:1901214	regulation of neuron death	0.00186628
GO:0034375	high-density lipoprotein particle remodeling	0.00186628
GO:0044320	cellular response to leptin stimulus	0.00186628
GO:0150078	positive regulation of neuroinflammatory response	0.00186628
GO:1900221	regulation of amyloid-beta clearance	0.00186628
GO:0015749	monosaccharide transmembrane transport	0.00191744
GO:0034219	carbohydrate transmembrane transport	0.00198546
GO:1903978	regulation of microglial cell activation	0.00216606
GO:1905523	positive regulation of macrophage migration	0.00216606
GO:0016042	lipid catabolic process	0.00218079
GO:0048245	eosinophil chemotaxis	0.00228251
GO:0140131	positive regulation of lymphocyte chemotaxis	0.00228251
GO:0032368	regulation of lipid transport	0.00233202
GO:0002687	positive regulation of leukocyte migration	0.00233202
GO:0070997	neuron death	0.00233202
GO:0044321	response to leptin	0.00233202
GO:0006639	acylglycerol metabolic process	0.00233202
GO:0006638	neutral lipid metabolic process	0.00235235
GO:0050921	positive regulation of chemotaxis	0.00259374
GO:0045862	positive regulation of proteolysis	0.00259627
GO:0006066	alcohol metabolic process	0.00259627
GO:0032897	negative regulation of viral transcription	0.00259627
GO:1903364	positive regulation of cellular protein catabolic process	0.00273607
GO:0072677	eosinophil migration	0.00274746
GO:0002696	positive regulation of leukocyte activation	0.0029274
GO:0045834	positive regulation of lipid metabolic process	0.00294392
GO:0043524	negative regulation of neuron apoptotic process	0.00294392
GO:0008643	carbohydrate transport	0.00294392
GO:0043921	modulation by host of viral transcription	0.00294392
GO:0052472	modulation by host of symbiont transcription	0.00294392
GO:1901623	regulation of lymphocyte chemotaxis	0.00294392
GO:0050867	positive regulation of cell activation	0.00299087
GO:0034368	protein-lipid complex remodeling	0.00299087
GO:0034369	plasma lipoprotein particle remodeling	0.00299087
GO:0034377	plasma lipoprotein particle assembly	0.00299087
GO:0052312	modulation of transcription in other organism involved in symbiotic in	0.00299087
GO:0045807	positive regulation of endocytosis	0.00300236
GO:0010876	lipid localization	0.00305161
GO:0010977	negative regulation of neuron projection development	0.00305161
GO:0034367	protein-containing complex remodeling	0.00307283
GO:0019216	regulation of lipid metabolic process	0.00322151
GO:0045940	positive regulation of steroid metabolic process	0.00322151
GO:0030099	myeloid cell differentiation	0.00336277
GO:0035821	modification of morphology or physiology of other organism	0.00341712
GO:0043062	extracellular structure organization	0.00347911
GO:0065005	protein-lipid complex assembly	0.00352157
GO:0019932	second-messenger-mediated signaling	0.00396301
GO:0008361	regulation of cell size	0.00424291
GO:0050770	regulation of axonogenesis	0.00443877
GO:0061136	regulation of proteasomal protein catabolic process	0.00443877
GO:2000403	positive regulation of lymphocyte migration	0.00447041
GO:0062012	regulation of small molecule metabolic process	0.00447041
GO:0001819	positive regulation of cytokine production	0.00460301
GO:0031345	negative regulation of cell projection organization	0.00460301
GO:0051346	negative regulation of hydrolase activity	0.00460301
GO:0007409	axonogenesis	0.00463542
GO:1905521	regulation of macrophage migration	0.0047196
GO:0090207	regulation of triglyceride metabolic process	0.00492096
GO:0002685	regulation of leukocyte migration	0.00498937
GO:0022604	regulation of cell morphogenesis	0.00500543
GO:0150077	regulation of neuroinflammatory response	0.00500543
GO:0046890	regulation of lipid biosynthetic process	0.00500543
GO:0002573	myeloid leukocyte differentiation	0.00536765
GO:0034764	positive regulation of transmembrane transport	0.00536765
GO:0010828	positive regulation of glucose transmembrane transport	0.00549248
GO:0014002	astrocyte development	0.00549248
GO:0050792	regulation of viral process	0.00549248
GO:1901215	negative regulation of neuron death	0.00549248
GO:0097529	myeloid leukocyte migration	0.00560148
GO:0071827	plasma lipoprotein particle organization	0.00562342
GO:0045732	positive regulation of protein catabolic process	0.00573639
GO:1903050	regulation of proteolysis involved in cellular protein catabolic proce	0.00573639
GO:0043277	apoptotic cell clearance	0.00573639
GO:0044242	cellular lipid catabolic process	0.00587363
GO:0050920	regulation of chemotaxis	0.00587363
GO:0019722	calcium-mediated signaling	0.00590656
GO:0001774	microglial cell activation	0.00600763
GO:0002269	leukocyte activation involved in inflammatory response	0.00600763
GO:0043903	regulation of symbiosis, encompassing mutualism through parasitism	0.00608568
GO:0008347	glial cell migration	0.00612022
GO:0071825	protein-lipid complex subunit organization	0.00612022
GO:0001649	osteoblast differentiation	0.0061416
GO:0045665	negative regulation of neuron differentiation	0.0061416
GO:0000302	response to reactive oxygen species	0.00666382
GO:0048588	developmental cell growth	0.00678229
GO:0060560	developmental growth involved in morphogenesis	0.00681728
GO:1905517	macrophage migration	0.0068514
GO:0030258	lipid modification	0.00697227
GO:0046164	alcohol catabolic process	0.00701145
GO:0097237	cellular response to toxic substance	0.00759508
GO:1903362	regulation of cellular protein catabolic process	0.00759508
GO:0033344	cholesterol efflux	0.00759508
GO:0051055	negative regulation of lipid biosynthetic process	0.00759508
GO:0010951	negative regulation of endopeptidase activity	0.00765301
GO:0045637	regulation of myeloid cell differentiation	0.00765301
GO:0055081	anion homeostasis	0.00765301
GO:0061900	glial cell activation	0.00765301
GO:0032370	positive regulation of lipid transport	0.00840467
GO:0010466	negative regulation of peptidase activity	0.00848284
GO:0015850	organic hydroxy compound transport	0.00848284
GO:0031330	negative regulation of cellular catabolic process	0.00861465
GO:0032371	regulation of sterol transport	0.00861879
GO:0032374	regulation of cholesterol transport	0.00861879
GO:2000401	regulation of lymphocyte migration	0.00861879
GO:0045670	regulation of osteoclast differentiation	0.00867175
GO:0046503	glycerolipid catabolic process	0.00867175
GO:0046782	regulation of viral transcription	0.00867175
GO:0048247	lymphocyte chemotaxis	0.00867175
GO:0002548	monocyte chemotaxis	0.00888769
GO:0019915	lipid storage	0.00966056
GO:0034381	plasma lipoprotein particle clearance	0.00982379
GO:0050771	negative regulation of axonogenesis	0.00982379

## Sheet: Sheet4
DEGs in CD44- TAM
KEGG Pathway
ID	Description	p.adjust
hsa04620	Toll-like receptor signaling pathway	0.000952593
hsa04061	Viral protein interaction with cytokine and cytokine receptor	0.012334
hsa04979	Cholesterol metabolism	0.0403102
hsa04062	Chemokine signaling pathway	0.0403102
hsa04623	Cytosolic DNA-sensing pathway	0.0418123
hsa05163	Human cytomegalovirus infection	0.0419066

## Sheet: Sheet5
CD44 Positive Related Genes in CD44+ TAM
Biological Process
None

## Sheet: Sheet6
CD44 Positive Related Genes in CD44+ TAM
KEGG Pathway
None

## Sheet: Sheet7
CD44 Negative Related Genes in CD44+ TAM
Biological Process
ID	Description	p.adjust
GO:0000184	nuclear-transcribed mRNA catabolic process, nonsense-mediated decay	1.76069e-42
GO:0006614	SRP-dependent cotranslational protein targeting to membrane	6.6218e-42
GO:0006613	cotranslational protein targeting to membrane	1.20842e-41
GO:0045047	protein targeting to ER	7.5545e-41
GO:0072599	establishment of protein localization to endoplasmic reticulum	1.46406e-40
GO:0070972	protein localization to endoplasmic reticulum	1.61806e-38
GO:0006413	translational initiation	9.87722e-38
GO:0000956	nuclear-transcribed mRNA catabolic process	5.51264e-37
GO:0019083	viral transcription	1.2878e-36
GO:0019080	viral gene expression	8.05703e-36
GO:0006612	protein targeting to membrane	3.02774e-35
GO:0006402	mRNA catabolic process	8.36616e-31
GO:0090150	establishment of protein localization to membrane	6.05938e-30
GO:0006401	RNA catabolic process	6.54797e-30
GO:0006605	protein targeting	3.24198e-27
GO:0042254	ribosome biogenesis	7.43925e-14
GO:0002181	cytoplasmic translation	3.90506e-11
GO:0006364	rRNA processing	1.29151e-09
GO:0016072	rRNA metabolic process	6.34628e-09
GO:0042273	ribosomal large subunit biogenesis	7.06897e-09
GO:0042255	ribosome assembly	1.80267e-07
GO:0034470	ncRNA processing	3.07698e-07
GO:0042274	ribosomal small subunit biogenesis	1.17059e-05
GO:0000027	ribosomal large subunit assembly	1.66059e-05
GO:0034101	erythrocyte homeostasis	0.000211064
GO:0002262	myeloid cell homeostasis	0.000501669
GO:0022618	ribonucleoprotein complex assembly	0.000859854
GO:0071826	ribonucleoprotein complex subunit organization	0.00109186
GO:0000462	maturation of SSU-rRNA from tricistronic rRNA transcript (SSU-rRNA, 5.	0.00155881
GO:0030218	erythrocyte differentiation	0.00282146
GO:0030490	maturation of SSU-rRNA	0.00332443
GO:0048872	homeostasis of number of cells	0.00467071
GO:0075733	intracellular transport of virus	0.00591697
GO:0046794	transport of virus	0.00668504

## Sheet: Sheet8
CD44 Negative Related Genes in CD44+ TAM
KEGG Pathway
ID	Description	p.adjust
hsa03010	Ribosome	6.57081e-35
hsa05171	Coronavirus disease - COVID-19	8.25303e-29
