# Supplementary material for: CD44-Mediated Poor Prognosis in Glioma Is Associated With M2-Polarization of Tumor-Associated Macrophages and Immunosuppression
Source: Front Surg. 2022 Feb 3;8:775194. doi: 10.3389/fsurg.2021.775194 (PMC8850306; doi:10.3389/fsurg.2021.775194)
Supplement: Supplementary file 19 [file Table_6.xlsx]

## Sheet: Sheet1
CD44 Positive Related Genes in CD44+ T cell
Biological Process
None

## Sheet: Sheet2
CD44 Positive Related Genes in CD44+ T cell
KEGG Pathway
None

## Sheet: Sheet3
CD44 Negative Related Genes in CD44+ T cell
Biological Process
ID	Description	p.adjust
GO:0006413	translational initiation	3.31251e-05
GO:0006614	SRP-dependent cotranslational protein targeting to membrane	0.00194503
GO:0006613	cotranslational protein targeting to membrane	0.00194503
GO:0019080	viral gene expression	0.00194503
GO:0045047	protein targeting to ER	0.00194503
GO:0000184	nuclear-transcribed mRNA catabolic process, nonsense-mediated decay	0.00194503
GO:0000956	nuclear-transcribed mRNA catabolic process	0.00194503
GO:0072599	establishment of protein localization to endoplasmic reticulum	0.00194503
GO:0070972	protein localization to endoplasmic reticulum	0.00401662
GO:0006402	mRNA catabolic process	0.00401662
GO:0006401	RNA catabolic process	0.00630969
GO:0019083	viral transcription	0.00767919
GO:0042775	mitochondrial ATP synthesis coupled electron transport	0.00843551
GO:0042773	ATP synthesis coupled electron transport	0.00843551

## Sheet: Sheet4
CD44 Negative Related Genes in CD44+ T cell
KEGG Pathway
ID	Description	p.adjust
hsa04932	Non-alcoholic fatty liver disease	0.00445816
hsa05012	Parkinson disease	0.00445816
hsa03010	Ribosome	0.00445816
hsa05014	Amyotrophic lateral sclerosis	0.00445816
hsa05020	Prion disease	0.00547079
hsa05022	Pathways of neurodegeneration - multiple diseases	0.01151
hsa00190	Oxidative phosphorylation	0.01151
hsa04714	Thermogenesis	0.01151
hsa05171	Coronavirus disease - COVID-19	0.01151
hsa05010	Alzheimer disease	0.0134768
hsa04260	Cardiac muscle contraction	0.028751
hsa05016	Huntington disease	0.0291806
hsa05415	Diabetic cardiomyopathy	0.0368482
