# Supplementary material for: CD44-Mediated Poor Prognosis in Glioma Is Associated With M2-Polarization of Tumor-Associated Macrophages and Immunosuppression
Source: Front Surg. 2022 Feb 3;8:775194. doi: 10.3389/fsurg.2021.775194 (PMC8850306; doi:10.3389/fsurg.2021.775194)
Supplement: Supplementary file 21 [file Table_8.xlsx]

## Sheet: Malignant cell
gene	cor_index
CD44	1
TCEB3B	0.291188
SOD2	0.288931
C1R	0.286642
CHI3L1	0.27419
S100A10	0.246182
NAMPT	0.232176
C3	0.230265
C1S	0.210549
PTX3	0.207294
TMEM158	0.203597
SAA1	0.199918
HLA-DRA	0.187091
TNC	0.186335
SERPING1	0.185714
CD74	0.185369
THBS1	0.1814
SNX10	0.180793
VIM	0.180165
AEBP1	0.17791
COL6A1	0.175929
GJA1	0.174646
TIMP1	0.17314
PDPN	0.172179
A2M	0.167558
PCDH8	0.165741
GFAP	0.16571
TNFAIP3	0.163953
SPP1	0.162443
CCL2	0.160541
LTF	0.158509
CXCL8	0.157135
C8orf4	0.154968
GBP1	0.154862
ACTN1	0.154062
MGST1	0.153916
CLU	0.153299
MISP	0.151411
EFEMP1	0.15071
PLA2G2A	0.149167
HLA-DRB1	0.147373
CXCL2	0.146972
PTRF	0.143162
SAA2	0.140797
HLA-B	0.140542
CYR61	0.139258
CXCL14	0.138768
ITM2C	0.133776
CHL1	0.132889
HLA-DPA1	0.132847
ACTB	0.132821
IL32	0.132729
VCAN	0.132481
RDH10	0.131129
AQP4	0.12975
SPOCD1	0.128604
ANXA1	0.127667
COL6A2	0.121497
EVI2B	0.121268
LAPTM5	0.119482
PTGS2	0.119013
MRC2	0.118982
FAM20C	0.118733
MAN1C1	0.117775
HLA-DQA1	0.117422
COL5A2	0.116347
ANGPTL4	0.115635
FABP5	0.115102
APOL2	0.114215
DUSP1	0.114213
NFKBIZ	0.113948
CDCP1	0.113246
SAA3P	0.112657
MAOB	0.112441
ISCUP1	0.11175
C1QB	0.111558
RNASE1	0.111451
VCAM1	0.110749
CHI3L2	0.110237
WWTR1	0.1097
S100A11	0.109045
S100A13	0.108595
APLNR	0.108147
KRT75	0.107837
F13A1	0.107655
CLIC4	0.107332
FGR	0.106322
NNMT	0.10599
SLC39A14	0.105847
GGT5	0.105307
RN7SKP250	0.105246
SLC16A3	0.105196
TNFAIP2	0.104559
TRIB1	0.10404
WTAP	0.102941
OSMR	0.102803
PLOD1	0.102387
ZC3H12A	0.102163
FADS2	0.101435
ACSS3	0.101164
LGALS3	0.101012
YAP1	0.100788
CX3CL1	0.0999519
TAGLN	0.0981026
MSN	0.0981012
AQP9	0.0977361
VTRNA2-1	0.0975084
C6orf141	0.0972044
CD86	0.097183
TRIM47	0.096893
TSHZ2	0.0961675
TAGLN2	0.0958392
MMP7	0.0955182
EMP1	0.0945203
NRP1	0.0945164
ABCC3	0.0943705
RNA5SP264	0.0942859
CEBPD	0.0942365
RN7SKP36	0.0940287
GALNT15	0.0934474
HLA-DRB6	0.0928197
PLAUR	0.0927433
AHR	0.0924434
FAM177B	0.0923191
FN1	0.092067
RP11-692N5.2	0.0915754
LGALS8	0.0907823
TNFRSF10D	0.0903583
LMNA	0.090041
SLPI	0.0898251
EEF1A1	0.0897572
TGFBI	0.0896224
DYNLT3	0.089248
TMEM45A	0.08904
CD83	0.0888801
STEAP3	0.0887588
SERPINE1	0.088665
KRT8	0.0880335
GAP43	0.0870819
DOCK8	0.0867058
TREM1	0.0863183
CP	0.0862984
MARCO	0.0859382
HOXB2	0.0858011
ARHGAP29	0.0857551
THY1	0.0857054
SGK1	0.0855826
RP5-1054A22.4	0.085482
EMID1	0.0853444
SRGN	0.0850905
DPYD	0.0850618
RP11-267N12.1	0.0847229
RAB11FIP1	0.0846513
ENO1	0.0841887
IGFBP3	0.0831255
RP11-649A16.1	0.083029
PTN	0.0829589
UG0898H09	0.0828964
RP11-475J5.4	0.0827658
PFKFB3	0.0826772
SYTL3	0.0826385
DTNA	0.0826207
CTSB	0.0824298
MT2A	0.0823204
CDH11	0.0819732
SAA4	0.0814306
HMOX1	0.0813459
MESDC1	0.0806455
NCF1C	0.0803491
COL1A2	0.0803397
EMP3	0.0802156
PLIN2	0.0798577
HSPB8	0.0797831
DPY19L1	0.0796546
CTD-2270L9.2	0.0789818
FENDRR	0.0788799
S100A8	0.078879
PI3	0.0788067
CTGF	0.0781499
TNFRSF12A	0.0779995
ATP13A3	0.0779325
CXCL3	0.0778104
RN7SL4P	0.0774614
MT1E	0.0772699
AKAP12	0.0772525
GAL	0.0770629
ACTG1	0.0770251
RPS15AP27	0.0770173
FAS	0.0769019
FPR1	0.0765709
F3	0.0764405
MYADM	0.075993
RP11-492M23.2	0.075493
ANPEP	0.0754745
NRCAM	0.075224
SLC2A1	0.0750915
COX7A1	0.0750068
SAMSN1	0.0749057
HRH1	0.0747358
GUSBP5	0.0744457
C1RL	0.0743165
BIRC3	0.0742876
C3orf80	0.074263
CD163	0.0742402
CXCL5	0.0740514
PCDHB7	0.0739878
FHL2	0.0738664
RP11-351I24.3	0.0736948
ALOX5	0.0736611
TNFAIP6	0.0730759
SLC14A1	0.0730712
EPDR1	0.073038
SMIM3	0.0730356
SYNPO	0.0726797
SLC26A4	0.0726631
HLA-DPB1	0.0724009
RN7SKP9	0.0723691
NKX2-5	0.0720863
ANKRD1	0.0719965
TIMP3	0.0719935
UBB	0.07181
LIF	0.0716965
FLNA	0.0716147
RN7SKP255	0.0714934
FBLN7	0.0714041
SYTL2	0.071382
TMBIM1	0.0712823
MAP7	0.0712461
CST9	0.0712065
SLC7A2	0.0710999
CA12	0.071019
THBD	0.0709277
EIF5A2	0.0708046
MYL9	0.0707924
GPR37L1	0.0705543
FTH1P12	0.0703836
MKL2	0.0703326
CXCL10	0.0703163
IFITM3	0.0703121
HMHA1	0.0702942
LGALS1	0.0702618
VASN	0.0701861
ARHGAP4	0.070113
PPL	0.070072
IL6R	0.0699329
HLA-J	0.0697932
SDC4	0.0697927
PTGER2	0.0697874
TYROBP	0.0697478
DENND3	0.0695147
VAMP5	0.0693515
TYMP	0.069302
STAB1	0.0692192
RNA5SP202	0.0690041
ELL2	0.0688399
RPL37P6	0.0687926
COL5A1	0.0685686
KIZ-AS1	0.0683984
COL4A1	0.0681556
CHL1-AS2	0.0680212
PLS3	0.0679972
ARHGAP30	0.0679746
SLC39A8	0.0678688
LRRC2	0.0677701
HMGB1P14	0.0677509
RPL21P33	0.0677505
RPL10P15	0.0676671
RN7SKP174	0.0675726
RP11-57H14.4	0.0675316
RP11-51L5.2	0.0674906
SPTLC2	0.067476
VTRNA1-2	0.0672505
WARS	0.0671524
SERPINA3	0.0671279
TC2N	0.0669025
GBP2	0.0667521
CADPS	0.066668
EMP2	0.0663532
RASL12	0.0663475
SCARF1	0.066325
SERPINB9	0.0662882
LTBR	0.0662649
ANXA2	0.0662245
SLC2A14	0.06622
RP11-571M6.18	0.0662006
LCP1	0.0660683
MIR222HG	0.0658997
HLA-DRB5	0.0658891
OLR1	0.0658178
ANGPT1	0.0657296
CTD-2123J17.2	0.0657209
RP11-250B2.6	0.0654814
RP11-539I5.1	0.0654479
RP11-864N7.1	0.0653087
PIM1	0.0652831
CA5A	0.0651976
EHBP1L1	0.0650628
ELF3	0.0650593
CAPG	0.0650322
WHAMMP2	0.0649178
TNXB	0.0647543
RNASET2	0.0646908
HDAC7	0.064662
EGF	0.0646495
C1QTNF1	0.0643994
FOSL2	0.0643866
BCAT1	0.0643269
PBX4	0.0642628
RP11-417N10.5	0.0642534
PDGFRL	0.0642092
CPA4	0.0641925
LYZ	0.0640616
PMP2	0.063713
S100A9	0.063654
APOL1	0.0635999
RGS1	0.063586
SLC47A2	0.0635216
FMOD	0.0634599
RN7SKP80	0.0633613
PODXL	0.0633084
NDRG1	0.0632695
TEAD3	0.0632034
TCIRG1	0.0630322
CBARP	0.0629721
IGFBP2	0.0629196
DNAH2	0.0627219
RCN3	0.0626892
LDHA	0.0625961
ST8SIA4	0.0625879
POSTN	0.0625586
RPL37P3	0.0625456
SSR3	0.0623411
NCKAP1L	0.062234
LCP2	0.0621993
EHD2	0.0621985
GLIPR1	0.0621461
RP11-153F10.2	0.0621447
RP11-391L3.3	0.0621203
SGMS2	0.0621084
SDC3	0.0619291
AOAH	0.061834
TUBA1C	0.061721
NTN1	0.0617174
HK2	0.061684
CPPED1	0.0616443
B4GALT1	0.0615729
HAS2	0.0615243
CD68	0.0614862
HLA-DMB	0.0612997
RP11-165N19.2	0.0612546
FCAR	0.0611556
S1PR1	0.0611146
CLEC7A	0.0608199
CLCF1	0.0607563
CSF1	0.0607274
AC073415.2	0.060675
LRRFIP1	0.0606322
PLP2	0.0605383
CACNA2D4	0.0604693
PIK3R5	0.0604675
EREG	0.0603721
ADAMTS1	0.060362
FBP1	0.0603566
RP1-6P5.2	0.0603004
ERICH6-AS1	0.060203
ST7-AS2	0.0601893
RN7SKP230	0.060165
ADAMTS2	0.0599455
KLF5	0.059915
GNG10	0.0598352
IER3	0.0596434
DCLK2	0.0596234
MTCO2P12	0.0595077
LYVE1	0.0594914
OSR1	0.0594079
SAMD4A	0.0593696
RP11-244H3.1	0.0593056
RPS26P11	0.0592921
SEL1L3	0.0590888
TMSB10	0.0589193
KIAA1024	0.0588998
FP236383.11	0.0588523
BCYRN1	0.0587304
SLC14A2	0.0585033
BST2	0.0584202
PCDH1	0.0583747
RP1-50A13.1	0.0583219
LINC01057	0.0582977
CD14	0.058292
EVC2	0.0582759
REL	0.058187
SPTSSB	0.0581856
APOL4	0.058074
TMEM123	0.0579301
RP5-1057I20.4	0.0579183
GBP4	0.0578339
RN7SKP249	0.0577379
ADAM33	0.0575641
RBFOX1	0.0574846
SLC25A37	0.0574704
BMP5	0.0574566
CD53	0.0573962
SLCO2B1	0.0573133
DAPK3	0.057307
RP11-288G3.3	0.0573029
ICAM1	0.0571796
ADAMTS14	0.0569276
OXR1	0.0569242
RNU6-180P	0.0568606
HLA-K	0.0568351
NOTCH3	0.0567031
MAP1LC3A	0.0565871
BGN	0.0565721
DPP10	0.0565308
CCDC71L	0.0564263
SERPINA1	0.0563476
RP11-797H7.5	0.0563204
SYT7	0.0563067
SNAI1	0.0562934
ATF7IP2	0.056291
BATF3	0.0562283
FLNC	0.056152
GRB10	0.0560571
KIAA1456	0.0560101
RP11-84C10.4	0.0560053
EPAS1	0.055934
CTD-2026G6.3	0.0558778
RP11-220D10.1	0.0558479
RP4-591B8.2	0.0558172
TPTE2P1	0.0557729
RBM26-AS1	0.0557454
HLA-DQB1	0.0556265
THEM4	0.0555908
CCDC109B	0.0555777
TSLP	0.0555553
MOGAT3	0.0555319
RHOJ	0.0554555
LOX	0.0553952
SLC7A7	0.0553523
CDH2	0.0551504
SQRDL	0.0551453
RNA5SP48	0.0551302
INPP4A	0.0551082
ALOX5AP	0.0550955
FTH1P2	0.0550755
ATP8B5P	0.0549199
ODF3B	0.0548862
LINC00900	0.0548803
NCOA7	0.054742
IL1R2	0.0547405
SPRED2	0.0546822
RPS3AP2	0.0546769
HSD3B7	0.0546498
CA2	0.054606
RP11-706O15.8	0.0545836
AC011558.5	0.0545021
ITGA5	0.0544913
RP11-793K1.1	0.0544778
TGFB2	0.0544347
RPL3L	0.0543656
NKAPL	0.0543411
MAP3K8	0.054303
LEAP2	0.0542698
PIK3AP1	0.0542359
TENM4	0.054141
ICOSLG	0.0541276
RP11-461O7.1	0.0541225
CD37	0.0540938
C1QA	0.0540857
C19orf44	0.0539717
SNAI2	0.0539716
RP11-2O17.2	0.0539661
LRRIQ1	0.0539586
NLGN4X	0.0539149
WISP3	0.0539106
MET	0.053863
FAM234B	0.0538212
DNAAF1	0.0538137
RP11-61L23.2	0.0537716
ST18	0.0537368
NECAB1	0.0536502
MGMT	0.053641
ADGRL2	0.0535686
RPS27P14	0.0535585
HLA-C	0.0535334
RNY3	0.0534699
CD93	0.0534446
TMTC1	0.053378
GJB2	0.0532486
RP3-394A18.1	0.0532273
GAS6	0.0532069
ADAM9	0.0531572
AREG	0.0530638
RPL21P2	0.0530008
U91328.19	0.0529204
SERPINB6	0.0528972
RPLP2P1	0.0528429
TRBC2	0.0527209
AC073869.20	0.0527162
AC079630.4	0.0527127
CTD-2110K23.1	0.0526887
PPP1R3G	0.0526455
PODNL1	0.0524955
TMC6	0.052447
CEBPB	0.052421
CD4	0.0523213
SNAP47-AS1	0.0522872
COL8A1	0.0522835
CCDC141	0.0522425
FHL3	0.0522369
SPX	0.0522121
FMO4	0.0521487
CTD-2325M2.1	0.0521475
NCAN	0.052133
RP11-1143G9.4	0.0520713
ADGRA3	0.0520105
TKT	0.0519828
TRPM3	0.0518262
IFITM2	0.05182
JAKMIP2-AS1	0.0518129
GRHL3	0.0517705
MT2P1	0.0516698
ABCC6P1	0.0515559
RARRES2	0.0514965
MDM2	0.0513892
YBX3	0.0513716
CST3	0.051252
AC003101.1	0.0512146
ZNF585A	0.0511229
MID2	0.0511191
RNA5SP355	0.0510949
OTOS	0.0510573
FBLN5	0.0510233
RPS16P8	0.0509947
RP5-1171I10.5	0.0509849
RN7SKP48	0.0509785
RASSF8	0.0509455
RP11-342K2.1	0.0509219
RP11-981P6.1	0.050907
SOX3	0.0508618
RNFT1	0.0508164
CDH5	0.050771
CD300E	0.0507618
CLIC4P1	0.0507534
HSP90B1	0.0507184
CNN2	0.050713
TRANK1	0.0506873
RP5-907C10.3	0.0506783
PLEKHA7	0.0506537
CTD-2060C23.1	0.0505854
CLN5	0.0504479
PTPRU	0.0504341
DUSP5	0.0504294
KCND1	0.050408
IL1RAP	0.0503903
EEF1A1P33	0.0503582
RP11-382A20.1	0.0502859
RP11-235D19.2	0.0502124
DDX55P1	0.0502023
TNFRSF1A	0.0501978
LOXL2	0.050161
EMILIN1	0.0501458
PCSK1	0.0501443
CD300A	0.0500836
CTD-2576F9.1	0.0500503
TTC38	0.0499679
PAMR1	0.0499496
TDO2	0.0499315
IL10RA	0.0499186
HMGB1P13	0.0499122
RP11-400K9.1	0.0498961
MT1XP1	0.0498504
ARHGEF38	0.0498433
RPL37P23	0.0497409
SKIV2L	0.049676
LILRB4	0.0496728
FAM60CP	0.0496709
ASL	0.0496294
NAALAD2	0.0496091
LGR4	0.049587
RP11-335K5.2	0.0495301
ST14	0.0495201
CTB-61M7.2	0.0495158
MYL12A	0.0494621
GCLM	0.0494312
VASP	0.0494149
MSR1	0.049394
MX1	0.0493572
MLLT1	0.0492787
CLMN	0.0492198
AC074033.1	0.0491852
SLC25A24	0.0491111
LINC00441	0.0490954
FCER1G	0.0490842
CASP4	0.0490587
BRICD5	0.0489932
RP11-267J23.4	0.0489766
ABCA1	0.0488747
PASK	0.0488449
CAND2	0.0488321
SLC12A7	0.0488232
BNIP3L	0.0487388
LPCAT1	0.0486541
EPHA1-AS1	0.04864
MT-TS1	0.0486111
CTSS	0.048609
PCDHB6	0.0486041
MTRNR2L3	0.0485675
RP11-134K1.2	0.0484092
HRG	0.0483488
COLEC12	0.048342
PARP3	0.0483394
BDKRB2	0.0482589
CHRNE	0.0480544
AC008155.1	0.0480266
DPY19L2P4	0.0480214
ITGB2	0.0479747
SLC15A3	0.0478865
PCED1B-AS1	0.0478699
ASAH2	0.0478687
UBL5P3	0.0478569
CLUHP3	0.047832
ABCB1	0.0477025
RP11-268I9.4	0.0476788
RP11-124N14.3	0.0476614
ADORA1	0.0476068
CYBA	0.0475964
CCDC151	0.0475724
SEMA3A	0.0475653
RRAS	0.0475455
ZNF710	0.0474603
WDR72	0.0474514
PAWR	0.0474303
GK	0.0474152
DRAM1	0.0473892
LIMD1-AS1	0.0473239
RP11-450H5.3	0.0473109
CLEC18B	0.0473003
CTD-2369P2.8	0.0472911
HIF1A	0.0472257
ST3GAL1	0.0472255
OLFML2A	0.0471909
KLHL26	0.0471697
TRBC1	0.0471667
PCDHGB8P	0.0471158
SMOC2	0.0470753
AIF1	0.0470349
RP11-2C24.9	0.0469986
TUBB6	0.0469725
LTK	0.0469018
RP11-92C4.4	0.0468855
ACTN4	0.0467757
NLRX1	0.0467057
HLA-DQA2	0.0466912
RP11-265E18.1	0.0466288
RP13-824C8.2	0.0465118
ZNF204P	0.0464073
PTK2B	0.0463793
PEX12	0.0463248
IFT140	0.0463165
CHRFAM7A	0.0463117
RP3-337H4.8	0.0462703
LINC01587	0.04627
ZNRD1-AS1	0.0462582
TM4SF1	0.0462571
CATSPER3	0.0461904
RP11-1112J20.2	0.0461342
LZTS1	0.0460836
AC079354.6	0.0459767
SLC40A1	0.0459692
RP11-15I11.3	0.0458303
ERC2-IT1	0.0457467
MFSD12	0.0457196
RP11-736K20.5	0.0457161
MYOF	0.0457041
CMTM8	0.045566
DEPDC1B	0.0455474
RNU6-116P	0.0455321
B4GALT2	0.0455105
HOPX	0.0454797
TMEM132E	0.0454498
NR2F2-AS1	0.0454396
ZFP36	0.0454273
PLXNB2	0.0454036
ZNF337-AS1	0.0453774
ABHD17AP3	0.0453343
RP11-480N24.4	0.0452708
TMEM38A	0.0452572
TPM4	0.0452411
LINC00908	0.0452082
SRPX2	0.0452026
CPE	0.0451642
ADGRE2	0.0451585
TAB2	0.0451396
FTH1P3	0.045105
RN7SKP90	0.0450998
PCDH9	0.0450476
FRG1CP	0.0450091
RP11-425D17.1	0.0449378
LAMA4	0.0449309
RP11-45P15.2	0.0448926
ZNF784	0.0448895
GRIN2B	0.0448088
RP11-94I2.4	0.0448018
EDARADD	0.0447454
EPSTI1	0.0447315
NIPAL2	0.0446883
FTH1P23	0.0446845
SIGIRR	0.0446734
CYTIP	0.0446268
RP11-365F18.1	0.0445944
MYL12BP2	0.0445916
AL162151.3	0.0445458
SDC2	0.0445244
RPL4P2	0.0445138
EID3	0.0445051
AL161626.1	0.0444263
CPD	0.0444052
SPATA2L	0.0443888
AC109638.1	0.044387
A2M-AS1	0.044376
GGN	0.0443755
PDZK1IP1	0.0443749
IGF2BP2	0.0443718
RP11-552F3.10	0.0443631
LINC01554	0.044357
CTC-398G3.1	0.0443523
TFEC	0.0443425
DPYSL2	0.0443421
RP4-607J2.1	0.0443375
PSMC1P10	0.0443312
FKBP8	0.0442384
PKD2	0.0442189
RHCG	0.0441934
MYO1F	0.0441898
C19orf54	0.0441503
RHBDF2	0.0441461
STK17A	0.044138
LMO7	0.0441364
MT1P3	0.0441083
TMCO3	0.044067
CXCL16	0.0440221
RELB	0.0439797
CD2AP	0.043961
NT5C3AP1	0.0439468
PDCL3P3	0.0439141
RP5-906C1.1	0.0438935
CCL20	0.0438739
RP11-402G3.4	0.0438703
COL11A2	0.043819
SLFN11	0.0438164
FCGR2B	0.0437519
LDLR	0.0437021
CYBB	0.0436692
RND3	0.0435987
PCSK4	0.0434932
RP11-1348G14.1	0.0434682
RP11-563H6.1	0.0434229
CD109	0.0434164
ARAP2	0.0434028
PEBP1P1	0.043394
UAP1	0.0432093
RP11-443F16.1	0.0431661
SLC25A41	0.0431651
CCL5	0.0431651
CA3	0.0431505
ALS2CL	0.043078
EVC	0.0430522
ITGA3	0.0430469
OAS2	0.0430304
LRAT	0.0430251
RP11-158L12.6	0.0430243
SLC39A4	0.0430149
CBLN4	0.0429493
FERMT2	0.042905
ITGB1BP2	0.0428965
AKT1	0.0428412
GYPC	0.0428343
RP11-344B2.3	0.0428046
RPL9P2	0.0427838
RP11-361M10.4	0.0427695
MNDA	0.0427439
CTSZ	0.0427096
ENOSF1	0.0426315
RP11-452G18.1	0.042628
DYNLT3P1	0.0426219
NKX6-2	0.0426135
MAP7D2	0.0426033
RP11-213N20.1	0.0425597
PEX11G	0.0425467
BRD7P5	0.0425219
AC092933.4	0.0424132
GPC6	0.0423995
DUSP23	0.0423943
CPNE8	0.0423943
RAB42	0.042378
GPHN	0.0423709
CARD16	0.0423667
RNA5SP336	0.0423467
TNNT1	0.0423374
CLEC5A	0.0423064
LINC00893	0.042268
RP11-613H2.2	0.0422486
IFFO2	0.0422384
RSF1-IT1	0.0422295
RP11-3K24.3	0.0422187
GAS7	0.0422178
RPL7AP2	0.0421935
HLA-DOA	0.0421791
SRGAP2B	0.0421599
ADAM19	0.0421566
FBN1	0.0421247
RP11-824M15.3	0.042121
RP11-295P9.2	0.0420441
FTH1P24	0.0420251
RCN1	0.0420176
AMDHD1	0.0420072
RPL7P58	0.0419802
OFD1P17	0.0419672
FOLR1	0.0419656
DUSP6	0.0419344
NPSR1-AS1	0.0419264
RPL30P13	0.041898
CTB-47B11.1	0.041847
KMO	0.0418185
RPSAP22	0.0418007
PLAG1	0.0417976
MSL3	0.0417672
H2BFM	0.0417464
CLIC3	0.0417115
RP5-837J1.1	0.0416995
CTA-246H3.12	0.0416379
ADGRE5	0.0415452
SYNJ2	0.0414985
RP4-612B15.3	0.0414798
AC098614.2	0.0414584
GATA4	0.0414517
STMN1P2	0.0414452
RP11-1012A1.7	0.0414241
FOLR2	0.0414018
PTGES	0.0413823
FAM46C	0.0413668
LITAF	0.0413453
ZNF623	0.041336
ZNF766	0.0413319
AKAP14	0.0413072
RP11-423E7.1	0.0412651
RP11-321C24.4	0.0412062
TPST1	0.0411921
FAM26F	0.0411419
RP11-98D18.15	0.0411336
RP11-161H23.9	0.0411217
RIN3	0.0410872
ATOH8	0.0410326
NAP1L2	0.0410061
RP11-767N6.7	0.0409694
RP11-1148L6.5	0.0409482
RP11-295D4.3	0.0408757
LINC01422	0.0408741
MTND4P35	0.0408723
RP11-55K22.2	0.0408398
PITPNM1	0.0407518
SLC43A3	0.0407469
FER1L4	0.0406708
KIAA0040	0.0406695
LHFP	0.0406563
NPAS1	0.0406065
SLFN5	0.0405515
AF127936.9	0.0405417
SLA	0.0405312
AGTRAP	0.0405104
TADA3	0.0404911
OPRK1	0.0404838
ECM2	0.0404573
AC005306.3	0.0404311
LTBP3	0.0404298
RP11-139G7.1	0.0404261
GPR63	0.0404261
RP11-451J24.1	0.040383
CMTM4	0.0403651
MEST	0.0403044
RP11-459F6.3	0.0402965
GAPDHS	0.0402758
VLDLR	0.0402316
AP001062.7	0.0402239
CEACAM19	0.0402163
LA16c-385E7.1	0.0402036
HSPG2	0.0401874
COL6A3	0.0401839
NAA30	0.0401661
SHISA5	0.0401605
PIRT	0.0401116
CARNS1	0.0400208
MAPK13	0.0399687
RP11-445O16.3	0.0399647
SCARA3	0.0399267
ADGRG6	0.0398993
HAMP	0.0398735
EMILIN2	0.0398687
PVR	0.0398551
RNA5SP150	0.0398384
STAG3L5P	0.0398237
WDR46	0.0398095
H6PD	0.0398056
CCL3	0.0398039
RP11-223I10.1	0.0397418
GDI2P2	0.039728
PCP4	0.0397238
RP11-138E2.1	0.039716
F12	0.0396904
GBP5	0.0396521
MED20	0.0396431
MTND1P23	0.0396385
CTA-414D7.1	0.0396194
IL6	0.0396134
ZNF843	0.0395984
RP3-355L5.3	0.0395894
RP11-158D2.1	0.0395894
RPL37P2	0.0395312
SPRED3	0.0394944
IRF5	0.0394569
PI16	0.0394474
FADS3	0.0394252
LRGUK	0.0394226
RP11-57A19.2	0.0394105
C2orf40	0.0393878
VAMP8	0.0393841
FNDC4	0.0393808
RP11-649E7.8	0.0393526
FAP	0.0393343
CHRNA9	0.0393265
RPL3P6	0.0393255
MPP4	0.0393088
AC138517.5	0.0393088
DLC1	0.0392918
PSRC1	0.0392666
ANGPT2	0.0392593
MTERF4	0.0392464
CTD-3193O13.12	0.0392088
RP11-471B22.2	0.0391647
LGALS9	0.0391313
LLNLR-470E3.1	0.0391145
RP11-330L19.2	0.0390854
ERICH3	0.039072
NT5C3B	0.0390597
SPDYE5	0.0390287
RAB6C-AS1	0.0390273
ENG	0.0390197
TP53AIP1	0.0390131
ME1	0.0390078
LVCAT1	0.038999
RP11-101P17.14	0.038997
RP11-195F19.9	0.0389341
CTD-2541M15.3	0.0389142
GLS	0.0389103
AC113404.1	0.0389046
FTH1P20	0.0388671
AP000892.6	0.0388438
IDO1	0.0388339
RPL23AP77	0.0388149
ZNF114	0.038771
SDCBP2	0.0387401
RPL35AP3	0.0387374
SYNPR	0.0387335
FAM129A	0.0386568
GALNT6	0.0386264
OR7D2	0.038619
RP11-755B10.3	0.0386032
RP11-319C21.1	0.0385838
WFDC2	0.0385571
EPS8L2	0.0385219
TLR10	0.0385059
RP11-464D20.6	0.0384968
EFEMP2	0.0384896
EEF1A1P28	0.0384662
DYNLT3P2	0.0384562
RP11-3P17.4	0.0384331
NCAPGP1	0.0384331
PRLR	0.0384331
RP1-72A23.1	0.0384168
RP11-364B6.2	0.0384103
RP11-159H22.2	0.0383991
RP11-167B3.3	0.038365
IL7	0.0383575
DGAT2	0.0383553
RP6-159A1.2	0.0383553
ANO4	0.0383532
PARVG	0.0383463
FTH1P5	0.0383054
S100A16	0.038304
CRISPLD1	0.0382997
COL4A2	0.0382524
EEF1A1P3	0.0382071
AMPD2	0.0381765
CNN1	0.0381452
FRMPD2	0.0381341
IMMP1LP1	0.0380637
TMEM56	0.0380564
FUT10	0.0380148
PIEZO1	0.0380113
RP4-612B18.3	0.0380052
RP13-131K19.1	0.0379733
RP11-437L7.1	0.0379665
ASS1	0.0379455
SEZ6L2	0.0379383
RP11-269F19.2	0.0379055
RP11-382B18.1	0.0379055
SEC13P1	0.0379055
RP1-127B20.4	0.0379055
RP11-359J14.2	0.0379055
RP11-509P12.1	0.0379055
RP1-190J20.2	0.0379055
GBP1P1	0.0378444
VAMP4	0.0378409
RP11-122G18.9	0.0378263
IL13RA1	0.0378191
MTRNR2L12	0.0378062
TMSB10P1	0.0378016
KLF4	0.0377797
TCEA1P4	0.0377685
AK5	0.0377608
VWC2	0.0377535
HAVCR2	0.0377463
LRP2	0.0377386
RP11-244M2.1	0.0377133
AC006509.4	0.0376586
KCTD19	0.0376543
MT3	0.0376424
WDR78	0.0376219
SLC7A11-AS1	0.0376048
CTD-2035E11.3	0.0375889
CXCL1	0.0375692
LY86	0.0375668
LA16c-360H6.3	0.0375605
RN7SKP55	0.0375601
RP11-849F2.9	0.0375363
RP11-324O2.3	0.0375304
KIF19	0.0375052
CTD-2530H12.5	0.0374927
MT-TL1	0.0374613
PYCARD	0.0374589
LAIR1	0.0374428
MYO3B	0.0373978
RP11-177J6.1	0.0373873
RP11-290D2.6	0.0373657
IRAK2	0.0373616
NPM1P2	0.0373224
CTB-25B13.9	0.0373001
RP1-102H19.7	0.0372681
RP11-698F20.3	0.0372581
RP5-1053E7.2	0.0372566
GSDMD	0.0372563
RP13-20L14.4	0.0371862
LINC01376	0.037183
ZDHHC9	0.0371561
RP4-560B9.4	0.0371338
WFDC1	0.037112
RNU7-41P	0.0371028
SLC9A2	0.0370047
SH3BP2	0.0369995
RP11-379F4.6	0.0369963
HOXB3	0.0369629
RPL4P1	0.0369194
CECR1	0.0369126
RP11-520H14.1	0.0369081
RP1-249H1.3	0.0368993
SH3RF1	0.036876
COL8A2	0.0368685
IRAK3	0.0368506
MT-TD	0.0368253
RP1-125I3.4	0.0368243
RP3-329A5.1	0.0368036
RPS4XP18	0.0367865
PRKCDBP	0.0367616
RP11-680G24.4	0.0367565
PNPLA2	0.036728
SLC35E4	0.036656
FTH1P10	0.0366492
HMGN2P46	0.0366466
RPL7AP58	0.0366216
AC015849.19	0.0366111
SCAF8	0.0366091
RPS12P27	0.0365753
NPHP4	0.0365684
RPL27AP	0.0365089
RP11-799M12.2	0.0365085
FTH1P11	0.0364872
AC079248.1	0.036425
BOLA2P2	0.0364185
CYP4F11	0.0364177
LMO2	0.0364038
C5AR1	0.0364011
CARD9	0.0363578
TNFAIP8	0.0363559
MSC	0.0363547
PCDH11Y	0.0362866
SLC2A3	0.0362595
PHLDA2	0.0362593
RP11-267C16.1	0.0362578
CRNKL1	0.036221
RPL10AP5	0.0362172
GSTP1	0.0361988
SPARC	0.0361814
AC104076.2	0.0361761
SHISA3	0.0361687
BUD31P2	0.0361599
RPL5P7	0.0361201
RASD2	0.0361049
EXPH5	0.0360458
RP5-1096D14.6	0.0360401
RP11-484D2.4	0.0360028
LRRC55	0.035989
CLSTN3	0.0359454
SEPN1	0.0359375
PLAU	0.0359107
CTD-3193K9.1	0.0358971
FLNB-AS1	0.0358755
SLA2	0.0358689
CDH19	0.0358645
RP11-353H3.1	0.0358317
AC004057.1	0.0358316
KRI1	0.035812
RP11-718B12.5	0.0357877
AC073325.2	0.0357593
MMP9	0.035759
AL353644.1	0.0357013
RP4-798A10.4	0.0356742
CKM	0.0356732
FCGBP	0.035647
RP11-807C20.2	0.035622
RP11-173E2.1	0.0356123
RP11-58A11.2	0.0355968
EPHB4	0.0355872
MGAT5B	0.0355799
PLSCR4	0.035556
LINC00506	0.0355204
RP11-621L6.2	0.0355204
CTB-133G6.2	0.0355152
RP11-334E6.12	0.0355065
SLC22A18	0.0354986
CSRP1	0.0354914
ZNF473	0.0354905
RGL3	0.0354839
RP11-23F23.3	0.0354718
ATF4P4	0.0354709
RP11-429A20.2	0.035462
RP11-713H12.1	0.0354587
ERI1	0.0354356
RP11-77O7.1	0.0354052
MT-TH	0.0353918
CTB-96E2.10	0.0353864
FAM124B	0.0353817
TP73-AS1	0.0353806
ATP13A4-AS1	0.0353692
RPSAP74	0.0353631
PLIN3	0.0353537
COX5BP8	0.0353438
CT978678.1	0.0353275
RUNX2	0.0352959
TMEM217	0.0352922
AC062031.1	0.0352811
CETN4P	0.035266
CTD-3157E16.2	0.0352609
TMEM144	0.0352244
DERL3	0.0352209
CNN3	0.035213
ADAMTS5	0.0351614
PEBP4	0.0351528
RP11-730A19.7	0.0351518
SIX4	0.0351412
PRR18	0.0351402
RP11-192C21.3	0.0351289
SOX17	0.0351237
RP11-141P6.1	0.0350748
ZYX	0.0350639
CTB-47B8.1	0.0350538
LVRN	0.0350389
RP11-254A17.1	0.0350105
KIT	0.0349712
RP11-432J22.2	0.0349447
SORD2P	0.0349278
LPAR1	0.0349195
PTPN6	0.0349155
SRP72P1	0.0348684
ALDH1L1	0.0348579
AC109351.1	0.0348408
P2RX5	0.0347946
OSCAR	0.03479
LTN1	0.0347745
RPL23AP80	0.0347742
DOCK10	0.0347344
CD34	0.034723
CERS2	0.0346938
ASNSP4	0.0346861
CCR1	0.0346789
RPL32P34	0.0346586
RP1-273N12.4	0.0346554
CD55	0.0346526
ATG9B	0.034652
RP11-823E8.3	0.0346014
RP11-547D24.1	0.0346003
RP11-360O19.5	0.0345889
FAM107A	0.0345878
BACE2	0.0345247
ADAM32	0.0345242
RP11-613D13.8	0.0345138
HMGB1P41	0.0344926
RHPN1	0.034482
RPL21P13	0.0344804
RP1-266L20.9	0.0344774
LDLRAP1	0.0344744
ZC3H12D	0.0344726
RP11-138B4.1	0.0344511
DTHD1	0.0344037
GLIPR1L2	0.0343974
KB-1582A10.1	0.0343814
RNASE6	0.0343687
CCL4	0.0343675
AC005189.6	0.0343631
SAR1P3	0.0343591
RN7SKP231	0.0343531
SLC16A1	0.0343419
RP11-486M3.3	0.0343234
RPS3AP1	0.0342819
ANKRD62	0.0342794
ACTN4P1	0.0342586
MYL6P3	0.0342439
FXYD5	0.0342143
TXNP7	0.0341854
ZNF98	0.0341214
NDUFA5P5	0.0341214
SP2	0.0341067
C1QC	0.0340974
PSMC1P5	0.0340891
HCLS1	0.0340683
PTPN7	0.0340195
RP11-174G17.3	0.0339773
HSPE1P21	0.0339713
CBLL1	0.0339587
MARVELD1	0.0339426
KCTD9	0.0339094
RP11-467C18.1	0.0338698
SMAGP	0.0338508
RP1-40E16.11	0.0338365
RP11-246E12.2	0.0338336
RAB6C	0.0338068
RP11-538P18.1	0.0337908
GCH1	0.0337773
RPS20P33	0.0337696
DOK2	0.033768
ACTR3P2	0.0337428
CBX5P1	0.0337428
RP11-341G23.4	0.0337386
ADAMTS3	0.0337328
SHPRH	0.0337235
RPS6KA3	0.03371
GZMM	0.033695
PSG11	0.033665
HIC1	0.0336446
ELMOD1	0.0336035
RPS4XP22	0.0335742
RP11-454H19.2	0.0335537
RP1-152L7.8	0.0335318
TLE6	0.0334937
ARHGAP9	0.0334782
SLC34A2	0.0334764
RPL18AP8	0.0334282
GLIS3	0.033407
SLC1A4	0.0333913
RP11-589C21.6	0.0333834
CTD-2015H6.2	0.0333368
GPCPD1	0.0333279
RP11-383I23.2	0.033316
TGIF2	0.0333046
TRIM39	0.0332953
CDH18	0.033288
ATP2A1	0.0332728
STXBP6	0.0332695
SIM1	0.0332695
LTBP2	0.0332576
GPR183	0.033223
ST6GALNAC3	0.0332149
PALLD	0.0331958
RP11-490O6.2	0.0331869
DUSP7	0.0331831
RPS12P24	0.0331696
EEF1A1P1	0.0331673
AC005624.2	0.0331632
RN7SK	0.0331337
CTD-3051D23.4	0.033129
PLEKHG1	0.0331135
TMCO6	0.0331036
UQCRBP2	0.0330963
ZNF235	0.0330894
ZKSCAN7	0.0330488
CTC-484M2.1	0.033023
OR7E154P	0.0330103
FBXO6	0.0329493
TCF7	0.0329188
P4HA2	0.032907
AC012671.2	0.0328676
AC013460.1	0.032858
NRIP2	0.032858
AGBL2	0.0328511
PSMB7P1	0.0328504
RP11-126K1.2	0.0328487
EPHA2	0.0328466
SGK2	0.0328409
SPSB1	0.0328365
TPTE2P3	0.0327821
SLC2A10	0.0327569
RFTN1	0.0327499
TUBB8P11	0.0327449
HDAC9	0.0327159
MSX1	0.0327029
NMNAT2	0.0326979
RP11-260M2.1	0.0326487
RPS27P22	0.0326313
RPS26P3	0.0326199
CYP27A1	0.0325934
PLSCR1	0.0325896
GGACT	0.0325775
HSP90B2P	0.0325592
RN7SKP74	0.0325542
SERPINF1	0.0325366
RP11-174N3.4	0.032505
GS1-309P15.4	0.0324828
YES1P1	0.0324801
MIR4444-2	0.0324778
DDB2	0.032464
ELMO1	0.0324104
SERPINB1	0.0324005
TMEM27	0.0323745
AC002398.11	0.0323532
SLC26A6	0.0322889
RP4-631H13.5	0.0322869
BATF2	0.0322859
TCL6	0.032255
ITK	0.0321871
PDCD6IPP2	0.0321551
AC007879.4	0.0321402
CCR10	0.0321294
APLF	0.0321068
ALDH3B1	0.0320937
RPL21P110	0.032085
AL022237.3	0.0320824
ZBTB8A	0.0320283
IGFBP7-AS1	0.0320217
IL13RA2	0.0320055
YIPF1	0.0319945
PLA2G4A	0.0319936
RP11-500G22.4	0.0319878
LAP3	0.0319866
RP11-415I12.1	0.0319821
AP4M1	0.0319264
AC098824.6	0.0318966
FCN1	0.0318531
RP11-152N13.16	0.0318398
TNFRSF1B	0.0317957
RP11-174J11.1	0.0317876
TFE3	0.0317842
PALMD	0.0316812
LINC01270	0.0316677
RNU6-817P	0.0316649
RP11-9E17.1	0.0316227
PDGFD	0.0316187
LINC00853	0.0316058
DUSP8	0.0315945
NAMPTP1	0.0315932
WDR93	0.0315312
RP11-624D20.1	0.0315239
KDELC2	0.0315237
HMGN1P37	0.0315163
GOLGA5P1	0.0315163
MGAT1	0.0315106
TNFAIP8L3	0.0315072
LFNG	0.031502
CTD-2555O16.2	0.0314852
EPN2-AS1	0.031477
LINC00330	0.0314761
HSPA8P18	0.0314703
RP11-996F15.2	0.0314395
RP11-568K15.1	0.0314343
LIN7A	0.0314227
RP11-256I23.3	0.0314159
UBE2L2	0.0314159
ARRDC4	0.0314047
RP11-77H9.8	0.0313946
RP11-713C5.1	0.0313933
AC006538.1	0.0313835
PLEK	0.0313721
FAM184A	0.0313597
NPAS4	0.0313597
HMGB1P22	0.0313339
APOBR	0.0313338
LINC00643	0.0313253
LINC00693	0.031322
NWD1	0.0313213
KRBA2	0.0313196
RP11-425D10.10	0.0313147
WDR75	0.0313106
KLHL4	0.0312973
DEF6	0.0312949
IRF1	0.0312937
RPL7AP73	0.0312912
RP11-363E6.3	0.0312869
RP11-378J18.8	0.0312841
ANKRD20A3	0.0312606
RP11-644A7.2	0.0312572
STX16-NPEPL1	0.0312572
AC013461.1	0.0312485
ARHGAP39	0.0312464
RNF222	0.0312419
MS4A14	0.0312264
VTRNA1-3	0.0312087
MT-TS2	0.0311763
PRNCR1	0.0311392
ZNF132	0.0311204
DPP4	0.0311122
ABI3BP	0.0310539
AC074121.4	0.0310309
CAMK2D	0.0310258
ATF4P3	0.0310208
ANXA2P2	0.0310131
BIN3	0.0310126
PDE4B	0.0309991
HIST2H3D	0.0309917
FOSB	0.0309893
AC007950.2	0.0309847
LAMB1	0.0309781
RPL13AP17	0.0309618
LINC01447	0.0309416
AC115522.3	0.0309291
RP11-67A1.4	0.0309214
SAMD9L	0.0309208
STXBP2	0.0308942
RPL36AP55	0.0308878
ALDH1L1-AS2	0.030872
FMNL1	0.0308672
ARPC1B	0.0308272
RP1-200G19.1	0.030792
RP11-445P17.5	0.0307898
CSF3R	0.0307747
RPL39L	0.0307541
BMP4	0.0307374
TBCAP2	0.0307194
SH2D3A	0.0307171
ZBTB21	0.0307135
PNPLA6	0.0306948
RP11-778D12.2	0.0306496
RP11-264B14.1	0.0305783
CTD-3247F14.2	0.0305691
CTD-2035E11.4	0.0305664
RP11-632C17--A.1	0.0305014
RP11-54C4.2	0.0304907
DDIT4L	0.0304806
AHNAK2	0.0304757
TLR6	0.0304671
RP11-282O18.3	0.0304646
AC114755.2	0.030462
SYNE4	0.0304565
RP11-249L21.2	0.0304433
ESRRG	0.0304227
AL592528.1	0.0304006
PREX2	0.0303843
RP11-452K12.6	0.0303193
RP11-172F4.2	0.030293
AL592188.6	0.0302868
APOBEC3C	0.0302764
ZDHHC8P1	0.0302472
RP11-37B2.1	0.0302083
HSPA8P16	0.0301877
SLC36A4	0.0301616
PTCHD1	0.0301521
GPR35	0.0301401
RP11-73E17.2	0.0301394
RPL21P54	0.0301238
MYD88	0.0301043
PLS1	0.030093
LL0XNC01-131B10.2	0.030064
UBBP2	0.0300072
CH17-140K24.3	0.0299999
FTLP2	0.0299825
KIF26A	0.0299691
RCSD1	0.0299543
RP11-304C16.2	0.0299529
SIMC1	0.0299399
RPS23P6	0.0298774
CTD-2014B16.3	0.0298735
SMAD9	0.0298495
GAPDHP24	0.0298437
MYO15B	0.0298092
MS4A7	0.029766
LINC01012	0.0297609
SLC25A43	0.0297551
NACAP7	0.0297441
RP11-274J15.2	0.0297418
EEF1A1P29	0.0297129
HLA-F	0.0296976
CLEC2B	0.0296944
RP11-513M16.7	0.029693
RP11-467L13.7	0.0296862
GTF2IRD2P1	0.0296725
ARRDC3	0.0296626
SIX5	0.0296599
TMEM119	0.029656
AC061992.2	0.0296365
LAMC3	0.0296301
ABCA13	0.0296173
NDUFS5P2	0.0296066
GAPDHP66	0.0296037
RPS3AP34	0.0295978
XKR9	0.0295932
RP1-224A6.9	0.0295494
ABCA5	0.0295207
GPX8	0.0295041
NR4A1	0.0294733
GNG5P1	0.0294485
KBTBD12	0.0294442
STARD4	0.0294148
GFPT2	0.0294087
CFB	0.0293697
IL1B	0.0293603
RPL36AP40	0.0293583
EIF1AY	0.0293365
TIAM2	0.0293334
RP5-901A4.1	0.0293197
RP11-225H22.7	0.0293197
RP11-10B2.1	0.0293181
AC098820.3	0.0293084
RP1-145M24.1	0.0292537
HGD	0.0292487
RYKP1	0.0292397
SLITRK3	0.0292393
WDFY4	0.0292339
SLC1A2	0.0292299
CA3-AS1	0.0292291
RP11-61F5.1	0.0292207
RP11-22C11.1	0.0292192
HSD17B7	0.0292076
EBF2	0.0292067
ZNF608	0.0291665
RPL17P25	0.0291501
RNF217	0.0291464
LRRC16A	0.0291281
RNF43	0.0291234
CTD-2235C13.3	0.0291228
ACOX2	0.0291064
TCTN2	0.0290566
DOCK1	0.0290337
RPL31P41	0.0289975
ZNF564	0.0289813
ENDOD1	0.028973
ANKRD24	0.0289528
CNKSR3	0.0289444
RP11-165H4.2	0.0289431
RP11-1000B6.3	0.0289379
RNF39	0.0289129
EFNA5	0.0289063
GNA15	0.0288576
PSMD4P1	0.0288427
ITGA9-AS1	0.0288394
SHISA9	0.0288354
TXNP1	0.0288176
RPS2P24	0.0288138
CTC-425K20.1	0.028792
MIR155HG	0.0287839
PLPP2	0.028783
RP11-359K18.4	0.0287752
RP11-874G11.1	0.0287553
DSTNP4	0.0287553
RP11-764I5.1	0.0287329
CFAP69	0.0287322
DUSP2	0.0287079
DNAJC19P1	0.0286977
RP5-855D21.3	0.0286964
RP11-343L5.2	0.0286916
TMSB4XP6	0.0286812
NUDCD1	0.0286607
RPS4Y2	0.0286476
POLD2P1	0.028636
FOXC1	0.0286264
SERBP1P3	0.0286246
RP11-506O24.2	0.0286229
FGF18	0.0286165
ICAM4	0.0286062
AC069257.6	0.028606
RP11-451O18.1	0.0286004
RP11-395M19.1	0.0285991
RP11-332M2.1	0.0285969
FAM107B	0.0285883
RBBP5	0.0285598
JPH2	0.0285316
AC026803.1	0.0285148
VN1R2	0.0285052
XAB2	0.0284681
RP11-342K6.2	0.0284631
SLC4A7	0.0284542
CCRL2	0.0284504
BTBD19	0.0284498
C10orf54	0.0284495
MSMO1	0.0284473
HMG20B	0.0284353
ZNF572	0.028425
CHRDL2	0.0284232
PDIA3	0.0283898
NUP153	0.0283878
NME9	0.0283569
KCNE2	0.0283231
RP11-380B4.3	0.0283187
AC087163.2	0.0283164
FAAH2	0.0283025
RP11-598F7.3	0.0282898
PLXND1	0.0282866
RP11-561O4.1	0.0282572
HLA-V	0.0282541
FRK	0.0282453
RP11-281O15.4	0.0282379
GFI1B	0.028192
ITPR1	0.028169
DZANK1	0.0281303
SEPT10P1	0.0281055
HCK	0.0280997
MURC	0.0280832
CTD-3128G10.7	0.0280748
ABTB1	0.0280569
IPCEF1	0.0280525
RP11-131M11.2	0.0280084
HRH3	0.0280057
RP11-366L20.2	0.0279989
PBX2	0.0279778
PRELID1P4	0.0279764
AC108142.1	0.0279727
EEF1A1P27	0.0279626
RP11-313E4.1	0.0279413
SNTB1	0.0279081
UBA52P7	0.0279076
NLRP3	0.0278889
ST13P21	0.0278815
ACADS	0.0278789
ACE	0.0278784
NPIPB6	0.0278745
RP11-46B11.2	0.0278699
FRMPD1	0.0278623
FAM86B1	0.0278615
RP11-124G5.1	0.0278431
NOS3	0.0278408
CNFN	0.027829
ADRB1	0.0278282
LBX2-AS1	0.0278224
C10orf76	0.0277996
PRKCH	0.0277598
PML	0.0277566
RP11-480C16.1	0.0277557
DUSP4	0.0277535
ELK3	0.0277519
AC004549.6	0.0277309
SLCO1C1	0.0277139
XAF1	0.0277121
ERP29P1	0.0276975
ATG16L1	0.0276933
CTA-351J1.1	0.0276721
RP11-95P2.4	0.0276643
NFE2L3	0.0276336
CRYBB2	0.02763
LINC01588	0.0276162
CTD-3092A11.2	0.0276065
GS1-531I17.3	0.0275884
HGSNAT	0.0275726
RP1-152L7.5	0.0275719
RP11-10G12.1	0.0275644
AL356585.2	0.0275352
RP11-639B1.1	0.0275325
RPL12P47	0.027524
SEMA3F	0.0275189
RPL32P33	0.0275011
RPL31P3	0.027489
RNF122	0.027487
CDH7	0.0274658
NR6A1	0.0274329
MPRIP	0.0274089
RP11-40H20.5	0.0273892
AC098591.1	0.0273843
HIST1H1D	0.027359
HAUS4	0.0273324
RPSAP23	0.0273311
AC007395.4	0.0273245
SPN	0.0273198
RP11-397G5.2	0.0273189
SENP8	0.0273151
ACTR3B	0.0273088
RP4-740C4.7	0.027304
C5orf49	0.0272765
CTSD	0.0272742
DNAJC24	0.0272685
PCDHA4	0.0272683
PRMT5-AS1	0.0272615
RP11-5A11.1	0.0272534
SSH3	0.0272404
RP11-83M16.3	0.0272308
TUBA3E	0.0272211
RP11-374M1.4	0.0272211
SPINK8	0.0272211
RP4-751H13.5	0.0272202
JPH4	0.0272139
PVRL3	0.0272087
TTBK1	0.0271982
IGSF5	0.0271748
RPL13P	0.0271571
LYPD6B	0.0271565
ALG10	0.0271508
RP11-347H15.5	0.0271415
PRKCD	0.0271415
GDAP2	0.0271157
TNFRSF10B	0.0271148
HSPB3	0.0270932
LLNLF-187D8.1	0.027068
PCBP2P3	0.027066
SEMA4A	0.0270598
ZNF57	0.0270438
RP5-1099D15.1	0.0270244
RP11-255B23.1	0.0270108
RPL7P19	0.026992
NCF2	0.0269786
ARHGAP25	0.0269661
FAM117B	0.0269502
SRIP2	0.0269217
RP11-390F4.3	0.0269191
SPCS2P1	0.0268977
SP140	0.0268887
AC013399.3	0.0268834
SATB1-AS1	0.0268825
SPINT2	0.0268807
RPLP1P13	0.0268723
LL22NC03-102D1.18	0.0268651
EIF4A1P5	0.0268591
MPP1	0.0268578
RP11-661A12.8	0.0268514
GS1-44D20.1	0.0268479
MT1B	0.0268392
MAN1A1	0.0268062
METTL8P1	0.0268034
RPS7P5	0.0267925
KB-1410C5.5	0.0267798
KIF23	0.0267749
ZNF501	0.0267749
EIF4A1P3	0.0267715
LAT2	0.02675
OTUD3	0.0267457
TWSG1	0.0267324
ACSL5	0.0267278
XPO5	0.0267117
ZNF763	0.0266971
PLCG1-AS1	0.0266799
ANKRD20A11P	0.0266759
TEX15	0.0266759
AC005300.5	0.0266707
PTGER4	0.0266672
UBXN6	0.0266611
RPL7P52	0.0266587
CCL4L2	0.0266408
ZNF546	0.0266198
PLA2G5	0.0265842
MKRN2OS	0.0265801
RP4-800M22.2	0.0265761
FAM73A	0.026568
DMBX1	0.0265275
CTD-2639E6.4	0.0265013
CCDC144B	0.0264941
GAPDHP42	0.0264854
KIFC3	0.0264847
DGCR11	0.0264776
AC004490.1	0.0264776
SUB1P4	0.0264776
GRM5	0.0264776
EGFL8	0.0264668
SYK	0.0264538
RP11-314A20.2	0.0264395
RP11-326I11.1	0.0264365
CPED1	0.026434
EDIL3	0.0264245
SP110	0.0264242
RPS29P6	0.026424
TAS1R1	0.0263997
ADAMTS7	0.0263948
RP11-129M16.4	0.0263592
ARHGEF26	0.0263409
RP11-56B16.1	0.0263373
SHISA7	0.0263373
MRGPRF	0.0263275
TCAF2	0.0263256
RP11-147L13.13	0.0263216
RP11-644F5.17	0.0263121
PCDHGB9P	0.0263068
AC012507.3	0.0263053
CEND1	0.0263012
RP11-416N13.1	0.0262944
GNG12	0.0262921
MASP1	0.0262779
RPL9P3	0.0262682
MT-RNR2	0.0262596
RGS17	0.0262501
STK10	0.0262447
NR5A2	0.0262234
HIGD2B	0.0262232
FRG1FP	0.0262232
ITGA2B	0.0262159
AC015933.2	0.0262147
AC130469.1	0.0262094
RP1-257A7.4	0.0262085
RP11-487E1.2	0.0262069
TNFRSF14	0.0261842
EGR3	0.0261674
RPL36P2	0.0261487
SNX6P1	0.0261336
RP11-61L19.2	0.0261328
CTD-2118P12.1	0.0261227
DENND2D	0.0261001
SHB	0.026098
RPL29P7	0.0260907
SIK2	0.0260694
RN7SKP23	0.0260578
DHH	0.0260578
RP11-57G22.1	0.0260578
RP11-863K10.7	0.0260473
RP11-161N3.3	0.0260401
CD36	0.0260356
RP11-302F12.1	0.0260316
ZNF395	0.0260106
HMGB1P21	0.0260016
THEMIS2	0.0259903
OS9	0.0259895
ERMN	0.0259873
MYH7B	0.0259867
TOMM20P4	0.0259768
RP11-360N9.2	0.0259551
NOD2	0.0259316
C12orf54	0.0259314
RP11-613M5.1	0.0259207
MT-TR	0.0259135
EEF1A1P16	0.0259031
RRN3P2	0.0258977
RPL39P33	0.025896
RP11-179B2.2	0.0258848
APOBEC3G	0.0258809
RP11-736K20.4	0.025876
CCL26	0.025857
FBXW10	0.0258516
RP11-473M20.11	0.0258503
RP11-142A22.3	0.0258303
DOK3	0.0258214
ESM1	0.0257911
CEP170B	0.0257548
SUSD6	0.0257468
HSPA8P5	0.0257175
GRK5	0.0257141
RPL17P45	0.0257102
AC096649.1	0.025698
CD52	0.0256866
H3F3AP1	0.0256724
AC124944.5	0.0256724
MMP17	0.0256675
LINC01553	0.0256492
S1PR2	0.0256356
USP53	0.0256335
C17orf96	0.025608
NPPA-AS1	0.0255933
MTND5P10	0.0255908
RP11-182I10.1	0.0255902
GAPDHP28	0.025577
SDPR	0.0255741
GTF2H3	0.0255699
FBN2	0.0255687
MYO1D	0.0255635
PHBP2	0.0255558
PPIAL4A	0.0255475
AC002519.6	0.0255465
PDE6A	0.0255231
SIPA1	0.0255136
ZFP69B	0.0255087
RP11-338I21.1	0.0254928
FGF2	0.0254882
HNRNPKP2	0.0254837
RPL17P19	0.025472
RPL7P30	0.0254429
SUMO2P5	0.0254348
RP11-455F5.6	0.0254348
PNMA3	0.0254334
UQCRHP2	0.0254263
CACNG1	0.025426
SVOPL	0.025426
PCDHGA9	0.025426
ADAM12	0.0254243
ZFP37	0.0254112
RPL3P3	0.0253999
AJUBA	0.0253842
KCTD21-AS1	0.0253783
RP11-120J4.1	0.0253661
HNRNPA1P64	0.0253538
RP4-641G12.3	0.0253098
RP5-971N18.3	0.025288
RP11-579O24.3	0.025279
RP11-569A11.1	0.025279
HIST1H3F	0.0252729
HMGA1P8	0.0252729
SH3RF3-AS1	0.0252729
ENTPD2	0.0252645
RP11-403P17.4	0.0252637
RP11-783K16.14	0.0252617
TMEM25	0.0252605
NRXN3	0.0252583
APOL6	0.0252426
RP11-142L4.3	0.0252398
PABPC4	0.0252392
ZNF350	0.0252295
ICE1	0.0252154
INSR	0.0251981
RP11-368P15.1	0.0251939
RP11-477G18.1	0.0251882
RP11-386I14.2	0.0251827
FAM32B	0.0251814
SLC7A11	0.0251677
RPS17P14	0.0251648
RP11-707M3.3	0.0251383
CHST15	0.0251371
RP11-561B11.1	0.0251296
OXCT1-AS1	0.0251285
RPL5P33	0.0251285
CH17-302M23.1	0.0251253
MIR34AHG	0.025125
HSD17B7P1	0.0251165
RP11-447H19.3	0.0251117
MX2	0.0251085
RP11-109G23.1	0.0250967
SIGLEC1	0.0250871
RP3-348I23.3	0.0250799
ARHGAP26	0.0250735
LYL1	0.0250597
ADGRA2	0.0250597
RP11-270L13.1	0.0250496
SERINC1	0.0250342
BCLAF1P1	0.0250328
LINC00115	0.0250172
AC016712.2	0.025001
HEYL	0.025001
RP11-135F9.3	0.0249786
AP2A1	0.0249734
ZNF479	0.0249385
CTD-3057O21.1	0.0249271
RPL36AP45	0.0249246
VN1R83P	0.0249203
KCTD3	0.0249115
ZMAT4	0.0249064
TOP1MT	0.0249054
DTX2	0.0249051
C1orf50	0.024892
RP11-521I2.3	0.0248886
PHBP18	0.0248604
PPP1R3B	0.0248536
RAB20	0.0248359
ADORA3	0.0248177
AC093642.3	0.0248177
ZNF90P3	0.0248128
NPM1P37	0.0248113
CTA-292E10.6	0.0247963
ABHD15	0.0247882
MMACHC	0.0247872
PPP1R15A	0.0247638
JUNB	0.0246895
LBX1-AS1	0.0246893
TEX26	0.0246804
MYBPH	0.0246581
CXCR4	0.0246529
RRS1-AS1	0.0246455
ACPP	0.0246372
RP11-3B7.1	0.0246372
KRT8P32	0.0246357
FZD6	0.0246255
RGS11	0.0246161
NARS2	0.0245651
SLC39A12	0.0245565
LINC00483	0.0245348
LUZP2	0.0245342
ZSCAN2	0.0245297
IQCA1	0.0245296
AC005682.5	0.0245126
CARD6	0.0244967
KDM7A	0.0244826
AC017080.1	0.0244656
PI4KAP1	0.024465
CTC-523E23.5	0.0244455
MPV17L2	0.0244419
MTUS1	0.024427
RP11-177C12.4	0.0244255
AC079741.2	0.0244175
CTD-2024P10.2	0.0244169
GDPD3	0.0244141
ZNF707	0.0244107
RP11-177H2.1	0.0244096
[truncated: 22,181 more rows]

## Sheet: TAM
gene	cor_index
CD44	1
SERPINB9P1	0.150236
MAGI2-AS3	0.143522
ELK4	0.133604
KAT8	0.131646
NLRP3	0.130199
RP11-124D2.1	0.129149
PUM1	0.127545
DIXDC1	0.127364
HIST2H4A	0.126376
WDR48	0.123521
SLC25A5P6	0.122179
ZNF318	0.118853
BTF3P2	0.118564
ZNF438	0.117999
ANKRD10-IT1	0.116558
CACNB1	0.11484
GOLGA8A	0.114407
TAF1A	0.114016
RPAP1	0.112912
C9orf91	0.111148
U91328.19	0.110536
ILF3-AS1	0.110425
PGAP1	0.110218
TWISTNB	0.11
NOL12	0.109865
ERMN	0.109219
RP5-1118D24.2	0.109094
MTMR12	0.107744
TUFMP1	0.106764
SLC8B1	0.106704
FAM184A	0.104992
RPS3AP50	0.10427
C16orf52	0.103879
NOL3	0.103773
ZMYND8	0.103705
COL5A3	0.102248
BMP1	0.101438
DIRAS1	0.101305
ERAP2	0.099859
FBXO3	0.0996451
NR2F6	0.0992176
EARS2	0.0992176
AC109826.1	0.0988992
COX10-AS1	0.0983132
ANPEP	0.0979675
Z97634.3	0.0976012
DUSP28	0.0970425
ACPP	0.0964202
KIF3C	0.0963652
SMURF1	0.0960149
ADGRA3	0.0952002
SNAP47	0.0950953
BOC	0.0949285
ISYNA1	0.0939069
AIF1L	0.0936899
RP11-644F5.15	0.0933441
STMN3	0.0929762
CHST13	0.0926648
RP11-731C17.2	0.0922577
TCFL5	0.0921065
PEX6	0.0919634
TMEM255B	0.0900527
ADPRHL2	0.0898998
ANKS1B	0.0895054
THSD7A	0.0893131
HSD17B7	0.0892624
CLDN7	0.0891704
TROVE2	0.0889946
ARRDC1-AS1	0.0889376
C6orf136	0.0888162
TRMT10B	0.0884166
MOAP1	0.0881412
TRMT12	0.0880457
TRIM35	0.08802
DNAJC30	0.0879926
SNTB1	0.0874451
ADAM17	0.0872503
APOL2	0.0871671
ILDR2	0.0868092
GGT5	0.0865721
NAA16	0.0863908
FAM98C	0.0863307
WDR47	0.086072
CDH2	0.0857641
TMEM164	0.0852776
COX6B1P4	0.0845257
LMO7	0.0844633
MLST8	0.0844271
ACTR6	0.0843468
CDC123	0.0841676
CCDC92	0.0840984
SLC16A5	0.0837531
OASL	0.0835788
DIP2B	0.0832031
LRRC37B	0.0822617
CH507-513H4.4	0.0822402
ANKRD11	0.0822078
SLC6A6	0.0821709
ZC3H14	0.0818103
DOLPP1	0.0817456
PTPN1	0.0816994
DHX34	0.0815903
SNX12	0.0812034
UNC5B	0.081123
MTOR	0.0810605
CTB-50L17.10	0.0803921
UTP20	0.0798499
UCHL5	0.0795744
PPP2CB	0.0792016
RP4-798A10.4	0.0791441
ASF1A	0.078971
NOA1	0.0789477
P3H1	0.0788507
TMEM57	0.0787296
MED22	0.078723
GFOD2	0.0781051
FN3K	0.0780997
PPRC1	0.0779363
CCDC106	0.0778623
ATP6V1C2	0.0777836
EXTL3	0.0775749
NUDCD1	0.0774093
B4GALT5	0.0774
DYRK4	0.0770007
LGR4	0.0769581
CMPK2	0.0768692
HDHD3	0.0767557
TMEM88	0.0766845
DSE	0.0766251
MRPL34	0.0765714
ATXN3	0.076319
TNFSF15	0.0762853
CYSLTR1	0.0761466
STAB1	0.0760008
INPP5E	0.0759681
ZNF268	0.0759663
PARP3	0.0757141
PIGK	0.0755322
RABL2B	0.0755279
NDUFAF4	0.0754225
VPS9D1	0.0753918
FCN1	0.0752909
CCDC191	0.0752149
SPRED1	0.0751784
MAP7D3	0.0747456
CCDC88A	0.0747376
MCTP1	0.0745588
SPEN	0.0742336
SLC44A2	0.0742327
RGS3	0.0741562
RAB11FIP1	0.0740877
EPHB2	0.0740655
SOCS5	0.0740382
WDFY3	0.0740108
TRMT2B	0.0738538
ADGRE5	0.0737337
SGF29	0.0736914
CACFD1	0.0734269
KIF1BP	0.0733858
MRPS2	0.0733433
PDHA1	0.0732242
MRVI1	0.0731725
ZNF593	0.0730896
NCF1B	0.0729785
RND2	0.0728552
RP11-165H4.2	0.072676
ZNF385A	0.0726146
BIN3	0.0725801
PAFAH2	0.0724989
NELFCD	0.0724976
CDADC1	0.0723401
ARHGAP9	0.0722157
BRICD5	0.0721614
SALL1	0.0721411
ZNF37BP	0.0721122
MIR210HG	0.0718929
RP11-159M11.2	0.071871
PRKD3	0.071815
TAF1B	0.0718078
CAPRIN2	0.0717912
CABLES1	0.0715991
EPS8L1	0.0715867
RP11-147L13.11	0.0715643
PFKP	0.0715511
HSD17B14	0.0714808
NFKB1	0.0713769
WSCD1	0.0713685
TRAF3IP2	0.0713531
RNF152	0.0712214
FAM219B	0.0712164
MT1P1	0.0711455
BTBD3	0.0711327
BRMS1	0.0710467
SFXN3	0.0710321
ADPRH	0.0708937
AC007228.9	0.0706169
ERLIN2	0.0705044
ANP32BP1	0.0704713
NUP85	0.0702396
SSBP2	0.0701471
DTD1	0.0700076
GBGT1	0.0699508
PPARG	0.0699005
LANCL1	0.0697981
ZNF688	0.0696987
TM4SF1	0.0696386
PHYH	0.0695956
DGKQ	0.0694612
GTF2IRD1	0.0694484
IGFBP3	0.0690755
DHX38	0.0690637
DHX35	0.0690272
ATAD3B	0.0688677
GLCCI1	0.0687995
CEP104	0.0686956
AHNAK	0.0686902
SLK	0.0686653
ISOC2	0.0686616
CTPS2	0.0685346
SCOC-AS1	0.0684441
TMEM206	0.0682187
LTN1	0.0681276
MAGOHB	0.0679251
C19orf52	0.067798
DYRK2	0.0676942
ZNF37A	0.0676924
MMS19	0.0676848
SYNPO2	0.0676112
CASP8	0.0675903
PINK1-AS	0.0675582
ZNF346	0.0675436
OLIG1	0.0674262
MCM3AP	0.0672759
ELL2P1	0.0672219
ZCCHC8	0.0671924
PWWP2B	0.0671682
TOP3B	0.067046
CCDC58	0.0668519
FAS	0.0668263
ZNF579	0.0667944
CBWD3	0.0666442
PLCB3	0.0666048
CCDC86	0.0665839
SUV420H2	0.0665585
RPL17P44	0.0664023
HECTD3	0.066379
ZBTB42	0.0662542
TOP1MT	0.0662104
C12orf49	0.0660069
SLC7A1	0.0659863
CHD8	0.0659166
C5	0.0658935
FARSB	0.0658004
INPP1	0.0657754
TIMM17B	0.0657623
NUP133	0.0657078
BICD1	0.0656565
URGCP	0.0656
CLEC12A	0.0653563
MRPS27	0.0652908
DAPP1	0.0652049
MEX3C	0.0651556
POLA2	0.0651419
UFSP2	0.0650214
FBXO9	0.0649216
EFNB2	0.0648847
MICALL1	0.0648631
MRPL3	0.06482
PTAFR	0.0646183
OXTR	0.0644328
UBP1	0.0642615
XPO4	0.0642059
DIMT1	0.0641317
GMIP	0.0640747
GNAI1	0.0639918
DLGAP1-AS2	0.0639863
APP	0.0639798
NID1	0.0639718
TMEM129	0.0639024
TPRG1L	0.0637649
BATF3	0.0636427
TMEM43	0.0636385
PKN1	0.0635786
CSAD	0.0635647
RP1-180M12.1	0.0635006
RNF216P1	0.0633934
PROS1	0.0633863
ZNF765	0.0633214
TMEM128	0.0632765
ZNF324	0.0631921
MCAT	0.0631214
GNL2	0.0630568
KLF3	0.0630455
ALG1	0.0627958
TNFRSF11A	0.0627903
FAM114A1	0.0627593
NEO1	0.0627004
ARHGEF26	0.062693
MAN1B1	0.0626528
TBC1D25	0.0625974
SLC25A18	0.0625538
KLF7	0.0625386
PIM2	0.0625356
FAM65A	0.0625144
ASPH	0.062489
TMX3	0.0624567
PILRA	0.0624491
RP11-552D4.1	0.0623032
GAPT	0.0622062
AKAP8	0.0621685
PI4K2B	0.0621416
TTC39C-AS1	0.0620078
NTMT1	0.0619929
KIAA1683	0.0618308
AC007283.4	0.0618186
HDAC10	0.0617637
RBP1	0.0617223
ZMYM6	0.061657
SMAD7	0.0616509
FARP1	0.0615816
MCCC1	0.0615432
PRKRIR	0.0615089
ZNF496	0.0613709
STAT4	0.0613564
AC007229.3	0.06133
SNHG11	0.0612971
NAT9	0.06119
SNRNP35	0.0611892
AIFM2	0.061077
ERRFI1	0.0610646
GPATCH3	0.0610298
RP3-323A16.1	0.0609941
SBDSP1	0.0609736
CCL20	0.0608811
DNAJB2	0.0607557
CECR2	0.0606532
LILRB2	0.0606427
MBNL3	0.0604951
NFATC3	0.0604905
TRAPPC9	0.0604464
RPRD1B	0.0604243
WASH1	0.0602932
NOD1	0.0601178
MRPL43	0.0598711
RP11-365O16.1	0.0597593
CYP2S1	0.0597248
FAM126A	0.0595393
CSNK1D	0.0595285
PRKAB1	0.0594655
RICTOR	0.0593137
MFI2	0.0592111
ANO10	0.0591546
FOXG1	0.0590708
TEX14	0.059012
TOE1	0.0588992
ZMYND15	0.0587567
SNAPC4	0.0587341
P4HB	0.0587127
ZNF142	0.058688
HRH1	0.0586664
RPL32P3	0.0586287
PDPK1	0.0584661
RP5-1085F17.3	0.0584294
EFEMP2	0.0583906
ZNF789	0.0582987
RP11-2J18.1	0.0582198
BBS9	0.058218
C6orf141	0.0581827
FBXO22	0.0581638
LINC00152	0.0581062
ETNK1	0.0580798
UBR5-AS1	0.0580666
RP11-65I12.1	0.0580563
ZNF839	0.058022
DOT1L	0.0580209
AQP1	0.0580077
RPL23AP83	0.0579126
TAF5L	0.0579039
AC105402.2	0.0577354
EIF1AD	0.0577137
CHRNA1	0.0576552
ACSS2	0.0575436
ZNF880	0.0575272
TUFT1	0.0575034
COL16A1	0.0574345
ACSS1	0.0569878
RP11-529H20.3	0.0569565
ADGRD1	0.0569491
TRIM4	0.05687
MROH6	0.0568679
SPEG	0.0567786
TMEM243	0.0567735
TRIP6	0.0567481
DIRAS3	0.0565802
ARRDC1	0.0565503
COL9A3	0.0565285
SENP7	0.0564957
TMEM63B	0.0564859
PXDN	0.0564125
VPS13D	0.0562896
CRIP1P2	0.0562682
C1QB	0.0561868
ZDHHC13	0.0561429
ZC3H10	0.0560295
TCAP	0.05601
KCNJ14	0.0559927
ACSM5	0.0559873
FABP5P10	0.0559704
ATP6V0A2	0.0559672
FAIM	0.0559361
UVRAG	0.0559264
UAP1	0.055907
PHRF1	0.0558853
MIR26B	0.0558777
PRKD1	0.055858
CTB-31N19.3	0.055825
LINC01503	0.0558014
CDC42EP3	0.0557614
ABCC3	0.0556742
GLDC	0.0556215
BTF3L4P2	0.0555573
ISCUP1	0.0555289
WDR75	0.0555047
ACACB	0.0554714
STK32B	0.055423
NRBP1	0.0553693
LRP8	0.0553375
DENND1C	0.0552978
FADD	0.0552699
LINC00909	0.055267
DLGAP3	0.0551838
LRRC27	0.0551321
NFASC	0.0551029
SIRPB1	0.0550801
F2R	0.0550502
LZTFL1	0.0550164
RP11-248E9.7	0.054981
METTL25	0.0549313
CCL4	0.0549204
TMEM170A	0.054897
FOXO1	0.0548916
CPSF4	0.0547519
UG0898H09	0.0547127
OR7E38P	0.0547118
RNF219	0.0546334
GPR35	0.0546137
HMGCR	0.0545947
SLC2A6	0.0545186
PAPD7	0.05441
PDCD6	0.0542664
NCOA3	0.0542325
RNU6-6P	0.0541396
CEACAM8	0.0541291
ESAM	0.0541273
NBEA	0.0541102
ERCC4	0.0540571
AL133243.2	0.0540332
CECR5	0.0539906
TFPI	0.0539357
RABGGTA	0.0539303
ARID3B	0.0538278
VRK2	0.053772
RP11-543B16.2	0.0537471
CECR6	0.0536962
ADRB2	0.0536949
P2RY12	0.0536365
MPDZ	0.0536316
HTR2B	0.0535243
GSTM3	0.0534336
CTTN	0.0534056
ABCB8	0.0533683
CEACAM21	0.05336
PPP2R2D	0.0532982
EBNA1BP2	0.0532903
EPAS1	0.0532857
SPRYD4	0.0532558
AP3M2	0.0532075
NEU4	0.053204
FAM57A	0.0531976
CALM2P2	0.053086
FOXRED1	0.0530839
RAB28	0.0530295
SLC9A8	0.0529728
DPEP2	0.0528786
MS4A14	0.0528278
LYPLA2	0.0527731
TTC1	0.0527424
TYW1B	0.0526878
ATN1	0.0526603
PUDP	0.0525709
EI24	0.0525682
ADO	0.0525202
FN1	0.0524574
ZNF212	0.052341
FGF2	0.0523237
AGK	0.0523191
CHEK1	0.0522908
SSB	0.0522869
CC2D1B	0.0522196
GIGYF1	0.0521968
LYPLA1	0.0521613
COL14A1	0.0521255
MEMO1	0.0520527
STXBP5	0.052046
KATNA1	0.0520209
LDOC1L	0.0520179
EME1	0.0519856
SLX1A	0.051965
CDH23	0.0518773
CLASRP	0.0518286
MAPRE3	0.0517307
MRAS	0.0516886
MIR34AHG	0.0516436
RP4-592A1.2	0.0516091
BTF3P13	0.0516091
PYM1	0.0515543
CENPQ	0.0514622
THAP3	0.0514535
GRPEL2	0.0514413
BAALC	0.0512197
GPR108	0.0512148
TCN2	0.0511979
KCNK13	0.0511223
RCN2	0.0508427
AAED1	0.050693
PIP4K2C	0.0506872
RPL5P33	0.0506161
MB21D1	0.0506002
ZNF836	0.0505619
RP3-347M6.1	0.050559
POU3F1	0.0505488
TSPAN15	0.0505155
TMEM141	0.0504236
MFGE8	0.0503948
MANEAL	0.050379
LINC00461	0.0503317
CCNT2	0.0503095
NLGN4Y	0.0502444
IFIT2	0.0500881
ATG16L2	0.0500344
ATP1B2	0.0499758
FOSL1	0.0498455
SP4	0.0498191
TMED2	0.0497275
FUNDC2	0.0497144
PSEN1	0.0496984
ATAT1	0.049649
CMPK1	0.0496334
SLC15A2	0.0494708
CCDC22	0.0494255
NPTXR	0.0493985
ANKMY1	0.0493134
ZCCHC14	0.0492926
IZUMO4	0.0492748
SLC10A3	0.0491757
GCAT	0.0490461
TSHZ3	0.0490216
CCSAP	0.0490161
LINC00665	0.0488064
HEPACAM	0.0487575
TUG1	0.0487413
PNMA1	0.0487295
RP11-256G5.1	0.0487113
SLAMF8	0.0487027
CBARP	0.0486933
GPR84	0.0486869
MFSD5	0.0486092
NSUN5P1	0.0485054
AEBP1	0.0484857
MAN2A2	0.0484343
FZD3	0.0484251
PARVA	0.0484108
IL6	0.0483844
SAC3D1	0.0483008
CCL22	0.0482959
PCNXL3	0.0482668
NT5C3B	0.048254
CEP76	0.0481513
RSAD1	0.048142
FNTB	0.0481266
CRIPAK	0.0481139
PNMA2	0.0480923
ACTB	0.0480111
STIM1	0.0480069
SLC27A5	0.0478979
GALNT15	0.0478665
DDX31	0.0478549
SH3RF3	0.0478323
MT-TD	0.0477829
XPR1	0.047759
PITHD1	0.0477455
ZFYVE21	0.0476871
MARS	0.0476588
CDCA7	0.0476252
AP5M1	0.0475764
RP11-426C22.5	0.047569
NGRN	0.047562
TBC1D24	0.0475503
MEF2D	0.0475076
MKL2	0.0474465
KLHL20	0.0473809
TCEAL7	0.0473227
TMEM180	0.0472585
ETFA	0.0472477
FRZB	0.0472301
AUTS2	0.0472268
FAM234B	0.0471386
CCDC112	0.0470262
ATP5G1P4	0.0469665
RIOK1	0.0469539
RAB32	0.0468924
RAB9A	0.0468873
RPS29P20	0.046852
TECPR1	0.0468298
USP12	0.0468235
UNK	0.0468091
ZNF26	0.0467962
POU3F2	0.0466888
ANKRD36B	0.0466324
MTERF3	0.0465867
QPCTL	0.046576
CMBL	0.0465401
ALDOAP2	0.0465368
ATRNL1	0.0464769
FAM58A	0.0464247
RP11-183C12.1	0.0464145
KDM6B	0.0463039
TANGO6	0.0462891
SPATA7	0.0462864
PTPRS	0.0462709
RP11-977G19.11	0.0462134
TEAD2	0.0461812
ZNF354B	0.046053
CADPS2	0.0460202
STAG3L2	0.0459941
SPNS3	0.045906
DENND4B	0.0458333
TRIM36	0.0458122
GOLGA1	0.0457285
RP11-159F24.2	0.0456874
ALKBH6	0.0456548
ACTR1A	0.0456082
ZNF512	0.0455866
RP11-156P1.3	0.0455764
RP5-1031D4.3	0.0455047
CCBL2	0.0454601
AC113189.5	0.0454513
STX5	0.0454376
RPL36P16	0.0453468
TRANK1	0.0453453
NRDE2	0.0453426
RPS18P13	0.0452369
CORO2B	0.0452062
TMEM201	0.0451272
EIF4A1	0.0451272
GDAP1	0.045081
SPPL2B	0.0450745
TMEM209	0.0450509
AQP4	0.0450032
MAP3K11	0.044982
DNAJC17	0.0449527
SAMD14	0.0449114
RHBDF2	0.0449094
FAM71D	0.0449023
CD300LB	0.0448576
MT-TH	0.0448263
APOBEC3G	0.0448136
XIST	0.0447701
RAP1GAP2	0.0447363
GTF2F1	0.0446801
STK25	0.0446578
LHFPL2	0.044601
RP11-196G11.5	0.0445598
DDX5	0.0444882
CXCL3	0.0444789
PEX16	0.044418
CHD7	0.0443865
INPP4A	0.0442137
TMEM198B	0.0442113
CREB3L4	0.0442111
RNU5F-1	0.0441993
LAMC1	0.0441513
ZNF778	0.0441504
RAB22A	0.0441171
PDCD10	0.0440018
RP11-24F11.2	0.0439826
ZNF639	0.0438815
ZNF853	0.0438306
PLA2G6	0.0437695
GALM	0.0437038
ZSCAN26	0.0436987
SLC35B4	0.0436825
RP1-199J3.5	0.0436737
CRTC3	0.0436693
ADGRG1	0.0436604
LRRIQ3	0.0435899
SLC30A5	0.0435587
EHD1	0.0435534
PLA2G4A	0.0435304
CGRRF1	0.0433794
MIF4GD	0.0433677
KDM6A	0.0433675
SLC35E2B	0.0433152
DOK5	0.0432779
CHIT1	0.0432146
TNFRSF19	0.0431492
OSTC	0.0431217
B3GALT6	0.0431126
BTBD9	0.043035
FAM120B	0.0430064
HSPB6	0.0430017
SAMD9L	0.0428789
PPFIBP1	0.0428535
44264	0.0427546
AC079354.6	0.0427456
PSD2	0.0426996
TRIM44	0.0426601
RPL5P3	0.0426093
CASC4	0.0425443
MYCL	0.0424491
BBS2	0.0423953
COX18	0.0422588
NAA40	0.0421963
CCDC71L	0.042187
C14orf159	0.0420386
BLOC1S4	0.0420226
CNTN1	0.0420211
AE000661.37	0.0420147
POLD2	0.0420141
RP11-390P2.4	0.0419097
RASSF1	0.0419058
TNIP1	0.0418771
RGS18	0.041786
ADCK5	0.0417678
RP11-295P9.2	0.0417473
DDX43	0.0416905
YJEFN3	0.0416673
CSRP2	0.0416449
RP11-1072N2.2	0.0416045
ATP8B3	0.0415436
MOB3C	0.0415146
RPL22P19	0.0414801
LY6G5C	0.0414585
VPS35	0.0414477
ZBTB7B	0.0414432
ABHD17B	0.0414204
RP11-63K6.4	0.0414153
GPATCH11	0.0414037
ANKRD36C	0.0413468
ABT1	0.0413294
TNFRSF4	0.0412989
RP11-705C15.2	0.0412742
SOWAHC	0.0412526
DDAH1	0.0412282
WDR37	0.0412031
TRGV5	0.0411272
KIAA0226L	0.0411066
RTCA	0.0410915
TRMT1	0.0409622
PCDH12	0.0409285
THOC7	0.0408954
USP42	0.0408866
PXMP4	0.0408166
ZFP90	0.0407987
RALGAPA2	0.0407705
RP11-489O18.1	0.0407592
SNAP47-AS1	0.0407434
PDE7A	0.0407417
CRIP2	0.0407098
EDC3	0.0407078
C6orf89	0.0406551
SLC22A23	0.0406193
NFKBIL1	0.0405818
NAPRT	0.0405561
TMEM251	0.0405506
DHX29	0.0405492
TOR1B	0.0405202
TTYH1	0.0404926
RPL3P13	0.0404357
RPL5P22	0.0404218
STK38	0.0403877
DNHD1	0.0403405
LMNTD2	0.0402708
ADCY9	0.0402216
EFNA5	0.0402052
MCEE	0.0400665
DUSP22	0.0400519
GDF15	0.0400223
FAM220A	0.0400213
KANSL1L	0.040007
TAF5	0.040002
ACP2	0.0399482
KHDRBS3	0.0399011
HERC2	0.0398921
QPRT	0.0398401
POLR1B	0.0398217
ALDH1L1	0.0397899
DPP4	0.0397836
FAM129B	0.0397635
BIRC3	0.039723
MVD	0.0396891
ANOS1	0.0395257
SETD4	0.0395119
PCYOX1L	0.0394795
NACC1	0.0394278
HOMER3	0.0392555
NIF3L1	0.0391566
ZNF83	0.0391379
VAMP5	0.0390654
HGH1	0.0390454
C9orf24	0.039014
MLLT11	0.0390109
ARHGEF1	0.0389881
WBSCR16	0.0389398
C11orf95	0.0388265
EEFSEC	0.0387998
VIM-AS1	0.0387883
VWA9	0.0387461
CCDC134	0.0387266
P2RY11	0.0386969
DVL3	0.0386164
CAMK2N1	0.0386116
AGAP3	0.0386098
FBRS	0.0385856
ABHD14A	0.0385825
NBPF19	0.03858
LAMB1	0.0385477
CD109	0.0385475
LRRC8B	0.0385451
PLAT	0.0385168
PNMAL1	0.0385091
ZNF761	0.0385091
AIM2	0.0384933
EEF1A1P41	0.0384766
POLG	0.0384763
SDC4	0.0384195
TRIT1	0.0384112
TPD52L2	0.0383944
CTA-85E5.6	0.0383136
GSPT2	0.0382917
APBA3	0.0382884
DAP3	0.0382423
RP1-102E24.9	0.038127
STK19	0.0381255
BCL7A	0.0380927
MBD5	0.0380646
PAM	0.0380604
RNF216	0.0380271
FNDC4	0.0380071
BLCAP	0.037975
RP11-410L14.2	0.0378924
ANGPTL4	0.0378765
PFKFB4	0.0378621
TMEM50B	0.0378505
PEMT	0.0378479
RELT	0.0377963
ZBTB5	0.0377724
RNY4	0.0377588
MYO10	0.0377449
NUP188	0.0377251
FAM208B	0.0376934
PUS7	0.0376473
OAS3	0.0376458
NCBP1	0.0376071
MT-TG	0.0376061
ITGA5	0.037576
KIF1C	0.0375026
SPICE1	0.0375014
CHAF1B	0.0374915
TMF1	0.0374749
SCFD2	0.0374544
GPRIN1	0.0374343
NRM	0.0374255
ADCY3	0.0374062
SETD1B	0.0373951
ADNP2	0.0373926
RGMA	0.0373787
ZPR1	0.0373752
NUFIP2	0.0373697
HSPA14	0.0373633
ZNF398	0.0373526
RFX4	0.0373229
DFNB31	0.0373029
BAMBI	0.0372918
CTD-2616J11.9	0.0372774
RPSAP73	0.0372612
EXOC8	0.0372211
RP11-124N14.3	0.0371943
B4GALT4	0.0371694
AGO4	0.0371384
L3MBTL3	0.0371275
MSH6	0.0371235
HIC2	0.0369632
ACADSB	0.0369471
NCBP2-AS2	0.0369153
ANGPT1	0.0368829
DYRK1B	0.0368493
RAPGEF1	0.0368462
APOA1BP	0.0368435
SSX2IP	0.0368369
PCYOX1	0.0368319
IFI44L	0.0367487
ADAM19	0.0367428
RABL3	0.0367424
EEF1DP4	0.0367242
HSPA8P1	0.0366673
MRPS33	0.0366469
DDX11	0.0366196
CHCHD4	0.0365937
MAGI2	0.0365346
RPL8P2	0.0363542
LRRC1	0.0363265
CCDC28B	0.0363033
COPS6	0.03626
ANAPC4	0.036238
WDR44	0.0361744
TMEM165	0.0361699
SLC7A6OS	0.0361189
KATNB1	0.0360947
LMO2	0.0360151
PSMC3IP	0.0359911
SLC9A3R1	0.035964
RBAK	0.0359376
MSANTD4	0.0359373
DCAF10	0.0359037
RPL26L1	0.0359029
ZNF350	0.0358905
ELAC1	0.0358556
RPL3P10	0.0357575
ATP13A1	0.0357103
DCAF13	0.035662
ZNF316	0.0356433
RGL1	0.035642
FBXO31	0.0356278
ZNF189	0.0356045
MRPL12	0.0355398
ASB6	0.0355358
FAM195B	0.0355252
FAM228B	0.0355008
LINC01023	0.0354771
CHDH	0.0354518
CDR2L	0.0354363
CCT8	0.0354287
AC098614.1	0.0354099
NFXL1	0.0353514
CWF19L2	0.0353259
RSBN1	0.0352271
MAFK	0.0351852
CTC-421K24.1	0.0351794
POLRMTP1	0.0351727
C16orf45	0.0351643
HEATR5A	0.0351599
MORC2	0.0351287
AC009963.5	0.0351123
GID8	0.0350753
RNF146	0.0350304
COPB1	0.0349753
ZXDC	0.0349207
NUP58	0.0349201
RPSAP20	0.0347793
CLK2	0.0347727
SLFN13	0.0347649
RP11-215D10.1	0.0347142
LYST	0.0347123
SEMA3C	0.0347037
FILIP1L	0.0346493
TRIM56	0.0346272
SCG2	0.0345978
TTI1	0.0345803
C2CD2	0.0345507
RP11-352M15.2	0.0345456
NPPA	0.0345272
TCEB1P29	0.0344825
FAM107A	0.0344455
NOD2	0.034443
IPMK	0.0344176
PEX14	0.0343211
RREB1	0.0343141
A1BG-AS1	0.0342685
DTX3L	0.0342352
RP11-498C9.2	0.034211
SCRIB	0.0342108
MSMP	0.0342015
TMEM199	0.034181
RP11-53B2.6	0.0341354
RPL5P32	0.0341106
LARP7	0.0340936
KCNE4	0.034077
EMC2	0.0340729
CAMK2D	0.0340521
ZNF263	0.0340497
FBXO25	0.0340364
EIF5P1	0.0340201
PTPN2P1	0.0340175
DDX28	0.0339573
SNHG17	0.0339304
NEU1	0.0339146
RP11-734E19.1	0.033868
TPM2	0.0338466
INTS3	0.0337686
RIC1	0.0337502
SLC30A4	0.0336966
TTBK2	0.0335964
RP11-494M8.1	0.033587
UBQLN2	0.0335869
MT-ND6	0.033529
UBE2G1	0.0334979
DCSTAMP	0.033484
C2	0.0334816
BORCS8	0.0334461
AQP9	0.0334313
KCNE1	0.0334308
PRELID1P3	0.0334108
MYO1G	0.033391
CARD9	0.0333852
DEXI	0.0333254
UBIAD1	0.0333096
SENP5	0.0333084
GALNS	0.0333078
RHOJ	0.0332997
COL6A1	0.0332759
ATP8B5P	0.03326
GPATCH1	0.0332258
ARSG	0.0332094
TLK1	0.0331882
PPP3CB-AS1	0.0330969
LCOR	0.0330426
CSF1	0.0330291
LRRN3	0.0329889
CACNA2D4	0.0329712
KLHL15	0.0329699
SORBS1	0.0329636
TCIRG1	0.032945
RPP40	0.0329034
RP11-70F11.2	0.0328418
TANC1	0.03283
LILRA6	0.0328259
TFEB	0.0327886
TMEM176A	0.0327802
B3GNT2	0.0327738
SHOC2	0.0327708
BACE2	0.032746
LCLAT1	0.0327156
SLC25A4	0.0326924
NUP50-AS1	0.0326658
FUT1	0.0326331
CAMK1D	0.0326078
CHCHD2P2	0.032596
FAM13A-AS1	0.0325932
NUS1	0.0325777
NUDT16	0.0325408
EXD2	0.0325005
RP11-444J21.2	0.0324424
CDK5R1	0.0324424
ARPC5L	0.0323839
TMEM185A	0.0323588
ZNF213	0.0323374
RASSF8	0.0323059
RPL23AP77	0.0322664
POLRMT	0.0322399
PLAGL2	0.0321687
NSF	0.0321435
TXNL4B	0.0321073
TOR4A	0.0320546
MSN	0.0320465
GAS8	0.0320424
USP6NL	0.0319971
ITGB5	0.0319911
CXXC1	0.0319869
SMAD9	0.0319777
ALDH18A1	0.0319762
RP4-758J18.2	0.0319749
PTK7	0.0319516
ZNF35	0.0319194
BACH1	0.0318875
ZBTB34	0.0318225
STS	0.031807
TNFAIP8	0.0317982
NME6	0.0317869
SMARCD3	0.0317188
ZDHHC9	0.0316489
DERL2	0.0316156
VPS33A	0.0316005
USP10	0.0315034
RPS3AP54	0.0314873
NLGN3	0.0314267
CLEC4A	0.0314202
FAM221A	0.0314132
FHIT	0.0314126
GRWD1	0.0313963
RARA	0.0313876
TMED8	0.0313869
CERCAM	0.0312898
TPM1	0.0312793
NOMO1	0.0312283
NAPSA	0.0312043
EVA1B	0.0311789
ANKRD52	0.0311352
LAMTOR2	0.0311285
GPT2	0.0311012
FBXO28	0.0310931
TMOD1	0.0310624
GXYLT1	0.0310507
CKMT2-AS1	0.0310452
SUOX	0.0309932
TMEM218	0.0309743
POLDIP2	0.0309663
RP11-458I7.1	0.0309655
RASGRP2	0.0309407
CTD-3092A11.2	0.0309228
OCRL	0.0309089
PEX10	0.0308523
NOC4L	0.0308389
FAM120C	0.030824
URB1	0.0308221
DCHS1	0.0308112
TMEM54	0.0307812
TMEM69	0.0307791
CDC73	0.0307749
STRN4	0.0307718
SRC	0.0307678
DMRTA2	0.0306982
GALE	0.0306966
BCL6	0.0306734
ZNF138	0.0306693
TMEM154	0.0306637
CEP162	0.0306591
ARPC1A	0.0306453
EFHC1	0.0305823
TRAV5	0.0305645
SCYL1	0.0305623
TTC31	0.0305551
PSMD12	0.0305518
GINS4	0.0304666
RP3-460G2.2	0.0304583
XPO5	0.030458
DUSP12	0.0304329
FXN	0.0304277
FAM72A	0.0304253
SMG7	0.0303658
ZNHIT1P1	0.0303431
EPC2	0.0303064
SYTL2	0.0302884
EML1	0.0302684
FAM118B	0.0302677
ABCF2	0.0302594
PDE8A	0.0302415
TRMT44	0.0300953
DPYSL5	0.0300764
KHNYN	0.03006
MBTPS1	0.0300413
METTL2B	0.0300075
ZKSCAN8	0.0299849
MAFIP	0.0299787
EPHA1-AS1	0.0299711
SLC16A7	0.0299711
C3orf58	0.0299464
ORC3	0.0298962
RPS3AP47	0.0298763
TP53BP2	0.0298716
RPL5P9	0.0298695
DGKZ	0.0298156
RXRB	0.0297914
RP11-571M6.7	0.0297495
RPL5P20	0.0297353
DCLK2	0.0296707
IL6R	0.029669
ZNF48	0.0296633
DLG1	0.0296568
IFT122	0.0296294
PHACTR2	0.0296184
CLYBL	0.0296087
MYH10	0.0295836
NR1H3	0.0295775
ADAT1	0.0295575
REXO2	0.0295116
NSDHL	0.0294563
MAML2	0.0294002
CTSK	0.0293918
RHOT1	0.0293809
HDAC4	0.0293331
RP3-475N16.1	0.0293301
ZNF277	0.0293279
ABHD8	0.029327
MUC1	0.0293228
ACTL6A	0.0293215
MAP3K6	0.0293071
LEO1	0.029283
ARC	0.0292796
VCP	0.029279
XPNPEP1	0.0292637
GAPDHP71	0.0292574
EGFR	0.0292563
GAB1	0.02925
GRIA2	0.0291767
RHOH	0.0291586
POGK	0.0291155
SLC41A2	0.0290958
MC1R	0.0290667
RP11-941H19.1	0.0290587
RPL13AP	0.029046
AC104306.1	0.0290278
ICAM4	0.029016
CCL5	0.0289156
HEATR1	0.028881
SLC25A45	0.0288168
LRMP	0.0288129
CHKB	0.0288039
ZNF487	0.0287912
GIMAP8	0.0287837
RP11-514O12.4	0.0287649
LRRC37BP1	0.0287436
HSPG2	0.0287
TLR8	0.0286716
PLEKHH3	0.0286424
ATF7IP2	0.0286395
GABPB1	0.0286201
SERPINF2	0.0286036
FAM222B	0.0285773
SGSM2	0.0285761
ITPRIP	0.0285583
DLG4	0.0285494
SS18	0.0284243
RECK	0.0284049
PIK3R6	0.0283552
PRKY	0.0283475
ANKRD40	0.0283337
TMEM120B	0.028327
MAPKBP1	0.0283241
CLDN10	0.0283118
ZNF813	0.0283044
ACBD4	0.0282875
MITF	0.0282778
YAE1D1	0.0282775
SNX7	0.0282747
CRYBG3	0.0282319
CDK8	0.0282255
RPL5P24	0.028225
DNAJC5B	0.0282082
GABBR1	0.0281808
EMC8	0.0281526
VPS11	0.0281294
ACACA	0.028123
FHAD1	0.02808
FAM107B	0.0280405
POC1A	0.0279811
ASNS	0.0279477
KIF16B	0.0279268
MTCL1	0.0279143
SNX18	0.0278967
CTDSP1	0.0278963
ZSCAN2	0.0278795
RPL5P6	0.0278549
NYNRIN	0.0278424
BZRAP1-AS1	0.0278067
PEX1	0.0277668
APBB2	0.0277651
CROCC	0.0277264
PPIAP7	0.027637
MNAT1	0.0276097
FBXO46	0.027509
SERINC2	0.0275026
SMG9	0.0274668
OTUD1	0.0274635
CLEC2D	0.0274404
C19orf81	0.0274071
ARRDC4	0.0273991
XPNPEP3	0.0273931
PITPNC1	0.0273905
ZSCAN25	0.0273821
RPS27P25	0.0273373
HOOK2	0.0273094
CD9	0.0273079
SLC22A15	0.0272083
CDK13	0.0271221
UBBP3	0.0270914
WDR13	0.0270739
PLPP5	0.0270625
CCDC102B	0.027059
LTB4R	0.0270507
RP11-395G23.3	0.0270095
ZNF469	0.0269221
TCEAL3	0.0269166
RP13-516M14.1	0.0267938
CIT	0.0267273
NUCKS1P1	0.0267024
THAP2	0.0266604
FBXW11	0.0265929
MTFMT	0.0265862
TAGLN	0.0265741
AP2B1	0.0265672
FAM83H	0.0265307
GBP2	0.0265199
OXCT1	0.0265003
CTB-55O6.12	0.0264718
ZNRD1-AS1	0.026468
LONRF3	0.0264557
CLIP1	0.0264227
USP9Y	0.0264173
APOOL	0.0263955
INTS5	0.0263821
SOCS7	0.0263726
PAK1IP1	0.0263647
GCNT1	0.0262982
APOL6	0.0262347
PI4KB	0.0261987
MAP3K4	0.0261235
IRF8	0.0261007
PHLDB1	0.0260843
C6orf106	0.0260712
CHPF2	0.0260625
TAP1	0.0260515
RP11-267M23.6	0.0260502
GOPC	0.0260384
TIRAP	0.0260366
FADS1	0.0260182
FECH	0.0260128
TBC1D13	0.0260112
SLC25A38	0.0259801
TJP2	0.0259519
RPS3AP1	0.0259459
KCNB1	0.0259198
LILRA2	0.0259037
SDCCAG8	0.0258781
SIAE	0.0258465
ASUN	0.025833
ABCA3	0.0258159
PITPNM1	0.0258074
CD69	0.0257632
PCGF6	0.025742
BCL2L11	0.0257372
TRIOBP	0.025729
ZNF24	0.0257254
RP13-977J11.5	0.0256995
CAMSAP1	0.0256498
RP11-795F19.1	0.025634
PMM1	0.0256321
RECQL4	0.0256056
BCAT2	0.0255777
AC096649.1	0.0255371
SSPN	0.0255301
FBXO38	0.0255189
TRPV4	0.0254852
PDE12	0.0254769
RNPC3	0.0254622
CNTNAP1	0.0254324
RPL7P56	0.0253925
SLC25A16	0.0253874
IL18R1	0.0253558
BTN2A1	0.0252738
SERPINH1	0.0252565
NR1H2	0.0252565
GSKIP	0.0251742
GYS1	0.0251514
NSD1	0.0251211
TTTY15	0.0251114
TXNRD2	0.0251032
RP11-265N6.1	0.0250995
PXN-AS1	0.0250672
RP11-296P7.4	0.025026
ARMCX2	0.0250102
RNF13	0.0249527
ATG9A	0.0248205
C12orf66	0.0248093
SETD3	0.0247892
LAPTM4B	0.0247824
SCFD1	0.0247565
OAS2	0.0247546
ZNF559	0.0247467
AC058791.1	0.0246986
POLR1D	0.0246816
ELP4	0.0246378
TMEM132B	0.0246215
MTCO3P12	0.024618
ZEB2-AS1	0.0246145
ANXA5	0.0246107
ZNF232	0.0245955
POLI	0.0245955
CCNDBP1	0.024585
LMNA	0.0245768
FAM109A	0.0245503
ALDH16A1	0.0245429
ZRANB1	0.0245197
PTPRA	0.024467
C9orf9	0.0244661
JAG1	0.0244642
CPNE1	0.0244434
SCO2	0.0244174
DGUOK	0.0243977
PSMG3-AS1	0.0243919
FRG1BP	0.0243871
CAMSAP2	0.0243801
CNOT10	0.0243761
TTC5	0.0243348
HIVEP1	0.0243279
DTWD1	0.0243033
C11orf49	0.0242205
SPECC1L	0.0242086
PPP3CC	0.0242004
RPP38	0.0241975
KNSTRN	0.0241871
H3F3AP5	0.0241821
INTS8	0.0241559
ZNF25	0.0241293
ZNF320	0.0241284
TMC6	0.0241163
GUCD1	0.0241138
CLEC1A	0.0241059
LRRN1	0.024064
CCDC14	0.0240394
FNBP1L	0.0240009
CRNDE	0.0239637
FAM122B	0.0239578
RPL19P13	0.0239539
PDZD8	0.0239527
USP35	0.023945
RAB13	0.0239266
GFPT1	0.0239227
MED28	0.0239033
RERE	0.0238931
HEATR6	0.0238488
EIF2AK4	0.023847
TMEM183A	0.0238336
TNFRSF10B	0.0238307
COX10	0.0238194
ING4	0.023808
ATP13A2	0.0237862
AEN	0.023769
WBP11	0.0237516
TPM3P9	0.0237482
RBBP6	0.0237434
AC109638.1	0.0237137
PRPF19	0.0236546
NFIX	0.0236352
RIN1	0.023624
TOP2B	0.0236089
RBCK1	0.0235813
SAMM50	0.0235805
NOL10	0.0235499
PTRF	0.0235475
BMI1	0.0235321
MITD1	0.0235198
LRIG1	0.0235043
AGAP1	0.0234989
AC009403.2	0.0234948
RBM41	0.023416
STAT5A	0.0233937
PPIL4	0.023389
MARCO	0.023364
FUS	0.0233498
ASNSD1	0.0233383
ZMYND19	0.023321
AXDND1	0.0232836
LRRC23	0.0232774
CERS6	0.0232712
DDX51	0.0232489
ZNF613	0.0232369
KCTD10	0.0232035
RPS7P15	0.0231996
RPUSD4	0.0231987
EXTL2	0.0231873
ST3GAL2	0.0231227
ANKS3	0.0231108
RFX2	0.0230675
MAGED2	0.0230574
FPGS	0.0230533
ACVR1B	0.0230479
GPR34	0.0230433
CHERP	0.022902
NDUFA8	0.0228897
AMER2	0.0228785
REEP2	0.0228695
MT-TP	0.0228578
NIPAL3	0.0228565
TRIM65	0.0228375
GPATCH8	0.0227645
FLJ20021	0.0226878
SPTLC1	0.0226834
PPIAP24	0.0226828
LRRC8A	0.0226639
CEP128	0.0226613
ERI2	0.0226588
CENPBD1	0.0226483
HSD3B7	0.0226196
SLC2A10	0.0226145
RPL21P54	0.0225999
DLEC1	0.0225984
PPP3CB	0.0225911
RP11-92C4.4	0.0225899
HIP1	0.0225895
SLC25A5P5	0.0225617
EEPD1	0.0225455
SNAP29	0.0225254
MTUS1	0.0225177
IGIP	0.0224904
MLLT6	0.022479
MCMBP	0.0224242
SNX19	0.0224056
KIF13A	0.0223869
RAB4B	0.0223788
TUBA1A	0.0223686
RABEP1	0.0223677
RPL39P18	0.0223495
ADCK4	0.022348
LINC00672	0.0223419
PCTP	0.0223368
THBS2	0.0222796
RHBDD1	0.0222563
PREB	0.02225
MRPS12	0.0222218
TIPIN	0.0221907
STRAP	0.0221905
TBL2	0.0221803
PDE1B	0.0221503
CABIN1	0.0221388
TCHP	0.0220814
SELM	0.022049
H6PD	0.0220406
SLC25A13	0.0220214
WDR46	0.022001
RAD51B	0.0219948
SLC40A1	0.0219852
RPS15P9	0.0219735
ZNF322	0.0219472
UBE2D3P1	0.0219459
SMPD1	0.0219399
MGP	0.0219376
ENKD1	0.0218833
MBD3	0.0218317
CAPZA2	0.0218028
CYTH3	0.0217889
BCL2L12	0.0217656
KLHL35	0.0217622
TMEM150A	0.0217585
CLDN15	0.0217577
NXT1	0.0217379
BORCS5	0.0217076
IRF3	0.021699
HMGB1P20	0.0216902
FKRP	0.0216699
NPHP3	0.0216653
HERC2P2	0.0216619
TLR5	0.0216264
ATXN1L	0.0216
WTAP	0.0215858
GTF3C1	0.021559
ZBTB21	0.0215278
MT-CO3	0.0215223
FAM199X	0.0215215
KMT2D	0.0215052
RPF2	0.0215033
UCHL1	0.0214839
MYBPC1	0.0214728
GADD45A	0.0214695
DLGAP1-AS1	0.0214622
AC016734.2	0.0214578
AC006077.4	0.0214529
USP19	0.0214329
RP11-378J18.6	0.0213538
TIGD2	0.0213387
BTBD19	0.0213345
NDRG2	0.0213038
HIST2H2AA4	0.0212745
WBP4	0.0212272
OBSL1	0.0212145
RPS20P32	0.0212142
ANXA1	0.0211894
SREBF2	0.0211839
PLA2G2A	0.0211565
OLR1	0.021153
EFS	0.0211386
ZCCHC9	0.021133
ATP1A1	0.0211233
KANSL2	0.0211131
RPL12P26	0.0211052
RP11-25D10.2	0.0210832
PCOLCE2	0.0210742
PTPN23	0.0210636
GCHFR	0.0210626
GID4	0.021046
IFT43	0.0210414
CCDC25	0.0210369
ATPAF1	0.0210189
MED10	0.021016
RP11-175O19.4	0.0210104
RP11-566K19.8	0.0209991
TMEM181	0.0209879
AFG3L2	0.0209868
RP11-549L6.2	0.0209768
AKR1B1P2	0.0209567
CAHM	0.0209355
CINP	0.0209323
NDC1	0.0209302
PPIF	0.0209045
FBXO32	0.0208857
RPS3AP22	0.0208772
CAMK2B	0.0208299
RRAGB	0.0208083
TRAFD1	0.020764
NNMT	0.0207615
PPP1R12B	0.020745
DPF1	0.0207443
BTBD2	0.0206905
SMYD2	0.0206572
NUDT22	0.0206502
MED25	0.0206452
ICAM1	0.0206203
FAM89B	0.0206103
RPL5P23	0.0205502
C9orf64	0.0205448
METTL12	0.0205167
RAD50	0.0204609
AKR1C1	0.0204416
CBX7	0.0204361
BRF1	0.0204338
CSE1L	0.020426
LINC00667	0.0204199
ZNF69	0.0203892
OSBPL2	0.0203404
TRAK2	0.0202754
TNFAIP6	0.0202613
SVIL-AS1	0.0202387
KIF4A	0.0202113
RPL7P48	0.0201994
ZNF771	0.0201923
COL23A1	0.0201654
C16orf54	0.0200888
YARS2	0.0200664
PRUNE2	0.0200486
CENPV	0.0199869
C14orf142	0.0199633
SMURF2	0.0199364
RP11-159D12.8	0.0199333
MEST	0.0199106
ZNF783	0.0199082
ZNF667-AS1	0.0198899
C4orf46	0.0198597
VPS4A	0.0198573
CTBP1-AS2	0.0198501
ZNF703	0.0198443
PLEKHM1P	0.0198257
C7orf26	0.0198086
APCDD1	0.0197939
MRI1	0.0197385
RP11-113C12.2	0.0197267
RP11-574K11.24	0.0196207
METTL17	0.019611
ZFAND1	0.0196084
DCAF12	0.0195465
RABL6	0.0195332
IGF2R	0.0195296
CCDC94	0.019523
KIAA0430	0.0195045
DNAJC5	0.0194995
APOE	0.0194927
GFPT2	0.0194817
TARS2	0.0194764
PAQR8	0.0194734
CGNL1	0.0194681
MTURN	0.0194461
B3GALNT1	0.0194337
STX2	0.0193615
ZNF653	0.0193304
ZBTB20	0.0193164
RP11-71N10.1	0.0193113
DEPTOR	0.0192986
RP11-395A13.2	0.0192815
E2F4	0.0192372
SLC7A6	0.0192365
RP11-317B17.3	0.0192302
CCDC149	0.0192185
STX12	0.0192113
NPIPB11	0.0191906
KLHL6	0.0191589
44449	0.0191208
ENAH	0.019082
CTD-2102P23.1	0.0190719
LNPEP	0.0190622
RP11-137N23.1	0.0190579
ZNF814	0.0190577
TRIP10	0.0190154
PPAN	0.018997
TGFB2	0.0189776
BCL2	0.0189733
LINC00094	0.0189702
COG7	0.0189263
MAP4K2	0.0189128
CTC-524C5.2	0.0188963
SUGP1	0.0188798
LRSAM1	0.0188666
C19orf47	0.0188441
RP3-368A4.5	0.0188341
MIR3945HG	0.0188294
EPDR1	0.0187602
MRPS14	0.0186912
IQCB1	0.0186893
SULF2	0.0186538
PIK3CG	0.0186282
NLRP2	0.0186173
TEX261	0.0186075
FBLIM1	0.0185824
METAP1	0.0185502
EPHA4	0.0185118
DNAJC18	0.0184663
RORA	0.0184417
CTC-429P9.3	0.0184182
RBM23	0.0184045
RPSAP18	0.0183846
TMSB10P2	0.018346
RPSAP75	0.0183147
C12orf4	0.0183037
ORAI3	0.0182948
CHFR	0.018272
RCOR3	0.0182683
XPO7	0.0182648
JAK3	0.0182365
HS3ST1	0.0182275
ZNF577	0.0182116
PGBD2	0.0181772
C5AR2	0.0181749
SLC6A11	0.0181732
PAXIP1	0.0181659
C17orf96	0.0181622
WWP2	0.0181283
HPR	0.0181169
ACOT11	0.0180684
SCYL3	0.0180506
ENO3	0.0180388
BMS1	0.018016
NARFL	0.0180136
TP53RK	0.0179836
DNAH17-AS1	0.0179621
BBIP1	0.0179537
ABCD1	0.0179406
CALCOCO1	0.0179169
E4F1	0.0179101
BAIAP3	0.0178678
DIRAS2	0.0178163
AFG3L1P	0.017782
RP11-1042B17.1	0.0177818
MYPOP	0.0177799
SSBP3	0.0177638
WDR5	0.0177605
SCD	0.0177403
ADGRF5	0.0177328
USP47	0.0176807
CD3EAP	0.0176483
GTPBP2	0.0176208
TMEM161B-AS1	0.0176074
TMEM263	0.0175582
PHF3	0.0175582
SEMA4A	0.0175486
FAF1	0.0175463
SLIT3	0.0175405
PAPSS1	0.0175344
ACVR1	0.0175305
ZFP62	0.0174888
AC079776.4	0.0174702
CSF2RB	0.0174323
TBRG4	0.0174264
DHRS7B	0.0174044
CTC-232P5.4	0.0173847
PIGB	0.0173764
HRG	0.0173682
SEPSECS	0.0173642
GALNT6	0.0173415
BMPR1B	0.0173294
ACYP2	0.0173291
SMG1P5	0.0173018
TSTA3	0.0173012
ALDH1A2	0.0172758
HDAC1	0.0172672
DNAJC7	0.0172296
ARHGEF37	0.0172172
FLNB	0.0172159
GTF3C4	0.0171933
MAX	0.0171825
DLL1	0.017178
VPS54	0.0171696
PLK1	0.0171453
DNAJA3	0.0171231
MDN1	0.0171131
LDLRAP1	0.0170951
SIL1	0.0170628
SLAIN1	0.0169945
ALOX12-AS1	0.0169776
PHB	0.0169354
FTSJ1	0.0169336
CARD11	0.0169199
CENPH	0.0169033
CYB5D2	0.0168868
TMEM39A	0.0168827
CIAO1	0.0168725
COX11	0.0168541
OFD1	0.0167884
RPL23AP58	0.0167119
CTGF	0.016704
MRPL46	0.0167
STMN4	0.0166848
CBX6	0.0166789
STT3B	0.0166559
TAZ	0.0166515
TWF1	0.0166357
C16orf91	0.0165964
METTL7A	0.016546
ARAP2	0.0165186
SERPING1	0.0165134
CCDC117	0.0164913
ZNF697	0.0164845
NHSL2	0.0164841
RPL17P37	0.0164734
TRMT11	0.016435
PRMT7	0.0164112
ZNF641	0.0163816
FHL1	0.0163722
RABL2A	0.0163659
CCDC6	0.0163378
CIPC	0.0163194
TBXAS1	0.016309
PICK1	0.0162914
EXOSC7	0.01629
RP11-932O9.9	0.0162799
CTD-2013N17.1	0.016275
RP11-82L18.2	0.0162397
UHRF1BP1	0.0162224
BAZ2A	0.0162061
IGF2BP3	0.0161643
SLC2A5	0.0161519
PLIN3	0.0161437
FAM127C	0.0161312
ODF2L	0.0160848
SLC39A7	0.0160784
UBXN11	0.0160731
CMKLR1	0.016055
RP11-11N9.4	0.0160395
LETM1	0.0160267
KIAA1551	0.0160174
NOTCH3	0.0160061
PBX1	0.0160002
AC010894.4	0.0159796
UBE2G2	0.0159733
CAMK1	0.0159648
MLH1	0.0159227
TPRN	0.0158781
CFAP97	0.0158696
AKT3	0.0158136
POLR3E	0.0157959
PDLIM2	0.0157705
C16orf58	0.0157605
MRPS30	0.015751
SDK1	0.01575
FAM212B	0.0157191
HOOK3	0.0156968
ZBTB26	0.0156912
ERCC6L2	0.0156842
RP11-373E16.1	0.0156248
OTUB1	0.0155827
NPIPP1	0.0155681
ZNF525	0.0155652
UBE2J2	0.0155463
FANCD2	0.0155392
SOX6	0.0154998
MKKS	0.0154865
MOB4	0.0154801
ERLIN1	0.0154348
CCDC61	0.0154307
LINC00888	0.0154178
RP11-53I6.1	0.0154074
FGFR1	0.015406
TREML3P	0.0153968
SRFBP1	0.0153952
THOP1	0.0153896
DCP2	0.0153586
USP53	0.0153566
TCF20	0.0153494
MRPL18	0.0153468
RP11-113A11.1	0.0153434
TP53I3	0.0153362
TPTEP1	0.0153219
PDE7B	0.0152857
ZNF317	0.0152069
COX5AP2	0.0152069
TIMP4	0.0152036
CARNMT1	0.0151768
C1orf54	0.015167
ACP5	0.0151669
PAN3	0.0151566
AC010677.5	0.0151421
NOVA1	0.0151367
LDHD	0.0150934
TOR3A	0.0150617
SV2A	0.0150164
ARNT	0.0149874
C2orf49	0.0149679
CYP1B1	0.0149548
TBC1D10C	0.0149444
GPC6	0.0148935
PIKFYVE	0.0148831
DOK1	0.0148822
CSRNP2	0.0148811
RPS18P6	0.01488
RPL36AP45	0.0148433
PLA2G4C	0.0148322
EPM2A	0.0147868
EFNB1	0.0147842
CCT2	0.0147804
RP11-291L22.9	0.0147737
AREL1	0.0147686
DTX3	0.0147354
DNMT3A	0.0147189
ZKSCAN5	0.0146978
PPIP5K1	0.0146698
GPD1L	0.0146539
PGRMC2	0.0146377
AIP	0.0146323
TNNI2	0.0146084
MCRS1	0.014594
GAPDHP1	0.0145813
ANKRD13A	0.0145548
LRRC75B	0.0145481
ZNF512B	0.0145463
CTD-2339M3.1	0.0145451
RNF10	0.0145331
TMEM14A	0.0145028
ZNF516	0.0144411
LTBP2	0.0144395
MBNL2	0.0143879
DYNLL1P3	0.0143806
TCEB1P2	0.0143795
MEFV	0.0143654
PPP5C	0.014358
WASH2P	0.0143328
PMP2	0.0143261
RP11-1094M14.1	0.0143154
PCDH8	0.0142784
RRAGD	0.0142751
DCTN5	0.0142499
SRPX2	0.0142292
PIGH	0.014194
ATAD3A	0.0141867
EIF5AL1	0.0141658
RLF	0.0141605
ANKRD12	0.0141184
GOT2	0.0141103
DISC1	0.0140856
APOLD1	0.0140377
PALLD	0.0139959
SIRT6	0.0139901
MFAP1	0.0139184
FAM135A	0.0139028
FTH1	0.0138937
MBNL1-AS1	0.0138927
CFP	0.0138899
WDR24	0.0138436
MOB3B	0.0138293
NMB	0.0138284
MON1A	0.0137867
TOR1AIP1	0.0137241
VOPP1	0.0137227
GMEB2	0.0136753
MGME1	0.0136641
RP3-508I15.21	0.013661
ISCA1	0.0136576
RP1-50A13.1	0.0136558
GSTM4	0.0136478
MIR155HG	0.013629
SLC39A8	0.0136036
IKZF5	0.0135956
ADAT2	0.0135573
ABL1	0.013554
PSMB8-AS1	0.0135486
DEF8	0.0135243
SCNN1D	0.0135095
SPATA2L	0.0135002
JPX	0.0134746
AC068287.1	0.0134518
ST8SIA5	0.0134111
RP11-85G20.2	0.0133998
ADAMDEC1	0.0133971
FBXL19	0.0133962
METTL8	0.0133735
ALDH5A1	0.0133601
DDX26B	0.0133496
AC092066.1	0.0133492
CHPF	0.0133138
CWC22	0.0133074
CHMP6	0.0132976
AP3B1	0.0132952
ZNF155	0.0132934
CTSD	0.013248
DDX19B	0.0132205
SLC35E1	0.0131956
TSPYL2	0.0131372
GOLPH3	0.013132
PKNOX1	0.0131274
FTSJ3	0.0131057
ARF1	0.013063
DIP2A	0.013058
[truncated: 11,506 more rows]

## Sheet: T cell
gene	cor_index
CD44	1
TBCD	0.563285
CCDC50	0.540082
PPM1A	0.540082
SH3BP2	0.537353
ATP6V1A	0.537353
SYNE1	0.474714
IQGAP2	0.471955
NFKBIZ	0.471955
MICAL1	0.466759
NIPA1	0.466759
ATP2A3	0.462222
STAT4	0.462222
ASAP1	0.459189
GTF3C6	0.459189
RP11-196G11.5	0.459189
KIFAP3	0.457423
RAE1	0.450588
TAF7	0.449029
PPIAP26	0.444652
AAMP	0.444652
ZBTB8OS	0.44322
TRBC2	0.44184
RP3-368A4.5	0.441223
GYS1	0.441223
PFKL	0.441223
NAT6	0.441223
ARMC6	0.441223
CAPN7	0.441223
PITRM1	0.441223
ZNF684	0.441223
RP11-629O1.2	0.441223
TDGP1	0.441223
INPP4B	0.441223
CPSF1	0.441223
EPS8L1	0.441223
PTMS	0.441223
MATR3	0.441223
SERBP1P6	0.441223
NPIPB5	0.441223
SYVN1	0.441223
MICALL1	0.441223
RP11-214N16.2	0.441223
GALNT11	0.441223
FARP2	0.441223
SH3BP5L	0.441223
DLD	0.441223
E4F1	0.441223
GLE1	0.441223
RP11-72B4.2	0.441223
PDZD8	0.441223
CCNF	0.441223
TMEM127	0.441223
DPYSL3	0.441223
IMPDH1	0.441223
AC144652.1	0.441223
PHF14	0.441223
RP11-1102P22.3	0.441223
UTP18	0.441223
WRAP73	0.441223
LIAS	0.441223
CTD-2547L16.1	0.441223
PDPK1	0.441223
MRPL16	0.441223
RP3-508I15.18	0.441223
SLC39A14	0.441223
DTX2	0.441223
SPHK2	0.441223
CFAP97	0.441223
SLC18B1	0.441223
RBL1	0.441223
FREM1	0.441223
OCM	0.441223
FAM173A	0.441223
RP11-216L13.19	0.441223
ATG2A	0.441223
RP11-112L6.3	0.441223
WASH5P	0.441223
FOXP1-IT1	0.441223
NPEPL1	0.441223
CAPN15	0.441223
PPP2R5B	0.441223
MED26	0.441223
MRPL51	0.441223
TAOK1	0.441223
CTB-31O20.2	0.441223
EXPH5	0.441223
LINC00339	0.441223
ZNF622	0.441223
IMMP1L	0.441223
ABHD17AP3	0.441223
SPIDR	0.441223
RP11-386I23.1	0.441223
ZMAT5	0.441223
DCP2	0.441223
RETSAT	0.441223
SMN1	0.441223
RBPJ	0.441223
ZFP90	0.441223
ANKRD52	0.441223
YIPF1	0.441223
AP5Z1	0.441223
LUC7L2	0.441223
ASL	0.441223
SMG5	0.441223
TMEM204	0.441223
AC008982.2	0.441223
GLTSCR1	0.441223
TPT1P5	0.441223
RP11-33A14.3	0.441223
NPIPA5	0.441223
LRRC47	0.441223
NCLN	0.441223
LDLR	0.441223
NCOA5	0.441223
FANCA	0.441223
TMED1	0.441223
FAM210B	0.441223
ALOX5	0.441223
MIAT	0.439843
PPP1R15A	0.439843
SYTL2	0.438446
U2SURP	0.433429
SLC1A5	0.43292
FAM129A	0.426177
CXCR6	0.425899
RAB5C	0.414141
EXOC3	0.412909
N4BP2L2	0.410939
SSB	0.40953
CEBPD	0.409167
PDDC1	0.408372
UBTF	0.406532
MBNL1	0.405946
WIPF2	0.403298
VAMP5	0.397243
RP11-663P9.2	0.396077
B4GALT5	0.395955
SLC10A3	0.395152
STYX	0.394337
CASK	0.391228
RRP1	0.388789
ARMC1	0.388789
ZNF808	0.388789
GTF2F1	0.388789
AP1B1	0.388789
WWP2	0.388789
VMP1	0.38808
EED	0.387999
KB-1683C8.1	0.386767
SERBP1P1	0.384746
ENTPD4	0.382987
WIPI2	0.381853
ZNF143	0.381686
WIPF1	0.378559
HNRNPD	0.378069
POLR2L	0.374004
CALU	0.373917
ZNF644	0.373741
CDC40	0.373384
HNRNPA3	0.371018
CHL1	0.36791
FRA10AC1	0.367612
ELF1	0.364863
PLEKHB2	0.362795
RP11-378J18.6	0.362795
IQCH-AS1	0.362034
HBEGF	0.360959
TRIB2	0.360959
RP11-24M17.3	0.360959
EML4	0.359683
DGAT1	0.359
C16orf54	0.358808
INTS8	0.356726
ZNF708	0.356726
RAB5A	0.356726
HIPK2	0.355732
GBP1	0.355518
FOXP3	0.35442
DEGS2	0.354223
NT5C	0.351756
DPP4	0.351756
HDAC4	0.351756
TRIM38	0.349593
RNF216	0.349173
SUPT6H	0.349173
JMJD1C	0.349097
PCSK7	0.349084
HP1BP3	0.348196
ZC3H18	0.347894
PREP	0.34781
CYFIP2	0.347397
AKIRIN2	0.34478
NDUFB4P2	0.344433
ARHGAP17	0.344433
TGFBR3	0.344433
SNRPN	0.344433
LINC00116	0.343861
PTOV1	0.341936
NIPBL	0.341891
RP11-462L8.2	0.341043
CELSR2	0.340833
CSNK1D	0.340043
HNRNPLL	0.337689
NMRK1	0.336692
FAM133B	0.336395
SETD2	0.335841
BAZ1A	0.334013
MAPKAPK2	0.333505
UFM1	0.333158
SLBP	0.330587
FAM200B	0.330576
GRK4	0.330576
COMMD9	0.330131
GBP5	0.329244
NEK7	0.327884
UPF2	0.327306
RAB14	0.324276
FAM46C	0.32304
HEXA	0.3222
AL353644.10	0.321949
MAN1A1	0.321797
TNFRSF18	0.321758
RP11-115D7.3	0.321704
UBQLN1	0.321483
EPB41	0.320354
SYTL3	0.320077
PMEPA1	0.319276
PSMB8-AS1	0.319052
ANXA5	0.318043
PUS10	0.317104
AMZ2	0.31592
ZHX2	0.313681
FGFRL1	0.313675
SESN3	0.312816
THOC7	0.312558
RARS	0.310965
IGF2R	0.310965
TRAPPC8	0.310965
MAP3K7	0.310965
SAT1	0.310612
PPIB	0.310121
RPL36AP39	0.309931
SPTAN1	0.309398
PNPLA6	0.306273
SNX9	0.306273
QTRTD1	0.306273
GLIPR1	0.306273
RSF1	0.306273
DHX8	0.304886
RP11-690D19.1	0.304457
PEA15	0.304405
SLC2A4RG	0.304203
GUK1	0.303605
NR1D2	0.302552
DTNBP1	0.302552
AGL	0.302552
TXLNG	0.302552
CNNM3	0.302552
HMBOX1	0.302552
ZKSCAN1	0.302552
WDR7	0.302552
PANK4	0.302552
PCBD1	0.302552
ADNP	0.302552
RAB2B	0.302552
RP3-412A9.12	0.302552
DEF8	0.302552
GAREML	0.302552
HCG27	0.302552
WDR61	0.302552
FAM129B	0.302552
SYTL1	0.302552
ZNF713	0.302552
SLC16A1-AS1	0.302552
OTUD7B	0.302552
GPATCH2L	0.302552
SLC35A3	0.302552
C11orf21	0.302552
IPO5	0.302552
ZER1	0.302552
GRN	0.302552
PYGO1	0.302552
STX7	0.302552
FAUP2	0.302552
KCTD20	0.302552
PYROXD1	0.302552
ANO6	0.302552
ZFYVE19	0.302552
ARHGAP25	0.302552
AKAP1	0.302552
RPL19P18	0.302552
STAT6	0.302552
GIGYF1	0.302552
RP11-1O7.1	0.302552
RPL7AP4	0.302552
RECQL	0.302552
KLF4	0.302552
GPX1P1	0.302552
RP11-267J23.4	0.302552
NAA10	0.302552
TRIM52-AS1	0.302552
RP5-849H19.2	0.302552
C6orf106	0.302552
SVBP	0.302552
EIF2S2P3	0.302552
THUMPD1	0.302552
POLR2D	0.302552
CTD-2336O2.1	0.302552
MFGE8	0.302552
CTD-2528L19.6	0.302552
METAP1	0.302552
SEL1L	0.302552
SNRPEP2	0.302552
NFKBIB	0.302552
CD209	0.302552
PTPDC1	0.302552
RP1-144C9.2	0.302552
FUT8	0.302552
FAM181A	0.302552
ATXN2L	0.302552
BORA	0.302552
UBE4A	0.302552
CD28	0.302552
CD6	0.302246
NRAS	0.301591
IREB2	0.301591
ANKLE2	0.301107
MBD6	0.301107
PKM	0.301073
C2orf49	0.301051
POLR1C	0.301051
FAM192A	0.301051
OSGIN2	0.301051
RP11-508N12.3	0.301051
MAPK9	0.301051
ZXDB	0.301051
DIDO1	0.301051
TAF1B	0.301051
GCSH	0.301051
PIK3R4	0.301051
WDR36	0.301051
CIDECP	0.301051
PRMT6	0.301051
C16orf13	0.301051
RNF24	0.301051
ZNF770	0.301051
CAV1	0.301051
SMAD7	0.301051
MATK	0.301051
MARVELD2	0.301051
MIR570	0.301051
ARMC8	0.301051
DDHD2	0.301051
AL592188.6	0.301051
SOX21-AS1	0.301051
GNA11	0.301051
JADE2	0.301051
POLR3GL	0.301051
CCNE2	0.301051
SLC31A1	0.301051
MRPL32	0.301051
HEATR1	0.301051
MORF4L2	0.301051
RP11-575L7.8	0.301051
KIAA1024L	0.301051
SMARCD3	0.301051
RP11-101P17.14	0.301051
DNASE2	0.301051
CBX3P2	0.301051
PARPBP	0.301051
HNRNPA3P10	0.301051
CTD-2544N14.3	0.301051
FOXC1	0.301051
HNRNPA1P59	0.301051
ATF3	0.301051
RP11-114M5.3	0.301051
LCMT2	0.301051
RP5-882O7.4	0.301051
MAN2B2	0.301051
ELL	0.301051
HNRNPA1P32	0.301051
RP11-436D23.1	0.301051
AFG3L2P1	0.301051
RP11-83A24.2	0.301051
DNAJB5	0.301051
SSBP3	0.301051
ZNF773	0.301051
FAM136A	0.301051
CEBPZOS	0.301051
STK11IP	0.301051
TGFBRAP1	0.301051
L1CAM	0.301051
LRRC2	0.301051
LOXL2	0.301051
PLEKHM1	0.301051
ABAT	0.301051
RP11-26J3.3	0.301051
BACH2	0.301051
NDUFAF5	0.301051
ASB1	0.301051
RP11-463I20.1	0.301051
RP11-379K17.12	0.301051
BRD7P4	0.301051
B9D2	0.301051
RAB8B	0.301051
RFC4	0.301051
ARHGAP35	0.301051
S1PR3	0.301051
TMUB1	0.301051
CEP70	0.301051
AC073465.3	0.301051
MRPS33	0.301051
TRMT10C	0.301051
SOCS6	0.301051
OTUD4	0.301051
C11orf84	0.301051
METAP2	0.301051
AC002486.2	0.301051
PDCD11	0.301051
COL5A3	0.301051
TMEM60	0.301051
TRMT2B	0.301051
CELF1	0.301051
ZNF738	0.301051
RP3-323A16.1	0.301051
ZZEF1	0.301051
LA16c-360H6.3	0.301051
TTC17	0.301051
ERCC4	0.301051
SNAP23	0.301051
RHBDD1	0.301051
C11orf96	0.301051
CCZ1B	0.301051
RP11-272G22.3	0.301051
HIST2H2BC	0.301051
FAS	0.301051
YPEL1	0.301051
TMEM189	0.301051
RDH10	0.301051
CNPPD1	0.301051
MTFP1	0.301051
GNPDA1	0.301051
GFPT2	0.301051
WDR11	0.301051
MTMR12	0.301051
RP5-867C24.1	0.301051
RPL36P2	0.301051
PHC3	0.301051
KDM6A	0.301051
RP11-126D17.1	0.301051
DHDDS	0.301051
RPL9P16	0.301051
PPFIA1	0.301051
GAPDHP60	0.301051
RPS5P7	0.301051
RP11-294J22.5	0.301051
DNAJB6	0.299321
NUP210	0.299156
RP11-72H11.1	0.299037
FLI1	0.299037
RRNAD1	0.299037
HSPA4	0.299037
GGA2	0.297702
POLR2G	0.297449
SMIM15	0.296993
AC006978.6	0.296993
RNF115	0.296993
CAMK2D	0.295101
TMEM154	0.294974
WDR75	0.293684
POLR3E	0.293192
ATP11B	0.293192
B3GAT3	0.293192
WDR82	0.290861
YBX1P2	0.289628
ARFGEF1	0.288783
VPS28	0.28713
PPP1R11	0.286944
CTC1	0.286501
FAM169A	0.284787
NDUFC1	0.284411
RPL7AP60	0.284358
RABAC1	0.284078
TAF11	0.28361
RP11-416L21.1	0.283506
MSL2	0.282694
SLA	0.282477
RBM23	0.282308
SECISBP2	0.281742
KDM2A	0.280772
NDUFV1	0.280514
HNRNPDL	0.279961
RP11-386G11.10	0.278649
MLLT10	0.278649
AC003075.4	0.278557
RP11-67P15.1	0.278557
AREG	0.278197
RP1-308E4.1	0.276403
AAK1	0.276126
HNRNPK	0.275423
ZNF146	0.274163
SMC4	0.274143
KIAA0232	0.273799
ITM2A	0.273663
GON4L	0.273546
BCL7B	0.273043
HLA-DPB1	0.273001
LUC7L3	0.272714
SLC25A36	0.27255
MON2	0.27255
YTHDC1	0.272528
NDUFB4	0.272238
SCP2	0.271912
NAB1	0.271043
GYG1	0.270432
KLC1	0.270102
MPHOSPH8	0.270071
NDUFS4	0.268461
MRPL10	0.268461
YIPF6	0.267301
LSM5	0.266689
DCAF16	0.263948
NECAP1	0.262658
AC108059.2	0.262658
SH2B1	0.261999
UPP1	0.260424
MTCH1	0.260283
PIP4K2A	0.260182
CSNK1A1	0.258475
SEC11A	0.258132
RHOF	0.257796
SERBP1P5	0.257503
RP11-102M11.1	0.256644
ABTB1	0.255403
ERI1	0.255178
ITGB1BP1	0.255178
RP11-61L23.2	0.253821
SIPA1L1	0.253821
GSDMD	0.253821
SLC37A3	0.253821
MRPS6	0.253784
NIF3L1	0.253706
RPL5P24	0.253027
ARL4C	0.252152
MVP	0.251755
RP11-166B2.1	0.251755
CASZ1	0.251755
SF3B6	0.251399
KLF6	0.251238
ZNF638	0.250789
CCDC88C	0.249268
CHIC2	0.249235
MYO9B	0.249235
LEO1	0.249235
TAF10	0.249032
TNFRSF1B	0.248475
CTD-3092A11.2	0.2483
PMF1	0.247881
MGAT1	0.247315
ZFYVE28	0.247018
PEX26	0.246908
RPL27A	0.246536
NAA38	0.24653
TMEM160	0.246055
NBR1	0.24451
TRIM28	0.24451
OTUD5	0.244182
HLTF	0.243463
MKRN1	0.243144
RP11-455B2.9	0.241904
ADAM19	0.241089
RPL35P3	0.240979
KLHDC2	0.240979
STIM1	0.239781
CASC3	0.239781
HNRNPL	0.239084
SPATA13	0.238998
C11orf31	0.238652
EXOC1	0.238631
RPL7AP3	0.238409
TAGAP	0.238266
HECA	0.237528
ST3GAL1	0.236542
ANKRD10	0.236405
SSU72	0.235871
DCTN6	0.23502
ELK1	0.234858
FAM49B	0.234675
RPS21P4	0.234472
CTNNB1	0.23405
PREX1	0.23394
RPL7P52	0.23393
RPL30P7	0.233802
NEAT1	0.233389
TCF20	0.233069
DNPH1	0.233007
S100A10	0.232885
GZMA	0.23254
RARRES3	0.23217
ARIH2	0.232015
ABHD17A	0.230883
TACC1	0.230706
TTC39C	0.230266
DUSP8	0.229527
ATF7	0.229527
TANK	0.229351
RPL12P17	0.229343
NAMPT	0.229018
COX6CP1	0.228982
C19orf53	0.228855
DXO	0.228338
HNRNPH3	0.227871
EIF3K	0.227505
ATP10D	0.227393
ARFIP2	0.227393
ATHL1	0.227393
RP11-467L13.5	0.227393
ARMCX3	0.227393
ARHGDIB	0.225714
PHB2	0.225703
NDUFS7	0.225456
RP4-796I17.5	0.225385
TNFRSF1A	0.225369
MDM4	0.225278
GLTSCR2	0.225174
ERGIC1	0.224864
ZC3HAV1	0.224452
RPL21P28	0.224267
HTT	0.223718
SEC61A1	0.223645
ATP5O	0.223514
LUC7L	0.223145
INPP4A	0.223131
TNFSF10	0.222718
SLTM	0.221085
PCBP2	0.2209
AIDA	0.220833
ANKZF1	0.220769
HLA-J	0.219814
DDX6	0.219747
ARPC3P2	0.21964
SH3D19	0.219019
RNF114	0.219015
SACM1L	0.219014
MIS18BP1	0.218704
RPL7AP30	0.218477
SNHG19	0.218224
CREBRF	0.218061
AC105399.2	0.217844
EIF4G3	0.217539
GSTK1	0.217384
ULK1	0.217291
SLC25A42	0.217195
C12orf57	0.217171
MXD4	0.216856
ZRANB2	0.216617
KY	0.216617
KIF21B	0.216617
RP11-489M13.1	0.216617
SLAMF6	0.216348
AKIRIN1	0.21633
TKT	0.216098
CINP	0.216098
POU2F1	0.216098
DUSP4	0.215934
SAA2	0.215919
LIMD1	0.215708
NME3	0.215386
USO1	0.214895
EPC2	0.213839
CAMTA1	0.213789
MIB2	0.213724
SYNE2	0.213654
AC019181.3	0.213514
CTC-329H14.1	0.213514
RPL19P1	0.213514
CCS	0.213514
ISCU	0.213447
MYL12BP1	0.213027
CD7	0.212847
SNRPEP4	0.212659
HELLS	0.212535
GPAA1	0.212535
PTMAP4	0.212062
CBX7	0.212062
HERC1	0.211987
RP11-79E3.1	0.211987
RP11-55K22.2	0.211987
ACAT2	0.211581
PDCD4	0.210832
PPIAP21	0.209077
RIN3	0.208486
IFT52	0.207801
YBX1P10	0.207281
ICE1	0.206461
COX8A	0.206452
RP11-159H3.1	0.20634
ODF2L	0.206278
LSM3	0.205904
MLLT3	0.205708
SDF2	0.205624
KAT2B	0.205296
AC007389.2	0.203918
CFLAR	0.203863
LSAMP	0.20376
CMTM7	0.20376
KCTD3	0.20376
ALG13	0.20376
CBR4	0.20376
C1orf54	0.20376
CD274	0.20376
CEP89	0.20376
DPP3	0.20376
ZWILCH	0.20376
ERCC1	0.20376
SOCS1	0.20376
RP11-158L12.2	0.20376
RP11-34P1.4	0.20376
RP11-635L1.2	0.20376
AC091633.2	0.20376
RNF25	0.20376
ANKFY1	0.20376
RP11-481H12.1	0.20376
OSBP	0.20376
DTX2P1-UPK3BP1-PMS2P11	0.20376
ETFB	0.20376
KDM4A	0.20376
PRR19	0.20376
ZNF224	0.20376
SPDL1	0.20376
UBFD1	0.20376
TXNP4	0.20376
SERINC2	0.20376
FUCA1	0.20376
C9orf64	0.20376
RP13-942N8.1	0.20376
RPL17P26	0.20376
RP11-603B13.1	0.20376
CRISPLD2	0.20376
MPG	0.20376
IFT27	0.20376
KLHL15	0.20376
HMGB1P27	0.20376
RP11-638I2.4	0.20376
BROX	0.20376
ATP5C1P1	0.20376
VASP	0.20376
RP11-395C3.1	0.20376
RCBTB2	0.20376
TMEM19	0.20376
RP11-326I11.5	0.20376
BAP1	0.20376
ZNRF2	0.20376
CHM	0.20376
HMGB1P20	0.20376
LRCH3	0.20376
RPL34-AS1	0.20376
BACH1	0.20376
ORMDL3	0.20376
PTTG2	0.20376
BCL2L1	0.20376
CENPE	0.20376
RPL39P26	0.20376
ERV3-1	0.20376
TOMM40	0.20376
FBLN1	0.20376
BNIP3P1	0.20376
MT1M	0.20376
LPL	0.20376
ZMPSTE24	0.20376
APC2	0.20376
HILPDA	0.20376
TSEN15	0.20376
PMS2P10	0.20376
DYNLL1P7	0.20376
TPX2	0.20376
CTC-360G5.9	0.20376
ELOVL2	0.20376
ERF	0.20376
NEU4	0.20376
NAA35	0.20376
ICK	0.20376
SMTN	0.20376
YTHDF3	0.20376
IRF2	0.20376
IKBIP	0.20376
PAICS	0.20376
SEC31A	0.20376
PRR11	0.20376
C14orf1	0.20376
CYB5B	0.20376
RP11-688D15.1	0.20376
GPBP1L1	0.20376
RP11-959F10.4	0.20376
INTS2	0.20376
AIFM2	0.20376
RP11-63E16.1	0.20376
CHD3	0.20376
RP11-545E17.3	0.20376
CD70	0.20376
TMEM135	0.20376
NDUFAF2	0.20376
RP11-130L8.3	0.20376
SREK1IP1	0.20376
YIPF3	0.20376
AC024082.4	0.20376
TIMM23	0.20376
IKZF2	0.20376
TUBAP2	0.20376
SLC27A3	0.20376
RCN2	0.20376
TOP2A	0.20376
NXF1	0.203604
RP11-123M21.2	0.203176
CASD1	0.203176
RPL37P3	0.203176
DNAJC5	0.203176
ABHD2	0.203176
SGK1	0.202485
ACOT13	0.202485
TADA2A	0.202485
ZNF431	0.20226
FAM102A	0.202117
MIR4435-2HG	0.202025
ZBTB25	0.201723
CCND3	0.201612
PTN	0.200488
APH1A	0.200021
PSMG3	0.199904
TRIM13	0.199272
MAP3K1	0.199272
DTD1	0.199119
NSUN2	0.1991
RAP1GDS1	0.198603
ABC11-4932300O16.1	0.198603
MBD2	0.198595
AC009413.2	0.19857
KDM3B	0.198474
METTL5	0.198212
OXNAD1	0.198212
VAV1	0.198212
SUN2	0.197937
RPL9P28	0.19771
PP7080	0.19771
ELP2	0.19771
FOS	0.19759
FAM98B	0.197005
SMG1P3	0.197005
KDM7A	0.197005
RP11-214O14.1	0.195239
GATA3	0.195239
SCAND1	0.194837
POLR2B	0.194803
TDG	0.193476
DYNLL1	0.193459
TPT1	0.192949
U47924.6	0.192567
PEBP1	0.192288
PRR13	0.19212
PPM1K	0.192033
CASP8	0.191529
RP11-364M6.1	0.191529
IL2RB	0.191317
ATXN7	0.191279
DNTTIP2	0.191221
MAPRE2	0.191221
AGO2	0.191145
HAUS6	0.191034
SNX12	0.191034
RPSAP28	0.191034
LSS	0.191034
POMC	0.191034
BCLAF1P2	0.191034
ST3GAL6	0.191034
BCLAF1P1	0.191034
TRIM41	0.191034
SCRIB	0.191034
COQ7	0.191034
RRN3P1	0.191034
RP4-564F22.5	0.191034
RP11-290L1.7	0.191034
FAM50B	0.191034
WDR45	0.191034
RP11-244F12.1	0.191034
PADI2	0.191034
HEXDC-IT1	0.191034
MTMR6	0.191034
MAGOH2P	0.191034
RP1-50A13.1	0.191034
STXBP2	0.191034
ALKBH6	0.191034
DAPK3	0.191034
IWS1	0.191034
ING2	0.191034
ZNF419	0.191034
LINC01619	0.191034
MIS12	0.191034
NSMCE4A	0.191034
ETFDH	0.191034
CRY2	0.191034
TMEM87A	0.191034
RAB11FIP5	0.191034
SGSM2	0.191034
RPL17	0.191034
ANAPC4	0.191034
GTPBP10	0.191034
TMCO4	0.191034
CCDC91	0.191034
PRKAR2B	0.191034
NFRKB	0.191034
DNAJC8P1	0.191034
LIF	0.191034
RPL39P18	0.191034
WBP2	0.191034
GDF11	0.191034
NDE1	0.191034
FAN1	0.191034
RP11-428L21.2	0.191034
C12orf4	0.191034
HEATR5B	0.191034
IPO9	0.191034
RNU5A-1	0.191034
AC139085.2	0.191034
S100PBP	0.191034
TOP3B	0.191034
RP11-489O18.1	0.191034
MXI1	0.191034
C6orf136	0.191034
CXCL5	0.191034
METTL6	0.191034
GPR89B	0.191034
ABCA13	0.191034
CENPV	0.191034
GM2A	0.191034
ABR	0.191034
MAD2L2	0.191034
ESPL1	0.191034
HEMK1	0.191034
BCAP31	0.191034
ACOXL	0.191034
ZNF766	0.191034
TRPC4AP	0.191034
CEP128	0.191034
HMGB2P1	0.191034
BAZ2A	0.191034
SPICE1	0.191034
PGPEP1	0.191034
RGPD2	0.191034
TRIM14	0.191034
RSPH14	0.191034
SSR1	0.191034
KLF12	0.191034
APPL1	0.191034
KMT2B	0.191034
TAPBP	0.190853
CD4	0.190788
CCDC59	0.190447
ACP1	0.190288
EIF2S2P4	0.190006
RPL7AP10	0.189828
LINC00152	0.189568
SOD2	0.189505
RPL31P2	0.189368
ME2	0.189339
NUDT1	0.189339
RP11-701I24.1	0.189339
B2M	0.189316
PRDX2	0.189003
AFG3L2	0.188782
LTN1	0.188545
FBRS	0.188496
STYXL1	0.188089
PPIAP29	0.187452
TIGIT	0.187376
TECRP1	0.187053
BIRC2	0.187024
ACTR2	0.186492
CFL1P1	0.186001
SLC25A5	0.185236
NSUN3	0.18502
ATP5G2P1	0.18502
SRM	0.184842
RPS2P2	0.184737
RNH1	0.184208
WDR6	0.184141
PMS2P1	0.184141
OPA3	0.184141
ZNFX1	0.184141
CTNNBL1	0.184141
DCXR	0.184141
SEC23A	0.184141
RASGEF1B	0.184141
IKZF1	0.183738
H3F3C	0.183373
SAP30BP	0.182406
UBA52P3	0.182385
TNFRSF4	0.182174
DYNLL2	0.181749
SNHG5	0.181668
EIF3B	0.17988
FAM173B	0.179744
KIN	0.179744
CDK11B	0.179645
NOP10	0.179384
TSR3	0.178697
ST6GALNAC2	0.178205
USP1	0.178202
TMCO3	0.178202
ZBTB38	0.178171
TNFAIP3	0.176822
ZNF26	0.176438
RP11-242C24.2	0.176438
ANXA6	0.176324
RPL7AP6	0.176312
TNRC6C-AS1	0.176274
TBRG1	0.176274
RP11-356I18.1	0.176274
MKL1	0.176274
ADSS	0.175551
RP11-1042B17.1	0.175482
INPP5D	0.175456
UXT	0.175358
H1FX	0.175298
HABP4	0.175067
CREBL2	0.174745
ITFG1	0.174745
TSR2	0.174745
KCTD11	0.174745
C16orf72	0.174745
RP5-854E16.2	0.174745
COG7	0.174745
CCAR2	0.174745
ST3GAL5	0.174745
FRG1	0.174745
SLC35B1	0.174745
HAUS3	0.174745
CCP110	0.174745
VRK2	0.174745
RIPK2	0.174745
PYROXD2	0.174745
MAF1	0.174745
ZDHHC4	0.174745
REPS1	0.174745
UBE3C	0.174745
TFE3	0.174745
RP11-448A19.1	0.174745
RPL7P46	0.174745
TBK1	0.174745
PKN2	0.174745
FEM1A	0.174745
CTD-2576F9.1	0.174745
NPHS1	0.174745
ZNF35	0.174745
SLC20A2	0.174745
RP11-519C12.1	0.174745
ZFYVE9	0.174745
LYZ	0.174745
VSIG4	0.174745
CABLES2	0.174745
UBP1	0.174745
MPP5	0.174745
ALG6	0.174745
PPIP5K1	0.174745
STARD4	0.174745
ZC3HC1	0.174745
ZNF587	0.174745
IER5L	0.174745
CTD-2574D22.3	0.174745
TUBA3FP	0.174745
RP11-382N13.1	0.174745
RP11-436J20.1	0.174745
CIZ1	0.174745
MAPK6	0.174745
LRIG2	0.174745
RP11-582J16.5	0.174745
SNHG10	0.174745
L3MBTL1	0.174745
TTLL3	0.174745
TBXAS1	0.174745
WNT2B	0.174745
STX18	0.174745
FAM160B2	0.174745
KIF3A	0.174745
ETS2	0.174745
RNU6-1324P	0.174745
MBNL3	0.174745
AC091729.9	0.174745
ATP1A2	0.174745
CXCL3	0.174745
MINOS1P3	0.174745
PTPRE	0.174745
TRRAP	0.174745
SELM	0.174745
RP11-829H16.1	0.174745
FAAP24	0.174745
SCCPDH	0.174745
RPL7P16	0.174745
NRL	0.174745
HSPA6	0.174745
RNU5F-1	0.174745
PSMC1P4	0.174745
SCYL1	0.174745
DHX38	0.174745
RAP2C	0.174745
ZNF827	0.174745
RP11-288H12.3	0.174745
SERPING1	0.174745
CLEC7A	0.174745
ANKS3	0.174745
SLC35B2	0.174745
RPS20P32	0.174745
UBE2G1	0.174745
TRMT1	0.174745
AIM2	0.174745
MISP	0.174745
SLC22A18	0.174745
KLF16	0.174745
BRAP	0.174745
VKORC1L1	0.174745
RP11-183C12.1	0.174745
PITPNM1	0.174745
RP11-333E13.4	0.174745
FLAD1	0.174745
TRPM3	0.174745
RP11-1072C15.6	0.174745
HSPD1P16	0.174745
FOXK2	0.174745
MT1XP1	0.174745
RNU5B-1	0.174745
JOSD2	0.174745
PABPN1	0.174745
RUFY1	0.174745
AL133243.4	0.174745
PSMC1P9	0.174745
ZMYM2	0.174745
KISS1R	0.174745
RFTN1	0.174745
PLEK	0.174745
HSPA7	0.174745
WARS	0.174745
ACSL3	0.174745
SMARCB1	0.174745
GOLT1B	0.174745
RBMS1P1	0.174745
MED30	0.174745
CAPN10	0.174745
RP11-757G14.3	0.174745
ATN1	0.174745
GPNMB	0.174745
RP5-878I13.1	0.174745
RP11-661A12.12	0.174745
YTHDC2	0.174745
TPCN1	0.174745
CATSPER2	0.174745
CTA-414D7.1	0.174745
LAMTOR3	0.174745
ITGA7	0.174745
AC016691.2	0.174745
RP11-798M19.6	0.174745
FBXO48	0.174745
PSMF1	0.174745
CDIPT	0.174745
TP53BP2	0.174745
TRIT1	0.174745
ACTR3B	0.174745
FGFBP2	0.174745
KBTBD6	0.174745
ZBTB8OSP2	0.174745
RP3-428A13.1	0.174745
IFITM10	0.174745
FGD3	0.174745
RPL7AP25	0.174745
ADAM18	0.174745
KDM5D	0.174745
TESK1	0.174219
RPS27P23	0.173529
COX5A	0.173241
TBC1D4	0.172887
RPL13P2	0.172493
RPS7P12	0.172234
ZNF600	0.172234
DALRD3	0.172234
NADSYN1	0.172112
XPC	0.171801
ATP6V1F	0.171729
EVA1C	0.171091
AP1G2	0.170955
SLC38A1	0.170907
SMCR8	0.170214
TSC22D3	0.170179
DNAJC8	0.170081
EGFR	0.170014
MRPL48	0.168959
MRPL41	0.168677
LGALS8	0.167991
TMSB4X	0.167748
TGOLN2	0.167407
CFAP36	0.167086
PSMC4	0.166636
PARD6G	0.166116
TIMM10	0.166116
PHAX	0.166116
EID3	0.166116
RP4-641G12.4	0.165889
APOL3	0.165889
ORC3	0.165889
C1QTNF1	0.165889
CWC25	0.165889
RP11-7F18.1	0.165889
RP11-251G23.2	0.165889
PGA3	0.165889
PPIAP14	0.165889
ARCN1	0.165889
NOLC1	0.165889
RP11-885L14.1	0.165889
RP4-633I8.3	0.165889
TSPAN14	0.165889
FAM160A2	0.165889
CDC14B	0.165889
IL6R	0.165889
OTUD6B	0.165889
TXNDC9	0.165889
RPL7AP7	0.165889
KRAS	0.165889
STX8	0.165889
RPAIN	0.165889
LIMS1	0.165889
RP11-794M8.1	0.165889
PON2	0.165889
YWHAZP3	0.165889
TMEM192	0.165889
RPS3AP34	0.165889
RPL23AP59	0.165889
CGRRF1	0.165889
EEF1A1P36	0.165889
PGBD2	0.165889
RPL5P30	0.165889
THAP7-AS1	0.165889
OXLD1	0.165889
MAPK4	0.165889
KCTD9	0.165889
PCBP1-AS1	0.165889
PYM1	0.165889
ACVR1	0.165889
RPL21P110	0.165889
RP11-5C23.1	0.165889
SNW1	0.165889
YWHAZP5	0.165889
TBCC	0.165889
EDARADD	0.165889
RPS26P34	0.165889
TENM4	0.165889
GNL1	0.165889
RBM4	0.165889
RP11-465N4.2	0.165889
MRPL43	0.165889
RP11-953B20.2	0.165889
ARHGAP31	0.165889
ZNF689	0.165889
PPIAP31	0.165889
SUOX	0.165889
CALM1P1	0.165725
TMEM219	0.165235
ATP5H	0.164927
ATP2A2	0.164885
PLA2G2A	0.164825
SEC61B	0.164804
MFSD10	0.164643
CTNNA1	0.164643
MAT2B	0.163853
SIVA1	0.16321
AC009961.2	0.162415
NDUFB10	0.162113
DAP3	0.162082
LARP7	0.161898
FKBP2	0.161358
RP11-440K22.1	0.161185
SMIM10L1	0.161185
PPIAP28	0.161185
IL21R	0.161106
SC5D	0.161106
TROVE2	0.160608
EIF4E	0.160599
PTPRC	0.160593
FUNDC2	0.160459
ABI1	0.160318
COA1	0.160201
EIF3KP1	0.160195
ASAH1	0.160114
RP11-742D12.1	0.160099
PLEKHA1	0.160099
CNP	0.160099
KIF13B	0.159967
AC013429.5	0.159843
TCTN3	0.159606
PMAIP1	0.159606
TSPYL1	0.159606
CD247	0.158723
SGTA	0.158631
PCNX	0.158631
CCNH	0.158132
RP3-522D1.2	0.158083
DAXX	0.15757
PARK7	0.15755
DNAJB9	0.157241
ACAP1	0.156673
PTBP1	0.156652
TACC3	0.156378
ADRM1	0.155673
PAIP2	0.155494
TAP2	0.155429
WDR48	0.155292
DOCK8	0.155144
44262	0.155128
RALA	0.154289
CBFB	0.154229
FCGRT	0.153346
EZR	0.152948
CEP120	0.152825
MGST2	0.152088
SUMO3	0.152028
PRDX3	0.152016
F3	0.151912
CAPN2	0.151527
FAR1	0.151319
CHI3L2	0.150267
SNRNP35	0.150192
PDXDC1	0.150117
CEBPZ	0.149773
RAB5B	0.149712
SF3B3	0.149712
IRF2BPL	0.149323
CSK	0.149323
FN1	0.14928
ATP5LP3	0.149249
LMTK2	0.149169
RP11-734E19.1	0.148704
ISG20	0.148577
DNAJB14	0.148335
SERTAD1	0.148331
SENP5	0.148191
SF1	0.147938
SEL1L3	0.147883
DEDD	0.147847
MTND1P23	0.14748
UNG	0.147478
UBALD1	0.14725
RP11-58A11.2	0.147061
IDH2	0.146693
IFI27L2	0.146609
UBR5	0.146583
RPL30	0.146112
H2AFJ	0.145691
FLOT2	0.145643
CCDC85B	0.145614
YWHAEP5	0.14535
KIF14	0.14535
ETFA	0.14535
MT-ATP8	0.14535
ASNA1	0.14535
TMEM59	0.145343
SF3B5	0.145309
EFCAB14	0.145207
SPOP	0.145074
CPNE1	0.14496
EEF1A1P9	0.14473
ACTG1	0.144205
CFL1	0.144134
HGS	0.143888
CD27	0.143888
TRPT1	0.143888
RQCD1	0.143693
DDOST	0.14338
TPT1P1	0.14338
RPS6KA3	0.143069
RP11-254B13.4	0.143008
MSI2	0.142819
SELPLG	0.142744
BCL7C	0.14266
AC073900.4	0.142224
RNF166	0.142224
ELOVL5	0.142216
RP1-199J3.5	0.141402
APOL2	0.141344
FANK1	0.140879
WDR18	0.140832
UBE2B	0.140824
SSH2	0.14028
CAP1	0.140074
SYNGR2	0.13961
ITGB7	0.139474
AKTIP	0.139474
NEU1	0.139474
RP11-1217F2.1	0.139474
ST6GALNAC4	0.139474
RPS12P28	0.139474
SNX29	0.139474
WRB	0.139474
DLEU1	0.139474
KIAA2026	0.139474
ATP6V1E1	0.139474
ZNF649	0.139474
OTULIN	0.139474
CAMLG	0.139474
TRIM2	0.139474
LSM14B	0.139474
PLAU	0.139474
CTC-246B18.10	0.139474
TBC1D9B	0.139474
MBNL2	0.139474
USP33	0.139474
ERC1	0.139474
AC011753.6	0.139474
ETV1	0.139474
RPL30P1	0.139474
PAFAH1B2	0.139474
AP3S1	0.139474
RPL9P2	0.139474
SLC24A1	0.139474
DNAJB1P1	0.139474
PTBP2	0.139474
RP11-867G23.3	0.139474
NEIL1	0.139474
MESP1	0.139474
VPS26A	0.139474
AKAP11	0.139474
RP11-731J8.2	0.139474
EPDR1	0.139474
C8orf76	0.139474
DYRK1A	0.139474
ZNF107	0.139474
MIR762HG	0.139474
COLGALT2	0.139474
DAPK1	0.139474
CCDC6	0.139474
PLEKHO1	0.139474
OAZ2	0.139474
EMC2	0.139474
SMIM2-AS1	0.139474
ATF6B	0.139474
GNB1L	0.139474
LENG1	0.139474
MAMDC4	0.139474
NFIB	0.139474
ITGB2-AS1	0.139474
DCLRE1C	0.139474
INTS9	0.139474
DTYMK	0.139474
RASD1	0.139474
GFOD1	0.139474
TBC1D10C	0.13929
R3HDM4	0.138568
HLA-DPA1	0.137468
PSMD7	0.137153
SVIP	0.136841
GAPDHP65	0.136759
PPP1R7	0.136745
TMEM260	0.13646
THAP9-AS1	0.136424
TTC14	0.135877
TIA1	0.135515
VPS13C	0.135254
CD63	0.134865
MACF1	0.13478
SLC25A25-AS1	0.13472
CTD-2587M2.1	0.13472
KLHL18	0.13472
DBT	0.13472
RP11-131M11.2	0.13472
HIGD1AP14	0.13472
POLL	0.13472
ENDOG	0.13472
HPN	0.13472
EHBP1	0.13472
PDCD4-AS1	0.13472
CYTH4	0.13472
RP11-30K9.7	0.13472
FBXO41	0.13472
HIGD1AP1	0.13472
RP11-113K21.1	0.13472
AC006077.3	0.13472
C1orf162	0.13472
RPL21P32	0.13472
RP11-665C16.8	0.13472
SIRT1	0.13472
RBMXP1	0.13472
LRCH2	0.13472
IGSF8	0.13472
ZNF398	0.13472
PACSIN2	0.13472
UEVLD	0.13472
RPP40	0.13472
ACCS	0.13472
ADA	0.13472
C1D	0.13472
PTAR1	0.13472
NAAA	0.13472
AC073465.1	0.13472
KAT8	0.13472
RP11-296P7.4	0.13472
KLHL21	0.13472
ARID3B	0.13472
FAM160B1	0.13472
STRIP1	0.13472
RP11-959F10.5	0.13472
GTPBP2	0.13472
TRMT112P3	0.13472
TNF	0.13472
RP11-330L19.1	0.13472
CASP1P2	0.13472
RPS4Y2	0.13472
DPF2	0.13469
PGAM1	0.134576
RP11-466F5.9	0.134421
FKBP1A	0.134324
NINJ1	0.133916
ANP32BP1	0.133591
TMEM126B	0.133518
DPH7	0.133518
APOL6	0.133101
GAPDHP1	0.133101
NUSAP1	0.133101
FRMD4B	0.131411
LSM7	0.131128
RPL7L1	0.130236
MYCBP2	0.130102
ABCF3	0.12997
FBXL15	0.129961
GSK3A	0.129645
CYBA	0.129574
DLGAP1-AS1	0.129458
ZNF706	0.129284
CNBP	0.12894
CD46	0.128933
GNB1	0.128799
RPL34P23	0.128483
CLU	0.128381
APBA1	0.128322
RN7SL811P	0.128322
EGLN1	0.128322
RABIF	0.128322
HTATSF1	0.128082
ELMO1	0.127914
HAP1	0.127914
UTP11L	0.127914
RP4-781L3.1	0.127914
RALGDS	0.12791
CMTR2	0.127909
FMNL1	0.127909
MXRA7	0.127848
CXorf56	0.127683
AHCYL1	0.127595
TMEM68	0.127472
BORCS7	0.126693
RPLP1P13	0.126133
SF3B2	0.126127
NUP98	0.125745
SRP68	0.125501
HADHA	0.125501
SRSF10	0.125501
MYH3	0.125316
SRI	0.125175
AC007383.6	0.125034
LIFR	0.125034
SRSF2	0.12489
UBE2K	0.124701
ZNF570	0.124538
TAF1D	0.124296
RCOR3	0.124224
C1orf35	0.12412
MRPL21	0.124031
NUDT14	0.123631
SBF1	0.123631
SPTBN1	0.123631
RPL3P13	0.123138
EVL	0.122704
PDPR	0.122578
CPT1A	0.122529
TGFBI	0.122527
RP11-91P24.1	0.122239
LMNA	0.121912
NR3C1	0.121893
FAM49A	0.121844
CBX6	0.121844
HUWE1	0.121679
RPL31P35	0.121561
USP15	0.12144
ADCYAP1R1	0.12144
GPATCH8	0.12144
SNRNP48	0.12144
CCDC28A	0.12144
KIAA0513	0.121365
EPG5	0.121301
FYN	0.120868
ATP5B	0.120771
C16orf91	0.120756
EEF1A1P2	0.120214
SDCBP	0.119915
TALDO1	0.119859
GPX1	0.11978
LYAR	0.119698
ROCK1	0.119566
PRPF40A	0.119453
TMEM71	0.119438
CD69	0.1194
LMF2	0.11892
RPL30P15	0.118856
GINM1	0.118855
RSRP1	0.118506
APOE	0.118331
IFITM9P	0.117585
COPB1	0.117329
RPL37P1	0.117269
TBC1D2B	0.116893
ASCC3	0.116786
FAM83D	0.116546
HNRNPLP2	0.116495
HSBP1L1	0.116495
MIR6723	0.116495
ZCCHC17	0.116495
SCAPER	0.116495
MEF2A	0.116495
NPIPA1	0.116495
LIN7C	0.116495
PRKY	0.116495
OSTCP5	0.116495
PIP4K2C	0.116495
BSG	0.116495
LGALSL	0.116495
BAG4	0.116495
CCDC167	0.116495
ZNF74	0.116495
TYW1	0.116495
ZNF446	0.116495
TBC1D19	0.116495
RPL32P26	0.116495
ADM5	0.116495
TTC9	0.116495
PGM2L1	0.116495
UPF3A	0.116495
IFNAR1	0.116495
UCKL1	0.116495
GPT2	0.116495
UPF3AP1	0.116495
MRTO4	0.116495
CIT	0.116495
PPP1R3F	0.116495
RP11-402G3.4	0.116495
TIMP2	0.116495
PMS2CL	0.116495
TRIM56	0.116495
ARRDC1-AS1	0.116495
GEMIN8	0.116495
FEZ1	0.116495
TOPBP1	0.116495
POMGNT1	0.116495
DDX1	0.116495
HNRNPA1P37	0.116495
PPIAP25	0.116495
PSAT1	0.116495
NPIPB3	0.116495
TTC22	0.116495
BMS1	0.116495
NIPAL3	0.116495
TRAPPC2	0.116495
AB019441.29	0.116437
DDT	0.116029
SLC25A25	0.115982
CHMP3	0.115864
NDUFA3	0.115672
ACTB	0.115498
TMEM230	0.11539
DUSP2	0.11506
AC016734.2	0.114973
CDS2	0.114973
KREMEN1	0.114857
H6PD	0.114857
CNST	0.114857
RPSAP55	0.114857
PNRC1	0.11467
SLC25A46	0.114494
PPP2R1B	0.114472
ZNHIT1	0.114429
GVINP1	0.11428
URM1	0.114274
FKBP1C	0.114266
DNMT1	0.113875
ENO1	0.113843
RP11-405L18.4	0.113177
C20orf24	0.113089
CCDC174	0.112865
SUPT3H	0.112865
ZBTB7A	0.112865
AMFR	0.111809
RNF181	0.11123
BCL3	0.111217
PTGER2	0.111175
TTC3	0.111141
WDFY1	0.111046
GOLGA2	0.111046
DAAM1	0.111046
ZMIZ2	0.110656
RPL10AP5	0.110656
RP4-612C19.1	0.110603
CTD-3131K8.1	0.110603
CDAN1	0.110073
C1orf122	0.109947
YBX1	0.109706
LBH	0.109422
GABPB2	0.109232
LYSMD4	0.109232
CHMP5	0.109232
SYNRG	0.109232
MOB3A	0.109232
CTD-2182N23.1	0.109111
HAUS1	0.109083
B4GALT1	0.109026
CNOT2	0.108816
ABCC1	0.108783
EFR3A	0.108661
KLHL6	0.108622
RP11-296O14.1	0.108429
RP11-475J5.8	0.108386
RPL7P6	0.107692
AC005154.6	0.10755
RP1-278E11.3	0.107253
JMJD6	0.107182
HDHD2	0.107177
C9orf72	0.107177
ARHGAP21	0.106699
CYB5R4	0.106378
RASA3	0.106333
POLR1D	0.106204
PARVG	0.106204
THUMPD2	0.106204
RP11-15E18.5	0.105916
PICALM	0.105578
SEC16A	0.105464
RAC1P4	0.10478
ATXN2	0.10478
ZNF688	0.10478
RAC1P2	0.10478
APBB1IP	0.104265
TMSB10P1	0.104241
HIRA	0.104002
MTMR14	0.104002
SLC25A19	0.104002
COX7A2	0.103979
TMEM50A	0.103825
RABGGTB	0.103636
TNFRSF25	0.103502
SNRPA1	0.103502
PHKG2	0.10331
RILPL1	0.10331
PSMB10	0.103291
RPSAP13	0.103291
CXCL14	0.103291
PHIP	0.102463
PHF11	0.101997
MOGS	0.101997
PTPRA	0.101997
LSM8	0.10191
RP4-604A21.1	0.10158
ZBTB33	0.101513
PPP1R14BP2	0.101242
ANXA2	0.101222
PAFAH1B1	0.101185
RPL24P2	0.100889
RING1	0.10088
HLA-F	0.100747
GTF2B	0.100598
JUNB	0.100436
CHD2	0.100422
NDUFV3	0.100341
DDX17	0.100145
PARP6	0.100018
TIMMDC1	0.100018
DARS	0.100015
CHST11	0.0999656
NUFIP2	0.0997769
TRA2B	0.0995367
TOP1	0.0991743
GLS	0.098915
RPA2	0.0985903
AC092933.3	0.0985133
PRPF19	0.098406
BNIP2	0.0983366
SERP1	0.0981907
RP11-277B15.1	0.0981159
PLCG1	0.097855
SEC22B	0.0976454
MSL3	0.0970558
LFNG	0.0970558
RNF13	0.0970558
RP11-708H21.1	0.0970558
COX6C	0.0968284
DHRS13	0.0963935
RPL21P129	0.0960379
SERBP1	0.0958606
AC111155.1	0.0955533
ARID4B	0.0955533
KLF9	0.0952969
DUSP16	0.0952197
PRELID1P1	0.0952197
PSMD13	0.0950563
RN7SK	0.0950486
KXD1	0.0950486
RN7SKP36	0.0950486
ZNF133	0.0950486
XPR1	0.0950486
SMARCE1P6	0.0950486
FBXO38	0.0950486
CHMP1A	0.0950486
VDAC1P2	0.0950486
RPL30P2	0.0950486
RP5-1107A17.2	0.0950486
TUBD1	0.0950486
NDUFA4P2	0.0950486
RP11-522I20.3	0.0950486
NFU1	0.0950486
RP11-419N10.5	0.0950486
UTP14C	0.0950486
RPL7P58	0.0950486
PRADC1	0.0950486
RP11-490D19.8	0.0950486
GCNT2	0.0950486
ZSCAN30	0.0950486
AC079305.10	0.0950486
EEF1A1P27	0.0950486
RP11-498C9.3	0.0950486
PROS1	0.0950486
RP11-730A19.7	0.0950486
TMEM131	0.0950486
MID1IP1	0.0950486
ARRB2	0.0950486
RNA5SP149	0.0950486
RNA5SP246	0.0950486
RPSAP14	0.0950486
RIOK1	0.0950486
CTD-3193K9.1	0.0950486
RP11-884K10.7	0.0950486
RNA5SP453	0.0950486
EPAS1	0.0950486
RN7SKP118	0.0950486
SP110	0.0950486
TTC7B	0.0950486
FAM73A	0.0950486
KRT8	0.0950486
TMEM30A	0.0950486
UBE4B	0.0950486
MAP9	0.0950486
APOLD1	0.0950486
ERCC5	0.0950486
AC023449.2	0.0950486
CYB561	0.0950486
SLC39A10	0.0950486
RNA5SP248	0.0950486
RP11-622A1.1	0.0950486
AAR2	0.0950486
RPS7P15	0.0950486
RPL9P32	0.0950486
RNA5SP355	0.0950486
RP11-507K13.6	0.0950486
NBPF15	0.0950486
FAM3A	0.0950486
TOE1	0.0950486
PIAS2	0.0950486
PPIP5K2	0.0950486
TRNAU1AP	0.0950486
AC079354.3	0.0950486
RPAP2	0.0950486
PACS2	0.0950486
RNA5SP298	0.0950486
TMEM14DP	0.0950486
RP1-244F24.1	0.0950486
RP11-7G12.1	0.0950486
TSHZ3	0.0950486
PSEN2	0.0950486
PIEZO1	0.0950486
TMEM214	0.0950486
TBC1D10B	0.0950486
RP11-164N20.2	0.0950486
PLBD2	0.0950486
VTRNA1-1	0.0950486
ZNF136	0.0950486
AKR1C1	0.0950486
RP11-549J18.1	0.0950486
SLC25A39	0.0950486
COPRS	0.0950486
POM121C	0.0950486
SMARCE1P1	0.0950486
RP5-902P8.10	0.0950486
TRAPPC10	0.0950486
ERO1B	0.0950486
AL356585.2	0.0950486
SNHG11	0.0950486
MFSD12	0.0950486
TPD52L1	0.0950486
RPL31P11	0.0950486
HNRNPA3P2	0.0950486
RP11-512F24.1	0.0950486
CETP	0.0950486
RNU4-2	0.0950486
HECTD4	0.0950486
MGAT5	0.0950486
FAM46A	0.0950486
TSFM	0.0950486
PLAGL2	0.0950486
GHDC	0.0950486
THUMPD3	0.0950486
HSD17B10	0.0950486
PRPSAP1	0.0950486
FAM105A	0.0950486
PIAS3	0.0950486
XX-FW83563B9.5	0.0950486
ZNF440	0.0950486
LINC00936	0.0950486
RP11-43F13.1	0.0950486
POM121	0.0950486
ZNF106	0.0950486
TMEM69	0.0950486
USE1	0.0950486
RPS3P7	0.0950486
CLIC3	0.0950486
HMGB2	0.0950171
RPL34P33	0.094699
RP3-340B19.2	0.094329
RP11-396C23.3	0.0943151
MBD4	0.0943151
LDLRAD4	0.0943151
SPG11	0.0942101
RPL7AP11	0.0938374
RP11-463O9.1	0.0937094
GRAMD3	0.0937094
PPP2R2A	0.0936202
AC008065.1	0.0932917
MINOS1P2	0.0931386
TCEB2	0.0929025
DAZAP1	0.0927947
MLLT6	0.092688
METTL4	0.0920072
AC096775.2	0.0919601
ZNF408	0.0917914
ABCG1	0.0917864
SUPT7L	0.0910813
ENKD1	0.0910813
RPS15AP25	0.0905416
CD2	0.0904549
CTD-3252C9.4	0.0903256
PBXIP1	0.0901479
RP11-373E16.1	0.0900628
SF3A3	0.0900628
PPP3R1	0.0900628
TMEM147	0.0900628
UQCC2	0.0896173
CXCR4	0.0892268
TAF9	0.0891321
ITGAV	0.0891321
OIP5-AS1	0.0891321
TMX2	0.0891321
EPN1	0.0891321
RP11-534L20.4	0.0891321
ATXN3	0.0889685
TNFRSF9	0.0885759
SYAP1	0.088327
RP11-355O1.7	0.0877422
ETNK1	0.0872455
CASP1	0.0872002
ATP5E	0.0871672
SERPINE2	0.0871186
MRPS30	0.0871186
KIAA0319L	0.0871186
SCNM1	0.0870569
GRSF1	0.0865012
PPCS	0.0865012
RHBDD3	0.0865012
EIF2S2	0.0864982
MPPE1	0.0864764
RPRD1B	0.0863752
RPS3	0.0863743
AC068287.1	0.0863371
NDEL1	0.086303
TOMM22	0.086303
DENND3	0.086303
BST2	0.0862465
FAM120AOS	0.0860373
DYNLL1P1	0.0855385
RP1-199H16.6	0.0855385
CTLA4	0.0855045
CDK2AP2	0.0851817
RGS2	0.084929
HERPUD1	0.0844812
BTN3A1	0.0844422
HLA-A	0.084426
IQSEC1	0.0843084
RASAL3	0.0843084
MAP3K12	0.0843084
LARP1B	0.0842663
[truncated: 7,009 more rows]
