# Supplementary material for: CD44-Mediated Poor Prognosis in Glioma Is Associated With M2-Polarization of Tumor-Associated Macrophages and Immunosuppression
Source: Front Surg. 2022 Feb 3;8:775194. doi: 10.3389/fsurg.2021.775194 (PMC8850306; doi:10.3389/fsurg.2021.775194)
Supplement: Supplementary file 22 [file Table_9.xlsx]

## Sheet: Sheet1
genes	log2FoldChange	pvalue
USP9Y	24.9069	1.53e-17
UTY	24.2205	1.82e-14
TTTY15	23.2463	1.18e-14
TTTY14	22.1088	1e-10
DDX3Y	10.7164	3.2e-05
RPS4Y1	10.2339	0.000122383
EIF1AY	8.8969	0.00479605
KDM5D	8.73607	0.000220328
TXLNGY	8.54102	0.00326196
ZFY	8.28488	0.00716057
ANOS2P	7.07275	0.00972729
IGKV4-1	6.82166	0.00012986
IGHV3-23	6.81862	2.28e-05
IGLV2-8	6.782	0.000202024
IGHG2	6.76616	4.28e-07
IGHV1-2	6.72704	3.13e-05
IGHV3-15	6.64746	0.000335661
IGLV2-23	6.51115	5.35e-05
LINC00648	6.43945	0.000129521
TMSB4Y	6.41614	0.0606195
PDX1	6.25813	0.0336505
IGHGP	6.17484	0.000340106
IGLV3-21	6.07468	0.0014807
TMEM114	6.04774	9.53e-05
GABRR1	6.0223	0.00325506
H19	6.0074	1.43e-05
IGHA2	5.97047	5.09e-05
IGHG4	5.83752	1.44e-05
IGHA1	5.73387	1.42e-06
IGKV3-20	5.69568	0.000145638
IGHV3-21	5.66958	0.001507
IGHV1-46	5.61698	0.00168106
IGKV1-39	5.60981	0.00261501
IGHG3	5.59707	2.75e-06
IGLV3-1	5.583	0.00478779
TBX5	5.49905	0.000463598
IGLV2-14	5.44859	0.00150524
IGLV2-11	5.34833	0.00330672
HILS1	5.32147	1.08e-05
IGLC3	5.31233	8.67e-06
AGKP1	5.27001	0.116101
IGKV1-5	5.26158	0.000736085
SLC18A3	5.25872	0.0106716
IGKV1D-39	5.17366	0.00493266
IGLC2	5.16192	4.25e-05
IGHG1	5.14365	5.51e-06
PRKY	5.13645	0.0141767
IGHV4-39	5.12059	0.000994812
IGHV3-33	5.05553	0.00341136
CTSG	4.97238	0.0146171
LRRC15	4.94465	0.00449668
IBSP	4.89475	8.46e-09
IGHV3-48	4.8865	0.00363698
DNASE1L3	4.83278	0.00266761
IGKV1-17	4.83	0.00363945
IGKC	4.76769	1.6e-05
IGLV3-19	4.65676	0.00151401
IGKV1-33	4.62988	0.0334432
METTL11B	4.62332	0.00293953
IGKV2-28	4.58128	0.0337177
ELSPBP1	4.57792	0.178922
MXRA5	4.52533	6.83e-05
IGKV3-15	4.51806	0.0134876
IGHV6-1	4.51272	0.0248851
LDHC	4.4594	0.00949158
NLGN4Y	4.45601	0.00079766
TTTY10	4.45167	0.0533217
IGKV3-11	4.43322	0.00455193
PPDPFL	4.40702	0.0147288
COL1A2	4.39965	0.000481879
GSX2	4.38067	6.48e-05
IGHV1-18	4.33814	0.0170327
ECEL1	4.32664	4.02e-05
IGHV3-74	4.31709	0.0243585
LINC02577	4.31379	0.00759628
ZNF679	4.31212	0.0423625
TMEM238L	4.27227	0.00315926
LINC01224	4.23077	5.27e-06
CPA3	4.2038	0.00108905
IGHV1-69	4.19203	0.0159462
C11orf88	4.187	0.010666
LLPH-DT	4.18688	4.38e-06
FEV	4.09899	0.00622527
IGHV4-59	4.08214	0.00608785
SLC34A2	4.06632	9.09e-06
DDX43	4.03381	0.00201393
IGLV1-40	4.01639	0.00935505
SLC9A4	4.01014	0.0108999
COL6A3	4.00494	0.00102629
COL8A1	3.99495	0.000563008
DLK1	3.93796	0.00788489
OR51E1	3.93396	2.79e-05
COL1A1	3.91335	0.00171433
PITX1	3.87545	0.000320352
IGKV2-30	3.86539	0.0356399
ABCB11	3.84706	0.0022456
LHX5-AS1	3.81792	0.0269501
CCL19	3.7625	0.0131513
KCNK17	3.76246	0.00564747
LINC01836	3.73853	0.0153901
OGN	3.71795	0.00165109
COL14A1	3.71348	0.000173901
SLC6A5	3.71178	0.22116
LINC01598	3.69215	0.15205
KRT80	3.69155	0.0106362
IGF2-AS	3.68626	0.0118174
MMP13	3.6858	0.0715643
C9orf135	3.65815	0.0231597
RASSF9	3.63919	0.00255983
LBX1	3.63111	0.00239055
MFAP5	3.61299	0.0407893
OBP2A	3.60316	0.00997805
JCHAIN	3.60249	0.000321904
COMP	3.57235	0.0171804
FCER1A	3.55364	0.000729278
IGLV1-47	3.51993	0.0169749
LUM	3.514	0.00136797
TPSB2	3.48816	0.00112029
ALPK2	3.46136	0.00367742
PCOLCE	3.4105	0.00061153
IGHV3-7	3.408	0.0341777
ICOS	3.36644	0.0116517
IGKV1-12	3.33471	0.0656712
POU4F1	3.32299	0.0130634
KCNK5	3.31497	0.000279613
EGFL6	3.31213	0.000212645
MFAP2	3.28191	0.00107884
IGHM	3.27718	0.000432424
FNDC1	3.27317	0.00119349
IGHV3-66	3.27148	0.0845533
IL22RA1	3.25672	0.0195061
IGHV4-31	3.25043	0.0863337
TPSAB1	3.2481	0.00242316
IGKV1-9	3.21121	0.0546821
MNX1	3.20678	0.0200956
CAPN6	3.20013	0.0513159
PURPL	3.19968	0.0541455
TBX5-AS1	3.19808	0.0269972
MS4A2	3.18837	0.037181
APCDD1L	3.16036	0.0145725
LINC02513	3.15232	0.0213095
ADAMDEC1	3.08102	0.00287549
HOXD8	3.07406	0.00802084
FGFBP2	3.04905	0.00320825
GPR174	3.04256	0.00786746
CER1	3.04135	0.0125064
LINC00973	3.01718	0.0714319
DNM3OS	2.99902	0.00463434
CTHRC1	2.99348	0.000537072
LTBP2	2.98329	0.00286719
TRPM8	2.97875	0.0032299
LIPH	2.97707	0.00035334
TNFRSF9	2.97661	0.00115511
EN1	2.93352	0.00777055
MIR3138	2.93204	0.0282539
COL3A1	2.92077	0.00805533
CXCL13	2.91901	0.0211716
AREG	2.89735	0.0168114
IGKV2-24	2.89231	0.085556
IDO1	2.89095	0.00389785
COL15A1	2.87944	0.000212634
KRT18	2.87716	0.000348634
CTNNA1P1	2.86067	0.0990669
LRRC8E	2.85847	0.0175018
FMO1	2.85254	0.0239481
BNC2-AS1	2.8478	0.0187132
GALNT5	2.84748	0.0130292
MMP11	2.84277	0.00165537
CFI	2.82723	5.58e-05
PDGFD	2.82591	6.61e-05
DLX2	2.78378	0.00836722
IL6	2.77329	0.017179
LINC01632	2.75133	0.0455827
FBLN1	2.75084	0.00142552
LINC02393	2.74938	0.0563685
TFAP2B	2.73503	0.0701628
IGLV1-44	2.72961	0.0360437
TEX41	2.7177	0.012448
ASPN	2.71625	0.00168636
HDC	2.71529	0.00168684
PRG4	2.71102	0.0235668
RNU2-7P	2.70609	0.00889025
TMPRSS2	2.70574	0.0244664
GSX1	2.69084	0.148017
BARHL1	2.6837	0.0238005
HOXC-AS1	2.68152	0.107786
HOXC8	2.67316	0.0213457
EDN2	2.66593	0.125671
RNU1-106P	2.65621	0.0254362
ITGA4	2.64434	0.000463588
TMSB15A	2.62309	0.0393545
COL5A1	2.61855	0.00735679
LOXL1	2.61696	0.00821728
KIAA1210	2.603	0.116397
CCR2	2.5976	0.00589548
MMP9	2.57891	0.0180215
RARRES1	2.56857	0.00236242
PITX3	2.56536	0.0837004
HIST1H2AI	2.55245	0.018657
FRZB	2.55182	3.26e-05
CXCR3	2.54909	0.00312104
GPR139	2.54308	0.0858717
SEL1L3	2.54261	0.00135597
SEMA3A	2.53225	0.000603229
LGALS12	2.53101	0.0236736
HOXC6	2.53038	0.00952107
OSR2	2.5289	0.000916345
FASLG	2.51386	0.00758684
CAPN11	2.50163	0.000194331
NDUFB4P11	2.49843	0.0840821
CD1E	2.49127	0.0470769
LINC01239	2.49036	0.0590632
ANGPT1	2.48181	0.0004723
UPK3A	2.48121	0.0194451
XDH	2.47968	0.158146
C1orf158	2.47853	0.0197639
ATP13A5-AS1	2.47147	0.036688
INSM1	2.46872	0.000516741
ADAMTSL1	2.46602	0.00230015
FAM239A	2.46488	0.0957068
ATP6V0A4	2.46463	0.113441
CD70	2.46135	0.0784466
GPX8	2.45504	0.0135275
LEFTY2	2.45478	0.0297421
INAVA	2.45473	0.00858459
MUC3A	2.44424	0.0139468
C7	2.44028	0.0293709
CCR4	2.43945	0.0217268
THBS1	2.43651	0.0224443
ITIH2	2.43462	0.02205
MYB	2.43417	0.0029344
PAX3	2.43054	0.193416
HGF	2.42497	0.00184674
CCL2	2.42471	0.00467161
HOXC9	2.41971	0.0154924
SULF1	2.41663	0.00114711
TDO2	2.41654	0.0121918
SMOC2	2.40985	0.000461411
MELK	2.40916	0.00968139
IGLV6-57	2.4068	0.260909
LINC01776	2.40646	0.0635842
SIGLEC15	2.40554	0.0131231
RBP1	2.39963	0.000304258
DCN	2.39887	0.00981392
IMPDH1P10	2.39449	0.0176519
AVPR1A	2.39337	0.00238923
AMIGO2	2.3867	0.00114116
PLN	2.38254	0.00375244
MFAP4	2.36855	0.00262926
OIP5	2.36744	0.000354521
NPSR1	2.36317	0.0870269
EMP2	2.35363	5.14e-05
EBF3	2.34895	0.0240555
HIST1H2BL	2.34286	0.00353691
PGM5-AS1	2.34009	0.101285
F2RL2	2.33863	0.0214211
PRND	2.33691	0.0530859
SP8	2.33653	0.0573298
PLEKHG4B	2.3356	0.0166942
TTK	2.32249	0.00426337
KIF20A	2.32038	0.0120879
EPHA3	2.31949	0.0172243
EOMES	2.3163	0.00115061
COL2A1	2.31103	0.00801583
SIX2	2.3093	0.000570357
HOXC13	2.30843	0.255276
TGFBI	2.30392	0.0124754
ALX4	2.30111	0.00244631
MKI67	2.30038	0.00733513
CPA6	2.29762	0.0448278
AEBP1	2.29006	0.00949326
RNU6-522P	2.28746	0.0440124
SLC13A4	2.28649	0.0150643
KIF23	2.28497	0.00690745
HLA-DRB1	2.28276	2.61e-05
LINC00707	2.27764	0.0477588
ENPEP	2.27673	0.00217673
GPC6	2.27409	0.000356618
E2F2	2.27311	0.00117785
FOXD3	2.27308	0.0198495
CD69	2.27062	0.000635977
CHRNB4	2.26815	0.0482221
CYP1B1	2.26637	0.0352019
BIRC5	2.26613	0.00665708
FAM111B	2.266	0.0131236
MCM10	2.26522	0.00985263
MALL	2.26499	0.0109134
TOP2A	2.26134	0.0150398
RAB38	2.25966	0.000232503
PLAU	2.25946	0.0159386
NUF2	2.25387	0.000999979
CCNB2	2.24924	0.00422008
COL6A2	2.24522	0.0204288
GPR1	2.23905	0.0225393
F13A1	2.23771	0.0318278
DNAH11	2.23604	0.00891273
HOXC10	2.23103	0.0742323
COL10A1	2.23032	0.0837691
SGO1	2.22872	0.0111184
PTTG1	2.22216	0.000114607
SLC18A2	2.22073	0.00412407
STEAP4	2.21709	0.0712656
LINC01060	2.21541	0.046505
DSC1	2.21214	0.09289
FCN3	2.21004	0.00915651
DPEP1	2.20424	0.0483244
CKAP2L	2.19817	0.00235753
ASPM	2.19751	0.0103975
FOXD1-AS1	2.19286	0.0393963
KRT7	2.19256	0.00376365
CEP55	2.17992	0.0095794
HOXD12	2.17835	0.052563
LINC01956	2.1757	0.0574481
CD3D	2.17423	0.00456553
HMGB1P1	2.17116	0.00748022
LINC01206	2.16972	0.0161576
C6	2.16912	0.0541123
CENPA	2.1691	0.0172087
DLX5	2.16514	0.0131505
DLX1	2.16111	0.0259879
SDC1	2.1579	0.0111269
FBN3	2.15761	0.0606316
LINC01597	2.14784	0.017561
CRISPLD2	2.14193	0.0147799
POSTN	2.13931	0.12235
COL9A1	2.13635	0.0251146
TFAP2A	2.13564	0.0300196
HIST1H2BH	2.13352	0.0163042
CNMD	2.13262	0.0358869
HIST1H3F	2.1259	0.0262534
ESCO2	2.12489	0.00520535
SERTM2	2.11922	0.183235
OLFML2A	2.11889	0.00114201
S100A4	2.11855	0.000772083
KIF11	2.11834	0.00270912
GPR141	2.11521	0.00132533
HOXD9	2.11465	0.191384
NEIL3	2.11395	0.0108811
PLAT	2.11169	0.000266074
EXOC3L2	2.11145	0.00745882
HOXB13	2.09963	0.118293
HOXC11	2.09542	0.105977
CTLA4	2.09376	0.00382992
OLFML2B	2.09058	0.012023
TP53TG3D	2.08807	0.195187
ANO1	2.08801	0.00171025
F2R	2.08592	0.00454596
HOXB5	2.07911	0.403878
CXorf65	2.07894	0.0766183
CDC20	2.07773	0.00428822
CST1	2.07754	0.147424
LMX1B	2.07709	0.0838325
SCUBE3	2.07388	0.002318
C1S	2.07181	0.00880923
LRRC17	2.07131	0.0199393
APOBEC3B	2.07036	0.0221905
GATA6	2.06744	0.120892
POU2F3	2.06509	0.0557715
SKA1	2.06003	0.0130597
BGN	2.05789	0.00774915
FBLN2	2.05762	0.0151549
CD109	2.05415	0.0202046
NDC80	2.05096	0.0135198
LARGE2	2.04777	0.0385791
DEPDC1	2.04669	0.0126266
OMD	2.04455	0.152103
CHRNA3	2.04187	0.0284412
CNN2	2.03939	0.0029799
C4BPA	2.03933	0.123049
COL4A2-AS2	2.03845	0.0160236
GPC3	2.03259	0.0378643
BICC1	2.02813	0.00255488
E2F8	2.02548	0.0373892
DCBLD2	2.02439	0.00918653
VCAM1	2.02394	0.0103217
HMMR	2.01904	0.0115296
HMCN2	2.01875	0.0115997
CDKN3	2.01645	0.000491196
LHX9	2.01621	0.0777089
PLA2R1	2.01489	0.0277783
HIST1H2BO	2.01317	0.0329506
FZD7	2.01098	0.0071722
CD248	2.01092	0.0120082
KDELR3	2.00826	0.0112314
MEOX1	2.00678	0.207913
DLGAP5	2.00265	0.0510628
MSTN	1.99966	0.0549679
CDCA8	1.99932	0.0037989
DAZL	1.99906	0.334625
TFPI2	1.9976	0.100543
NID2	1.9973	0.0121756
LINC02450	1.99207	0.0575158
SEMA3E	1.98776	0.0718018
HES2	1.98532	0.0162114
ERCC6L	1.98398	0.0199053
IGFBP4	1.98394	0.00132112
PROKR1	1.98283	0.112696
TWIST2	1.98241	0.046985
IL7R	1.98062	0.00231127
RASSF10	1.9774	0.0342787
SOX11	1.97525	0.0733002
KNL1	1.9729	0.0187578
CENPF	1.96601	0.00801598
THAP5P1	1.96476	0.0108331
IGFBP2	1.96061	0.0203984
STC1	1.95771	0.0121497
RRM2	1.95438	0.0339925
PIRT	1.95342	0.00847172
MYBL2	1.95243	0.0371219
TKTL1	1.94093	0.0999499
EXOC3L4	1.94029	0.159516
MEIOB	1.93876	0.102069
KIFC1	1.93746	0.00478438
RNU4-5P	1.93734	0.0742237
HLA-DQB1	1.93644	0.00158709
SIT1	1.93472	0.0234779
RAB44	1.93465	0.121641
TPX2	1.93431	0.00686535
STOML3	1.92982	0.349203
CDCA2	1.92751	0.0167046
NEK2	1.92693	0.0150206
MAFA-AS1	1.92675	0.148012
LIPG	1.92378	0.00761516
IGF2BP1	1.92327	0.079908
EGFLAM	1.92132	0.00337191
BLK	1.92084	0.067306
CA10	1.91971	0.125007
AFAP1L2	1.91571	0.0105171
IGF2BP2	1.91507	0.0283474
HTR2B	1.91139	0.0540846
MOXD1	1.90907	0.0252112
BDKRB2	1.90815	0.00379552
LOXL4	1.90762	0.00649953
OR51E2	1.9048	0.049649
CDC25A	1.90235	0.00362949
COL4A1	1.90161	0.0221992
CD80	1.89639	0.00612767
LINC01139	1.8902	0.0627285
NOTUM	1.88931	0.0352703
SHCBP1	1.88685	0.00197929
UBE2C	1.88404	0.0503081
COL21A1	1.88211	0.0247704
C1R	1.88068	0.0121026
LMNB1	1.87879	0.00147043
HOXA2	1.87841	0.13156
FOXM1	1.8779	0.0102698
ZFP57	1.87525	0.203351
MTATP6P19	1.87497	0.0328404
FRG1DP	1.87166	0.271957
MXRA8	1.87135	0.00752055
PRSS23	1.87121	0.00122995
FAM83D	1.86921	0.00627831
PROS1	1.8683	0.00118829
EPHA2	1.86597	0.0284767
MDK	1.86518	0.0178263
GPR82	1.86198	0.00352386
BUB1B	1.85994	0.0253156
NFE2L3	1.85973	0.0108541
TRBC1	1.85921	0.00456624
HIST1H2AL	1.85851	0.02069
CD200R1	1.85796	0.00631337
KIF2C	1.85705	0.0075819
ITGA11	1.85604	0.00691777
ADAMTS7	1.85471	0.000975281
CLEC10A	1.85294	0.0565554
HJURP	1.85201	0.0281204
PRSS56	1.84987	0.149942
AHR	1.84963	0.00531387
TRIM6	1.8459	0.0116242
PDCD1	1.84022	0.0215793
CDCA5	1.83812	0.00121728
CCNB1	1.83791	0.00175019
CLSPN	1.83725	0.00433644
ABCB4	1.83682	0.0127448
FAP	1.8364	0.038172
BUB1	1.83524	0.0208039
NCAPG	1.83514	0.0300353
ARHGAP11A	1.8304	0.00318999
EMILIN1	1.83023	0.0233278
TUBA1C	1.8231	0.00243947
CENPE	1.81857	0.0174267
HPD	1.81445	0.0934329
DRAXIN	1.81195	0.0164522
PTGIS	1.81154	0.00629042
POU4F3	1.81153	0.0895451
HIST1H2AH	1.80915	0.0141085
STEAP3	1.80903	0.0283895
CENPS	1.80858	0.108202
PDLIM1	1.80654	0.00661467
LINC01385	1.80455	0.1232
LINC01614	1.80256	0.0789391
CBX2	1.80221	0.0171945
TRGV7	1.79934	0.0395722
FOXE1	1.79859	0.463798
GSG1	1.79721	0.255462
LBX1-AS1	1.797	0.160131
HIST1H4L	1.79532	0.0873833
DKKL1	1.79495	0.0218215
ANTXR2	1.79328	0.00600017
PLEKHS1	1.79235	0.153847
ZWINT	1.79086	0.00654115
ST8SIA2	1.78779	0.0715152
NUSAP1	1.78582	0.0252249
CENPK	1.78572	0.00914713
KIF4A	1.7829	0.0322469
PLK4	1.78253	0.0105062
C7orf57	1.78185	0.0786352
CDC42EP5	1.77769	0.00476272
DAPL1	1.77756	0.134107
CDK1	1.7761	0.0138616
TPT1P4	1.77521	0.0783535
HTRA3	1.77408	0.022178
ENPP1	1.77396	0.0187842
HIST1H2BK	1.77272	0.000445043
SNRPGP9	1.77044	0.143986
DDIAS	1.7698	0.0188407
LINC00939	1.76975	0.202841
TROAP	1.76953	0.0315175
HAND2	1.76783	0.115524
SMUG1-AS1	1.76397	0.0685971
SMAGP	1.76296	0.0209732
FOXA3	1.76108	0.275179
C5orf58	1.75944	0.120428
NKX2-5	1.75874	0.27643
MARVELD1	1.75714	0.00186471
RAD51	1.75629	0.0182643
BOLA2-SMG1P6	1.75193	0.07157
SLFN11	1.75181	0.00935252
SMTNL2	1.75069	0.0735347
NXPH4	1.74853	0.0273769
PLVAP	1.74593	0.0127003
FZD8	1.74314	0.00882357
LAMB1	1.74268	0.0260757
ZNF367	1.74027	0.0015863
FZD2	1.73987	0.00307097
RTKN2	1.73887	0.00552242
CAV1	1.73811	0.0193521
C8orf34-AS1	1.73675	0.030914
CRYBG1	1.73638	0.0375359
SIGLEC6	1.73302	0.264997
ANXA2	1.73086	0.0183436
PLEK2	1.727	0.00349811
LINC02273	1.72598	0.129767
CD93	1.72455	0.0110283
COX4I2	1.72326	0.0179879
INMT	1.71983	0.0252356
IL1R1	1.71917	0.0324064
PRC1	1.71605	0.00145818
FN1	1.71519	0.0362467
PICSAR	1.71336	0.236062
HIST1H3G	1.70999	0.0692402
FCRLA	1.70955	0.0258436
LINC00964	1.70875	0.0958807
FCGBP	1.70729	0.00771283
ZNF695	1.70713	0.0898841
CAV2	1.7055	0.0197999
AHNAK2	1.70525	0.0415637
GPD1	1.70274	0.0747887
TCAM1P	1.70166	0.235966
ITGBL1	1.70112	0.117898
MCM2	1.70037	0.00465602
ROR2	1.69993	0.0468261
GALNT10	1.69974	6.95e-05
CENPU	1.69971	0.0192656
OR2A9P	1.69895	0.146581
ADAMTS15	1.69612	0.0309056
ACKR3	1.69594	0.00703227
HIST1H3B	1.69295	0.0606419
TK1	1.69122	0.00516891
HIST1H3I	1.69057	0.0514783
CDH11	1.69006	0.001311
PRSS35	1.68943	0.0840878
GPC4	1.68876	0.00455729
SERPINH1	1.68644	0.0171399
FKBP9	1.68628	0.00245974
MAD2L1	1.68379	0.00199618
NPR3	1.68156	0.0870496
STRA6	1.68029	0.0637169
KIF14	1.67832	0.0435303
CDCA7	1.67811	0.0164295
ADAMTS2	1.67607	0.0124069
FANCI	1.67528	0.00548326
HNF1A	1.67488	0.0826406
CHEK1	1.67353	0.00799551
EDNRA	1.67015	0.0125875
PARPBP	1.67012	0.00213887
TEAD2	1.66923	0.0109795
COL4A2	1.66922	0.0190693
FZD1	1.66917	0.0195089
LINC01624	1.66658	0.18101
PTGER2	1.66652	0.0868474
PRR11	1.66584	0.00583375
ECT2	1.66553	0.00206959
HLA-DRB5	1.6654	0.00366186
HRASLS	1.66389	0.0709097
DES	1.66288	0.0336283
LINC01508	1.66207	0.127136
CCKAR	1.66112	0.107449
FOXD1	1.66083	0.00950527
P2RX1	1.65997	0.0264782
CDK2	1.65997	0.00464206
CLCNKB	1.65756	0.0263029
RARRES2	1.6532	0.00882855
KIF18A	1.65307	0.0166358
MMP14	1.65247	0.0391113
SLAMF7	1.65179	0.00412873
CDC45	1.6513	0.0573393
ADAM21	1.64935	0.0460877
EBF2	1.6484	0.111196
C6orf132	1.64801	0.0198065
SKA3	1.64788	0.0221549
GTSE1	1.64518	0.0327518
CKS2	1.64334	0.0014587
HASPIN	1.64263	0.0310221
HOXD11	1.64226	0.188932
PLAC1	1.64214	0.111979
TFAP2A-AS1	1.64183	0.0338643
SLC47A2	1.6409	0.105153
NID1	1.63963	0.0145079
PTGES	1.63742	0.0630828
HOXD4	1.63734	0.096967
C4B	1.63713	0.031373
C10orf113	1.63594	0.121815
ITPRIPL1	1.63274	0.0026662
IFNE	1.63	0.132711
MRGPRF	1.62937	0.0031574
HBD	1.62886	0.335625
FMOD	1.62878	0.0931202
TNFSF15	1.62647	0.0159097
CCNA2	1.62609	0.0120816
SFRP4	1.62592	0.0613067
PLP2	1.62486	0.0339746
CBX3P9	1.62402	0.0237479
HOXD10	1.62391	0.301734
HLA-DQB1-AS1	1.62359	0.066487
NCAPH	1.62041	0.0131623
CACNG5	1.61894	0.0778425
VTRNA1-2	1.61818	0.308858
ANPEP	1.6166	0.08171
MMP2	1.6164	0.0493724
AURKB	1.61461	0.0553153
LY9	1.61396	0.0378635
SCN9A	1.61368	0.0328921
PRKG1-AS1	1.6114	0.248023
XCR1	1.6089	0.153582
KIF18B	1.60777	0.0509237
MYO1B	1.60774	0.0182368
LYZ	1.60499	0.0123749
TNFRSF12A	1.60487	0.027204
PODNL1	1.60478	0.0719363
DPYSL3	1.60087	0.00587043
GJB2	1.59942	0.0485542
HOXC5	1.59829	0.171348
HLA-DQA1	1.59826	0.0037259
IGF2	1.59687	0.0100014
OLFML3	1.59655	0.0115518
LINC00908	1.59586	0.120913
RMI2	1.59322	0.00234778
SNORD114-10	1.59309	0.141189
SERPINA1	1.59178	0.0365768
EXO1	1.58965	0.0113843
TSPAN18	1.58955	0.00664365
TSLP	1.5889	0.0753531
ONECUT2	1.58809	0.0568455
HCAR1	1.58724	0.0603391
PTGFR	1.58708	0.167587
PIMREG	1.58589	0.072475
CLMP	1.58499	0.119964
HOXC-AS2	1.58411	0.153952
RPL22P2	1.58247	0.144631
RHEX	1.58052	0.190134
ORC1	1.57972	0.0222675
CENPH	1.57811	0.00847444
CHRNA1	1.57722	0.111291
TMEM102	1.57661	0.00392007
FSTL1	1.5766	0.0237395
OSMR	1.57449	0.0392065
FOXD2	1.57337	0.0251971
LINC01638	1.57273	0.153333
FOXC2	1.57261	0.0240564
CTSLP2	1.57207	0.317016
WDR76	1.56851	0.00683884
TRIM71	1.56585	0.0585634
HS3ST3A1	1.5653	0.13539
ADAMTS12	1.56333	0.0512026
SLFN12L	1.56281	0.0200671
EVX2	1.55954	0.191949
ADGRL4	1.55667	0.0288267
GZMK	1.55409	0.0410655
FBLIM1	1.55316	0.0257698
GAS2L3	1.55312	0.0299657
NUDT4B	1.55097	0.10156
SGMS2	1.55044	0.0562536
FGL2	1.54956	0.00781153
CLNK	1.54931	0.159762
CDC25C	1.54906	0.0233297
LOX	1.54871	0.157794
HIST1H1B	1.54705	0.0632346
MEIS3P2	1.54639	0.0411002
ITGA1	1.54607	0.0106916
SSC5D	1.5416	0.0402066
CCL5	1.54035	0.0223525
EFEMP1	1.53975	0.0337138
GPC2	1.53743	0.0595312
CXCR4	1.5362	0.00882389
LMO1	1.5362	0.112259
SAA1	1.53573	0.227901
FKBP7	1.53505	0.00394699
PHLDA2	1.53431	0.0709404
LINC02568	1.53368	0.143481
PDIA4	1.53344	0.0180643
PAX5	1.53162	0.0977828
ACTG2	1.53097	0.0520268
LINC00924	1.53059	0.0274434
SPC25	1.52751	0.0315913
A2M	1.52676	0.00749247
CAPN5	1.5266	0.022816
HIST1H1D	1.5263	0.0368396
KIF15	1.52553	0.0188526
HOXB-AS3	1.5249	0.225927
CALU	1.52413	0.00938361
AURKA	1.52316	0.020897
CXCR2P1	1.52305	0.0866841
CDC6	1.52123	0.00536951
B4GALT1	1.5206	0.0229796
IRX3	1.5197	0.129044
HOXC4	1.51788	0.0617992
B3GNT7	1.51707	0.0465858
FXYD5	1.5168	0.00307618
BEND3P2	1.51673	0.264636
ACAN	1.51581	0.0105741
RNA5-8SN4	1.51406	0.136087
RNA5-8SN3	1.51406	0.136087
RNA5-8SN2	1.51406	0.136087
RNA5-8SN1	1.51406	0.136087
SNORD19	1.51191	0.0482848
FMO3	1.51085	0.0399666
PXDN	1.51052	0.000698116
HIST1H3H	1.50998	0.0292494
WARS2-IT1	1.50906	0.0714868
PTP4A3	1.50889	0.00612166
ANKRD20A11P	1.50844	0.218555
HIST1H3C	1.50701	0.0984231
CPZ	1.50635	0.0763217
CALHM5	1.5061	0.012451
HIST1H2AB	1.50608	0.110316
FAM216B	1.50463	0.352573
GINS2	1.50268	0.0025879
SGO2	1.50227	0.00932302
CXCR6	1.50036	0.0614946
COL5A2	1.49974	0.093323
TREML3P	1.49476	0.168837
MDFIC	1.49461	0.018539
HIST1H2AG	1.49251	0.0314572
VASN	1.4925	0.0054393
MGP	1.49166	0.120022
LINC01943	1.49155	0.0800183
EIF4A1P12	1.49117	0.403832
GINS1	1.48947	0.0049394
MICB	1.48899	0.0183151
GZMA	1.48825	0.0485374
BST1	1.48667	0.0207568
CDCA4	1.48467	0.00840741
MIR186	1.4827	0.110956
SLC2A10	1.48242	0.0196467
ANXA2P2	1.48206	0.0639513
TMEM255A	1.47745	0.0213366
PXDNL	1.47285	0.0381768
TMEM200A	1.47228	0.0527903
TMEM30B	1.47047	0.0219588
SLC16A4	1.46992	0.0234109
HOXC13-AS	1.46851	0.341564
HMCN1	1.46736	0.0416283
IL1RN	1.46566	0.0793838
UBE2T	1.46416	0.000984631
MND1	1.46388	0.0250369
SPINK8	1.46259	0.143969
MLPH	1.4622	0.134756
JAKMIP2-AS1	1.46211	0.0400856
GATA3	1.45977	0.0892269
PBK	1.45945	0.113171
PIF1	1.45706	0.00626026
PRLR	1.45334	0.065885
DMRTA1	1.45234	0.173989
GLI2	1.45044	0.0380306
AJUBA	1.44907	0.0326514
CACNG4	1.44889	0.0817817
SDK1	1.44799	0.0880882
IGF2BP3	1.44795	0.180078
PLBD1	1.44776	0.0160636
CASC18	1.44756	0.286044
HELLS	1.44743	0.0206963
TBXA2R	1.44495	0.00890649
SP9	1.44479	0.119413
FAM223B	1.44432	0.115967
TAGLN2	1.44312	0.0145367
GJA4	1.4428	0.0161402
ANXA1	1.44069	0.0647865
LOXL1-AS1	1.44015	0.114777
EMP3	1.44004	0.0212783
CTSK	1.43766	0.0551797
MYO3B	1.4362	0.0757874
DOK2	1.43362	0.037602
KDELC2	1.43359	0.0270146
PCNA	1.43339	0.00140128
MNX1-AS1	1.43163	0.276132
MYOM3	1.43121	0.104821
HIST1H2BI	1.43037	0.136141
COL9A3	1.42902	0.116283
RNU6-407P	1.42799	0.118068
PCLAF	1.42724	0.0669741
SPC24	1.42713	0.0506362
TGFB1I1	1.42629	0.0113604
CFAP77	1.42566	0.0756104
NKX3-2	1.42482	0.174487
PTGIR	1.42354	0.021838
MIR30C2	1.42227	0.189329
ZBTB42	1.42119	0.0142158
IGFBP7	1.42077	0.00346509
PTGDR	1.42004	0.179919
DENND6A-AS1	1.42002	0.0453525
HIST1H3E	1.41653	0.028625
RGS16	1.416	0.0106716
CAVIN3	1.41378	0.052924
SLC38A4	1.41322	0.187663
MMP15	1.41223	0.0162971
BNC2	1.41117	0.0734008
CYR61	1.41009	0.127114
ANO9	1.40795	0.0862805
MSC	1.40742	0.049778
KIF26A	1.40589	0.0806103
TP53I3	1.4042	0.00970204
SELP	1.4035	0.25403
ITGB6	1.40238	0.0808453
ZSCAN12P1	1.40215	0.00580586
ACTA2	1.40151	0.0164092
LINC02367	1.40094	0.227851
ADAMTS3	1.39782	0.0836813
ODC1	1.39772	0.00743344
DCX	1.39713	0.229366
RNASE2	1.39653	0.0423264
ZNF300	1.39616	0.00781658
MATN3	1.39558	0.0435259
TRIP13	1.39552	0.0163015
MYZAP	1.39391	0.105161
CTGF	1.39352	0.0478454
TRPA1	1.39169	0.404793
HIST1H2BN	1.39126	0.00743624
TNRC18P3	1.39073	0.0320352
SAMD9	1.38953	0.0216414
CDT1	1.38731	0.0133235
GINS4	1.3856	0.0216131
KIF20B	1.38524	0.00932411
TMEM159	1.38473	0.00119868
BAMBI	1.38453	0.0498386
HOXD-AS2	1.38431	0.108597
HOXD13	1.38275	0.399631
PTGES3P1	1.3818	0.0974653
MACC1	1.38172	0.0265452
LAMC3	1.38067	0.0788323
VIM	1.38036	0.0251565
TBX18	1.38023	0.0540734
HIST1H4A	1.37957	0.00801428
APCDD1L-DT	1.37943	0.121552
ZNF436	1.37836	0.00111232
SULF2	1.37792	0.0249197
TSKU	1.37748	0.0344231
GRHL1	1.37647	0.0299133
PLXDC1	1.37637	0.0166992
KRT8	1.37436	0.139829
EVC	1.374	0.0181724
CD8A	1.37282	0.0187077
LRRN4CL	1.37231	0.0920887
CEMIP2	1.37189	0.00882996
CCL8	1.3718	0.0315512
ZNF850	1.37053	0.00245207
MOCOS	1.36868	0.10032
MYOSLID	1.36827	0.360606
AQP7P3	1.36608	0.323085
CCER2	1.36427	0.144138
EZH2	1.3639	0.0308067
CDCA7L	1.36377	0.0359276
RAD51AP1	1.36313	0.0156071
EFNB1	1.36297	0.0207282
CA3	1.36166	0.0982313
TYMS	1.36155	0.00823024
SVIL	1.36081	0.0433335
FAM72B	1.36033	0.0186857
PCDHB17P	1.36021	0.0436322
ST6GALNAC2	1.35953	0.00886779
CCND1	1.35917	0.021881
SPATA18	1.35895	0.0918383
CDC42BPG	1.35864	0.0492684
INHBB	1.35858	0.00538037
KPNA2	1.35724	0.00267539
CDRT1	1.35623	0.189366
FAM181A	1.35463	0.040537
DTL	1.35368	0.0685183
CD36	1.3528	0.0544637
PDE5A	1.35146	0.0207962
LYPD3	1.34961	0.0218078
MCM6	1.34906	0.00565525
CYSLTR1	1.34871	0.0381058
HMGA2	1.34848	0.261077
GJD3	1.34721	0.0774755
JAML	1.34702	0.0483995
DRAM1	1.34654	0.00341342
CHAD	1.34576	0.323033
DMBX1	1.34482	0.318125
ULBP2	1.34441	0.00420238
LINC00488	1.34419	0.167426
ABCC3	1.33975	0.107711
CALD1	1.33972	0.0207776
CCDC168	1.33946	0.0202155
ZNF618	1.33886	0.00202032
ITGA3	1.33786	0.047186
ASF1B	1.33773	0.051196
NAMPTP1	1.33714	0.163632
RIPOR3	1.33699	0.0164588
SERPING1	1.33339	0.01466
NDUFA4L2	1.33338	0.00734106
RPL21P5	1.33126	0.29831
TMEM132E	1.33078	0.087891
S1PR3	1.33018	0.024795
FABP4	1.32992	0.144214
RDM1	1.32959	0.0711288
RN7SL573P	1.32919	0.151928
NEUROD4	1.32864	0.358747
LBH	1.32862	0.00205946
HIST1H2BF	1.3278	0.0214343
PHETA2	1.32537	0.0202062
TRAM2	1.32508	0.0187611
LINC00466	1.32349	0.333944
CD74	1.32109	0.0122285
TNNI3	1.32084	0.296298
MGST1	1.32046	0.131136
CETP	1.31989	0.0564935
LRRC37A9P	1.31929	0.152555
RAB27A	1.31899	0.034963
KLHDC7A	1.31739	0.238364
ITGB5	1.31574	0.0177423
CXCL10	1.31499	0.0966821
GJA5	1.31365	0.0748147
IKZF3	1.31364	0.0752663
PALM3	1.31332	0.0614069
SLPI	1.31279	0.238758
LCK	1.3126	0.0657228
LINC00933	1.31196	0.0328643
STK17A	1.31036	0.00961115
LDLR	1.31025	0.0217773
ARSI	1.30945	0.0724137
C1orf226	1.30785	0.0196517
PRF1	1.30732	0.108134
MYOF	1.30727	0.050541
IGFBP7-AS1	1.30687	0.00494099
EPHB2	1.30598	0.0166795
VCL	1.30514	0.0116039
RN7SL333P	1.3042	0.0772867
PCDHGA11	1.3022	0.138976
C2orf48	1.30216	0.0598594
LAMC1	1.30015	0.0232397
CD300E	1.29987	0.147939
COL6A1	1.29971	0.0736031
SNX18P13	1.29968	0.38571
ULBP3	1.29868	0.0763363
BLZF2P	1.29859	0.0869858
WDHD1	1.29787	0.0120957
NR5A2	1.29604	0.0497559
NR4A3	1.29528	0.0250619
HAP1	1.29471	0.0818925
FKBP9P1	1.29448	0.0467905
MYL12A	1.29439	0.00893296
MPEG1	1.29409	0.0201132
ANKRD20A21P	1.29378	0.455018
GAPT	1.29211	0.0436246
KLF17	1.29197	0.176804
ITGB1	1.29184	0.0178955
PODN	1.29159	0.0592862
STC2	1.2912	0.116431
IGSF3	1.29092	0.0716345
ZNF724	1.29039	0.0119592
HMGN2P5	1.28914	0.0348711
RARB	1.28797	0.0109328
CD44	1.2874	0.0660499
CTSC	1.28603	0.00654241
DLX6-AS1	1.28582	0.2361
DMRT3	1.28552	0.284599
FPR3	1.28514	0.0260486
RBMS3-AS3	1.28491	0.0844351
F2RL3	1.28489	0.122999
FAAP24	1.28412	0.021121
P3H2	1.28221	0.0278981
FOSB	1.28165	0.193658
TNFRSF11A	1.2816	0.00849902
CD2	1.28157	0.0646383
TCF19	1.28133	0.0430551
E2F7	1.28006	0.141145
HSPG2	1.27927	0.0510106
ANO6	1.27661	0.0019895
PCDH18	1.2759	0.0462058
TMEM217	1.27474	0.000568599
TUBB	1.27473	0.000524952
ZWILCH	1.27472	0.00651447
RN7SL735P	1.27472	0.103655
ITPR3	1.2741	0.142111
TAC4	1.27309	0.212195
ALX3	1.27274	0.141101
SBSPON	1.27239	0.258329
SNRPGP10	1.27211	0.177962
ZNF474	1.27144	0.0533893
SLC26A2	1.27045	0.0041232
IGFBP5	1.26927	0.0938637
GPR183	1.26872	0.0127633
HLA-DPA1	1.26842	0.0164292
RUNX1	1.26806	0.0981766
CFAP45	1.26702	0.0263768
SERPINF1	1.26642	0.0619841
KIRREL1	1.26583	0.0552996
XRCC2	1.26503	0.0491468
LINC02251	1.26405	0.0808034
EHD4	1.2632	0.00189029
BZW2	1.26296	0.0072416
RRM1-AS1	1.25989	0.120304
KCNJ8	1.25965	0.0195294
HLA-DRA	1.25826	0.019354
ADAM12	1.2548	0.15271
CTSH	1.25477	0.048302
PLA2G4A	1.25462	0.0271301
PDE6A	1.25428	0.364837
HAS2	1.25229	0.169154
TMPO	1.25195	0.00372027
CHST14	1.2513	0.016529
ATP8B1	1.2507	0.018617
TMEM158	1.25056	0.0582073
TSPAN12	1.25054	0.163213
MIR4746	1.24994	0.0855533
DACT2	1.24971	0.308509
FAM72C	1.24899	0.0582413
CD14	1.24855	0.0103779
FGF5	1.24682	0.265869
FZD6	1.24646	0.0777808
HIST1H3A	1.24507	0.0555465
FRMD6	1.24457	0.0215808
ARHGAP28	1.24431	0.114344
E2F1	1.24429	0.0119019
FAM81B	1.24395	0.197238
ZNF117	1.24352	0.0104129
FOXS1	1.24297	0.0240172
FLT4	1.24286	0.0105231
APOBEC3C	1.24278	0.020945
GXYLT2	1.24255	0.0678353
TNFRSF1A	1.24154	0.0126984
LOXL2	1.24116	0.1168
IL2RB	1.24088	0.0310246
HOTAIR	1.24001	0.343115
BARX1	1.23951	0.321807
CENPM	1.23781	0.107259
IFITM1	1.2377	0.0716255
SMC4	1.23742	0.0394782
CD3E	1.23712	0.0574035
EVA1A	1.23707	0.196985
GNB4	1.23625	0.01004
MCEMP1	1.23522	0.23191
CSPG4P13	1.23365	0.0546282
RARG	1.23347	0.00015011
TRIM67	1.233	0.224292
PDZRN3	1.23255	0.0104194
CTNNAL1	1.23241	0.00598853
VSX2	1.23154	0.301939
HLA-DPB1	1.22952	0.0193078
RNF43	1.22941	0.221254
MET	1.22922	0.148648
PROM1	1.22889	0.101045
LGALS3	1.22885	0.0920999
COL11A1	1.22733	0.218279
MYL9	1.22667	0.0314226
CRYZ	1.22481	0.00766423
ETS1	1.22436	0.00589273
HIST1H2BJ	1.22289	0.0765546
MIR708	1.22272	0.183093
KDELR2	1.2213	0.0110771
CREB3L1	1.22026	0.18885
CPA4	1.22012	0.153281
ELF4	1.21966	0.0701193
PDGFRB	1.21884	0.0501423
SHISA3	1.21838	0.215651
PYHIN1	1.21726	0.136616
C9orf64	1.217	0.0122849
PLPPR1	1.2164	0.241576
NT5DC2	1.21636	0.0385098
CLCF1	1.21605	0.175436
CLEC5A	1.21419	0.128357
TICRR	1.21377	0.0850314
CD276	1.21251	0.012749
KLF10	1.21187	0.00650272
SNORD114-13	1.21067	0.231611
CD96	1.20937	0.0599916
HIST1H2BB	1.2093	0.182373
BTN2A2	1.20852	0.00207909
PTK7	1.20801	0.0161662
PRRX1	1.20762	0.0526691
ARHGAP29	1.20739	0.0878251
MCM4	1.20702	0.0098769
WDR62	1.20676	0.0181778
CDKN2C	1.20615	0.0398215
GPR20	1.206	0.202171
ITPRIPL2	1.20423	0.0070799
MEDAG	1.20343	0.170565
RPS2P55	1.2033	0.13471
SLIT2	1.20276	0.20315
GPRC5D-AS1	1.20207	0.220162
SNHG18	1.20156	0.0234398
BTLA	1.20109	0.211175
RBBP8	1.20084	0.0142479
PPIC	1.20053	0.0653044
CD99	1.20011	0.0235797
ESM1	1.19886	0.243845
BCL3	1.19779	0.0502588
KDELC1	1.1957	0.00833897
OSTM1-AS1	1.19519	0.0591287
FBXO5	1.19462	0.0217369
CLEC12A	1.19445	0.10053
HSPB6	1.19299	0.0339239
RHOQP1	1.19145	0.0882477
HNRNPCP7	1.19133	0.18325
OMP	1.19133	0.191773
ORC6	1.19057	0.0146897
SPRY1	1.19054	0.075674
C10orf55	1.19033	0.20477
VWA5B1	1.1895	0.101525
DACT1	1.18948	0.00802082
GGN	1.18887	0.0590935
NEURL1B	1.18739	0.00601712
WDR72	1.18721	0.453572
BRCA2	1.18714	0.0644803
SH2D2A	1.18665	0.14699
POLE2	1.18663	0.0482158
ENG	1.18662	0.00931993
CHSY1	1.18605	0.0058243
KLHL14	1.18592	0.258055
PRIM2	1.1859	0.0149837
IL17RD	1.18565	0.0905698
CST7	1.18551	0.112233
HIST1H4I	1.1851	0.0532971
TES	1.18452	0.0437136
POLQ	1.18353	0.0985396
LMO7-AS1	1.18322	0.157168
TMEM173	1.18308	0.00934658
CDCA3	1.18271	0.0669624
LINC01615	1.18223	0.34091
NAALADL1	1.18173	0.0754112
RN7SL219P	1.18162	0.15116
ATP11C	1.17943	0.0367121
TLR8	1.17914	0.0513392
PODXL	1.17876	0.000835264
LINC01426	1.17846	0.222975
C5orf34	1.17805	0.0205513
NOTCH3	1.17679	0.0301795
CFAP299	1.17638	0.39392
ACP5	1.17473	0.136406
SPON2	1.17373	0.0782752
ACTL6A	1.1732	0.00221664
LAMA4	1.1729	0.0362061
EVC2	1.17234	0.130279
PCDHGB6	1.17143	0.0646533
SEMA3C	1.17116	0.196892
SAMD3	1.17091	0.218022
TIGIT	1.16928	0.112861
LINC02475	1.16852	0.428475
SLC1A5	1.16815	0.0599486
PCDH11Y	1.16671	0.298148
EXOC3L1	1.16563	0.0414999
HOXB7	1.16536	0.295865
SLFN12	1.16521	0.0637639
FOSL2	1.16483	0.026255
LMOD1	1.16439	0.000714156
MBNL3	1.16281	0.0229823
PI4K2B	1.16279	0.0159028
PGF	1.16216	0.0582186
ADGRA2	1.16018	0.0288576
MYH11	1.16014	0.0755828
MOV10L1	1.15951	0.137985
FANCD2	1.15878	0.0702423
NANOGNBP3	1.15791	0.250977
BRIP1	1.15781	0.0730163
TGFBR1	1.15763	0.00434005
ETV2	1.15703	0.0454204
CHPF	1.15678	0.0221232
SOX4	1.15534	0.143844
ZNF663P	1.15485	0.022501
MT1A	1.15262	0.0912301
PDIA5	1.15244	0.0461231
YAP1	1.15186	0.0708269
NECTIN2	1.15173	0.00299795
HOXB-AS1	1.15056	0.216738
IGFBP3	1.15027	0.235275
ECM2	1.1499	0.0643157
KDR	1.14877	0.0224778
ESPL1	1.1484	0.10868
DEPDC1B	1.14762	0.0747231
TIFAB	1.14532	0.112348
S100A3	1.14516	0.12704
LAPTM4B	1.14507	0.0418847
FLRT2	1.14441	0.149915
CHST13	1.1443	0.0886528
PXDC1	1.14329	0.00707566
CD48	1.14298	0.0446392
KCNN4	1.14289	0.226814
KNSTRN	1.14212	0.000791445
LINC00575	1.14033	0.288225
EME1	1.13942	0.0666204
DSN1	1.13849	0.023832
PCDHB1	1.13807	0.154839
GINS3	1.13798	0.00653904
CLIC1	1.13729	0.082287
PCDHA10	1.13716	0.122276
GRP	1.13688	0.302848
LTBP1	1.13646	0.148831
VWF	1.13517	0.00971179
HMGB2	1.1351	0.0159096
FKBP14	1.13479	0.0115365
GLI3	1.13433	0.0545718
NMUR1	1.13376	0.125954
ITGB4	1.13366	0.0404717
WNT6	1.1323	0.0678597
CEP152	1.13206	0.00619547
SERPINA5	1.13166	0.200042
PAPPA	1.13085	0.242854
COLEC12	1.13065	0.0753831
FAM198A	1.12987	0.0357295
CGAS	1.1291	0.0974932
CELSR1	1.12873	0.193656
CMTM3	1.12864	0.0216211
ATAD2	1.12486	0.0236476
FABP7	1.12453	0.119054
PCDHB15	1.12428	0.0357487
MIR3685	1.12427	0.0972795
LCTL	1.12423	0.0409311
IL13RA2	1.12333	0.19707
MX1	1.12197	0.0343626
IGSF1	1.12147	0.251498
TRIB2	1.12139	0.0558923
ABRACL	1.121	0.00929133
SLC44A5	1.12097	0.0908185
FKBP10	1.12094	0.0774311
EGR1	1.1206	0.0690271
PDLIM4	1.11841	0.118608
JPH2	1.1183	0.101004
EPHB4	1.11652	0.104227
PCDHA6	1.11634	0.213265
SLCO5A1	1.11537	0.248108
CD5	1.11445	0.0876243
MALT1	1.11392	0.0316399
SELENON	1.11382	0.00369491
MYBL1	1.11282	0.0104111
SLFN13	1.11266	0.0728839
ZNF469	1.11152	0.0545045
ACTN1	1.11137	0.0172094
ZDHHC12	1.11104	0.0294505
SAGE1	1.1109	0.406475
ADAM9	1.1101	0.0253522
OVCH1-AS1	1.10988	0.285236
HIST1H2AE	1.10972	0.0692115
RN7SKP151	1.10836	0.382139
HAPLN1	1.10796	0.149654
HOXA7	1.10745	0.397354
COL22A1	1.10635	0.142219
RCN3	1.10527	0.111181
FGF11	1.10526	0.0940046
MYD88	1.1046	0.00944807
TPTE2P3	1.1044	0.336377
PGAM2	1.10407	0.145595
FOXL2	1.10393	0.144617
NEDD1	1.10392	0.0157954
NR4A1	1.10325	0.0823713
ZNF90	1.10242	0.0266979
LTF	1.10155	0.306066
PITX2	1.10061	0.509314
FST	1.09993	0.148074
LAGE3P1	1.09908	0.195611
TRAC	1.09888	0.0889995
SLC18A1	1.09878	0.294007
CCDC170	1.09867	0.1032
CD244	1.0983	0.127482
ARSE	1.09812	0.00918951
WEE1	1.09769	0.0909921
UTF1	1.09736	0.300216
ST13P4	1.09562	0.198806
KLF5	1.09449	0.221336
NPM1P9	1.09387	0.168851
SMC2	1.09375	0.0142072
MANF	1.0937	0.0503422
CENPW	1.09368	0.0895397
SH2D4A	1.09329	0.106769
GPNMB	1.09328	0.0768133
GGH	1.09312	0.0200619
TBX2	1.09311	0.0950091
G0S2	1.09268	0.156082
MAN1C1	1.09251	0.0191421
RACGAP1	1.09249	0.00805756
RASL11B	1.09195	0.169717
LINC01571	1.09143	0.384141
FILIP1L	1.0911	0.0656888
INHBA	1.0906	0.188742
THSD4	1.08977	0.0943026
MCM8	1.08916	0.0270321
MCAM	1.08906	0.00479472
SIRPG	1.08869	0.140615
DUXAP9	1.08842	0.214157
TENT5B	1.0881	0.130782
ITGA2	1.08747	0.0990582
ARSF	1.08709	0.259294
LIF	1.08705	0.248879
CTSZ	1.08687	0.0304818
CD44-AS1	1.08681	0.193992
NCAPG2	1.08681	0.0291833
SMAD5-AS1	1.08602	0.184357
P2RY6	1.08575	0.0912359
PDGFRL	1.0847	0.216107
BCL2L11	1.08368	0.0220272
MSN	1.08336	0.0206627
TACC3	1.08319	0.0303919
NNMT	1.08271	0.275831
LINC02525	1.08268	0.17892
RPL23AP25	1.08187	0.198208
UBE2S	1.07811	0.0363729
CTSW	1.07808	0.135883
DSP	1.07686	0.0600328
PYCR1	1.07661	0.0731451
SPATA22	1.07607	0.314217
MEX3A	1.07591	0.253523
PCDHA4	1.07499	0.214802
NPY2R	1.07444	0.415151
CMTM6	1.07431	0.0126868
GNG12	1.07373	0.0271174
PLA2G2D	1.07353	0.380835
RFTN1	1.07348	0.0483519
C1RL	1.07309	0.111593
ZNF860	1.07026	0.243169
CXCL12	1.06961	0.0612224
NDNF	1.06936	0.195872
SNX7	1.06918	0.00509299
GEM	1.06896	0.113734
CKAP4	1.06892	0.0150494
GOLT1A	1.06806	0.247289
POC1A	1.06767	0.0360507
LINC02549	1.06745	0.473217
SLC35F2	1.06733	0.0787862
SALL4	1.06646	0.30102
FAM72D	1.0661	0.109531
DUSP6	1.06595	0.0305075
FBLN5	1.06594	0.00906451
TUBA1A	1.06497	0.0169504
MMRN1	1.06364	0.125893
GALNT2	1.06341	0.0030487
TPM4	1.06308	0.018742
SULT2B1	1.06289	0.183177
ANKRD20A4	1.06265	0.189342
B3GNT5	1.06261	0.0985808
NUDT1	1.0626	0.00484372
MED4-AS1	1.06248	0.106159
AIM2	1.06143	0.077286
APLN	1.0612	0.10128
MAP3K20-AS1	1.05946	0.124259
VIM-AS1	1.0593	0.0989498
SIM2	1.05903	0.238574
CEMIP	1.05669	0.157146
GRN	1.05636	0.0140793
ACTG1	1.05602	0.00403077
TFAP2C	1.0555	0.274518
TWIST1	1.05401	0.228689
FHL2	1.05321	0.158996
JPT1	1.05317	0.0441398
PDIA3	1.05272	0.0134873
ZNF114	1.05192	0.0224197
GBP2	1.05185	0.164181
STIL	1.05108	0.0588489
DPY19L2	1.05107	0.0340339
EMB	1.05104	0.0870062
STK32B	1.05092	0.223483
INS-IGF2	1.04965	0.236364
ANKRD26P4	1.04957	0.243779
GOLGA8H	1.04948	0.0919821
NLGN4X	1.0492	0.0499999
FOLR1	1.04892	0.152499
CDK15	1.04813	0.153386
ELANE	1.04775	0.268474
CENPI	1.04767	0.0918813
B3GNT9	1.04726	0.0635312
RN7SL204P	1.04721	0.35988
CD300LB	1.04701	0.157051
F2RL1	1.04701	0.222205
SVOPL	1.04593	0.337236
BATF	1.04549	0.0890913
CHST9	1.04546	0.332709
PIK3CD-AS2	1.044	0.329677
MATN4	1.04397	0.286921
HIF1A-AS1	1.04348	0.100044
GLRA2	1.04265	0.236154
SH3BP4	1.0421	0.00595068
ZBED6CL	1.04069	0.138827
ARPC1B	1.04064	0.0624377
MPZL2	1.04061	0.0485401
PI15	1.0406	0.110164
ZNF334	1.04059	0.000568565
SAMD5	1.04046	0.09348
RBMS3	1.04011	0.0645702
NRP1	1.03969	0.108536
NES	1.03871	0.0979714
FCGR3A	1.03768	0.0495268
INSC	1.03765	0.408236
SLC35F1	1.03733	0.0719223
LINC00857	1.03712	0.392225
LMNA	1.03654	0.0407539
GLT8D2	1.03611	0.136073
LPAR4	1.03605	0.255828
LRRC25	1.03517	0.0690119
ELOVL3	1.03505	0.255474
MRC2	1.03466	0.122723
ASS1	1.03455	0.130975
S100A11	1.03454	0.12172
TMEM272	1.0345	0.375246
HIST1H4D	1.0315	0.0930148
RGS17	1.03115	0.0580548
CIP2A	1.03103	0.0249183
BPIFB2	1.0308	0.426704
POU3F4	1.03043	0.272913
ZNF217	1.03024	0.11019
ZNF887P	1.03018	0.134319
OTOS	1.02987	0.326325
FAM167B	1.02873	0.0791646
JPT2	1.02824	0.0122299
CD3G	1.02774	0.145054
PTGER4	1.02691	0.122288
ARHGEF5	1.02651	0.226503
HIST1H1C	1.02561	0.0616846
RHBDF1	1.0253	0.0337156
SLC39A1	1.025	0.0126197
EMP1	1.02486	0.100299
SOCS3	1.02444	0.22459
ISLR	1.02378	0.204597
KCNE3	1.02377	0.0180477
MAP3K1	1.02184	0.0663435
CDC7	1.02086	0.0183083
LINC02084	1.02055	0.141161
CXCL14	1.02043	0.192126
SLC1A7	1.02043	0.296547
LEMD1	1.01924	0.137724
RIBC2	1.01847	0.338463
LINC00645	1.01832	0.423145
LILRA5	1.01829	0.124154
TMX1	1.01826	0.0168685
ST14	1.01812	0.143955
ERI1	1.01805	0.021455
S100A10	1.01758	0.120307
MYH9	1.01543	0.0274374
SLN	1.01531	0.32003
PRRX2	1.01349	0.280741
MSX2	1.01293	0.256173
GRAP2	1.01248	0.148095
IKBIP	1.01236	0.0371561
UACA	1.0118	0.0371224
ILDR1	1.01175	0.356161
RN7SL297P	1.01134	0.312532
MIR621	1.01038	0.0397962
TNMD	1.00902	0.391492
OR7E14P	1.00879	0.214967
MX2	1.00857	0.199683
HIST1H4F	1.00848	0.157515
ECE1	1.00832	0.0316907
PLEKHG2	1.00781	0.0350677
ITGB3	1.00772	0.126057
ZNF683	1.00617	0.292342
TDGF1	1.00578	0.342467
ST20	1.00471	0.17041
LPCAT1	1.00457	0.00339146
ACTC1	1.00377	0.126121
TPST1	1.00363	0.0125907
NOG	1.00345	0.225809
CCNE2	1.0033	0.0516939
ID3	1.0019	0.148616
RUNX3	1.00146	0.0466807
LAMA5	1.00118	0.0765476
YBX1P10	1.00026	0.271813
SPPL2A	1.00024	0.0164809
CLDN23	1.00003	0.137638
DCT	0.999376	0.292633
ERRFI1	0.999186	0.231026
B4GALT5	0.999079	0.000526005
TRIM5	0.998093	0.0926375
RUNX2	0.996745	0.169707
MYO5B	0.996274	0.137568
DHFR	0.995697	0.0385416
FCRL5	0.995056	0.391251
SIGLEC22P	0.994682	0.092524
MCM3	0.992981	0.0129208
TIMELESS	0.992788	0.0445127
TNFSF4	0.99247	0.197135
MEGF6	0.991842	0.127225
GCOM1	0.991209	0.346657
CDX1	0.9909	0.391208
SNHG26	0.990357	0.219002
CYTOR	0.99025	0.101929
EEF1A1P19	0.989927	0.046312
CLEC4E	0.989745	0.152275
RNF185-AS1	0.989142	0.159574
IL21R	0.988202	0.133485
TEX26	0.988192	0.147873
CALR	0.98808	0.0451982
COL4A2-AS1	0.987898	0.213413
MEIS3P1	0.987827	0.0662438
TRAIP	0.987576	0.0466603
TAGLN	0.987102	0.0956568
KCNS3	0.986885	0.108579
MR1	0.986883	0.0446724
DBF4	0.98681	0.0487903
LINC01965	0.98664	0.466172
BARD1	0.985823	0.0551481
DDX12P	0.985803	0.107959
CLIC6	0.985612	0.254633
ZNF560	0.985607	0.427427
TBX15	0.984446	0.175694
IFITM2	0.984176	0.102718
EPHB3	0.983121	0.144717
PRR15	0.983079	0.0644804
FCGR2A	0.981811	0.0844784
CKAP2	0.981627	0.0185161
PCDH12	0.980858	0.049346
CRB2	0.980379	0.0894925
ICAM1	0.980055	0.162312
LPAR6	0.979637	0.0486747
CYP2S1	0.978719	0.0778653
BTN2A3P	0.978708	0.077409
CALHM6	0.978252	0.0875183
CA12	0.97795	0.210757
NEMP2	0.977599	0.030795
PCOLCE-AS1	0.977053	0.304412
GPX7	0.976944	0.027903
CASP3	0.976792	0.0832525
DTX3L	0.976634	0.0442346
PDIA6	0.976288	0.0250178
SH2B3	0.975922	0.0349147
RP2	0.975751	0.0346925
AMMECR1	0.975289	0.0294278
TRPC6	0.975053	0.16164
TP73	0.973906	0.233735
HIF1A	0.973169	0.0672769
CKS1B	0.972858	0.0380937
PLOD2	0.972488	0.119245
CCL18	0.972242	0.500231
NMU	0.971308	0.262517
LSM12P1	0.970475	0.244189
LINC02542	0.970433	0.207805
WNT11	0.970431	0.151448
RHPN2	0.96989	0.0727228
TM4SF1	0.969864	0.051395
RAB32	0.967684	0.020657
FAM126A	0.966905	0.0697795
CAVIN1	0.966616	0.0625105
VANGL1	0.966162	0.0672578
NXT2	0.965955	0.0352399
PRRG4	0.965803	0.131231
FAT1	0.965507	0.0233352
ANKRD10-IT1	0.965484	0.00916414
KLHL13	0.965452	0.128037
KITLG	0.96508	0.112311
GRB14	0.964173	0.155857
GJC1	0.962224	0.0360112
OAS2	0.961913	0.139167
LIMA1	0.961643	0.129409
CYP4F29P	0.960027	0.361825
TRPV2	0.960009	0.0411912
KIF26B	0.959815	0.0750429
THBS2	0.959017	0.151176
KIF24	0.958805	0.0301594
MIR6512	0.958772	0.212558
WSCD1	0.958573	0.247224
FABP5	0.958425	0.203509
HELZ2	0.958271	0.153799
RRM1	0.957063	0.0104936
CDH5	0.956962	0.0900618
AP1S2	0.956893	0.0361462
NME8	0.956697	0.164051
VAT1	0.956462	0.0385542
AUNIP	0.955343	0.100728
CD6	0.955206	0.14404
LINC01579	0.955037	0.300268
CNN3	0.954845	0.01172
IRF2BPL	0.954744	0.000162364
PDPN	0.954587	0.240509
KL	0.953411	0.235942
ZNF257	0.952721	0.285074
SLAMF6	0.95254	0.197815
LRR1	0.951661	0.0247212
IFI30	0.951649	0.258057
CYBB	0.951312	0.0361028
PPIB	0.950635	0.0258846
FAM20C	0.950171	0.0996548
HYLS1	0.950093	0.0593166
C1QC	0.948225	0.0680863
TOR4A	0.947933	0.0533357
CYP4F2	0.947641	0.360561
CHIT1	0.946304	0.2454
MRC1	0.946267	0.229998
SOWAHC	0.945919	0.0129081
MIR4435-2HG	0.944386	0.0898142
CHEK2	0.944116	0.0714022
FEN1	0.943856	0.0271345
NQO1	0.942319	0.124078
NOD1	0.942144	0.136382
P2RY10	0.940828	0.255557
SCRG1	0.940466	0.121963
EPO	0.940239	0.334692
TMEM106C	0.940149	0.0227646
ATAD5	0.940082	0.0710288
IFI16	0.939449	0.064089
THNSL2	0.939355	0.223796
NRM	0.939296	0.0832826
MIR6124	0.939037	0.303141
DAP	0.938885	0.00314524
C4orf46	0.938646	0.0472662
LINC01842	0.938443	0.237529
GLIPR1	0.938094	0.04021
HAUS1	0.937919	0.0276678
HSH2D	0.937716	0.22388
HSD3B7	0.937714	0.133798
SOHLH2	0.937032	0.25191
FIGNL2	0.936699	0.177511
FABP5P7	0.936123	0.236925
KNTC1	0.935536	0.0976544
MIR548AA2	0.935493	0.319497
PTPRG	0.93437	0.0384642
LINC01711	0.93365	0.269887
SDK2	0.933539	0.192435
CTSS	0.933411	0.034392
MESP2	0.933328	0.306379
CD4	0.932534	0.0384631
CFD	0.932049	0.178041
LAPTM4A	0.930897	0.0028179
IL1RL1	0.930832	0.390455
IFI44	0.930631	0.0819925
STK17B	0.930518	0.0522194
VN1R42P	0.929758	0.128336
RNU6-1189P	0.929597	0.414197
CCDC71L	0.929463	0.141876
LMNB2	0.929337	0.0143915
SGCA	0.929097	0.171978
FJX1	0.927517	0.0822378
CHI3L1	0.927409	0.37363
BCOR	0.927009	0.0118138
MEX3B	0.926876	0.178728
PPP1R18	0.926728	0.0301665
FAM111A	0.92664	0.0696462
HIST1H3J	0.926464	0.388419
MIR23A	0.92616	0.388303
TMEM92	0.925794	0.331744
C4A	0.925283	0.161748
NEMP1	0.924876	0.0652367
CA1	0.924817	0.437661
LIMS1	0.92473	0.0330963
IRF7	0.924565	0.129742
GPR4	0.92423	0.0474683
MTFR2	0.922966	0.140996
C1QTNF7	0.922838	0.172542
RNU6-1025P	0.922823	0.355677
LGALS3BP	0.922791	0.0372209
ASB5	0.92265	0.340784
SPN	0.922639	0.0311829
FLNC	0.921984	0.091172
FAM225B	0.92198	0.174504
CHRNA9	0.921958	0.404489
RBL1	0.921892	0.0480305
SHC1	0.921102	0.18965
SYNE2	0.92062	0.131157
IL4R	0.920574	0.181471
CENPO	0.920322	0.00866493
RELL1	0.919691	0.0226281
LHFPL3	0.919495	0.413091
FHL3	0.919018	0.0505261
HEXB	0.918845	0.0143718
SIGLEC11	0.917841	0.106701
BDNF	0.917572	0.328386
C3orf52	0.916981	0.286
ARL4C	0.916204	0.0238025
EIF2S2P3	0.915046	0.320362
GZMH	0.914955	0.267578
MGAT2	0.91422	0.00532764
OXER1	0.913988	0.172822
HLA-DOA	0.913969	0.0738927
CPNE8	0.913246	0.21263
ERBB2	0.913081	0.0582473
MVP	0.912765	0.0977071
MIS18BP1	0.91262	0.0243686
JUNB	0.911844	0.105118
SLC35F5	0.911803	0.0188848
NANP	0.911253	0.0141784
ATP5F1EP2	0.910589	0.174813
SAPCD2	0.91047	0.155915
TMEM87B	0.910401	0.0609388
PLS3	0.910191	0.10445
TACR1	0.909528	0.384841
HIST1H4H	0.909222	0.0178665
SYCP3	0.908321	0.110606
C5orf15	0.908222	0.00289424
RHBG	0.907799	0.413783
ABI3BP	0.907272	0.356879
CHRNA5	0.9071	0.161143
TBC1D8B	0.907002	0.198868
TRPC7	0.906037	0.41694
HIST1H1A	0.905997	0.332282
CD8B	0.905971	0.298993
COL12A1	0.905462	0.161557
TUBB6	0.90539	0.193907
PHEX-AS1	0.905279	0.182591
TP63	0.905135	0.262287
TRGC2	0.904507	0.298599
GRK5-IT1	0.904005	0.36765
MSX1	0.903543	0.0309466
GBP5	0.903389	0.176124
TMEM45A	0.903191	0.268655
IQGAP1	0.903089	0.0960037
VSX1	0.902979	0.285562
ATL3	0.902707	0.0405764
HIST1H4B	0.902687	0.0637089
TNC	0.90255	0.239335
HEYL	0.90207	0.136821
RBM38	0.901832	0.00625106
HACD4	0.901539	0.0650689
HSPA5	0.901216	0.0680023
TMTC1	0.901142	0.234971
MUC16	0.900752	0.367893
NR2F2	0.900583	0.151714
E2F3	0.90002	0.0581798
TGIF2	0.899027	0.103249
TMPRSS7	0.898921	0.421012
KRT75	0.898892	0.429602
DEK	0.898679	0.00835176
CLEC1A	0.898525	0.110983
PCDHB13	0.898444	0.0753858
COTL1	0.898435	0.00490598
EFNA2	0.897975	0.344469
CXCL9	0.897655	0.210942
CASK-AS1	0.896872	0.236091
DOCK11	0.896619	0.0341249
CD7	0.89622	0.147108
MANEA	0.896085	0.0472058
SPAG5	0.895756	0.0490756
FAM184B	0.895591	0.3008
FLNA	0.894726	0.0982534
CHI3L2	0.894627	0.345978
XKR5	0.894209	0.315848
SPINT1	0.894078	0.140744
ULBP1	0.893408	0.218012
RN7SL138P	0.892944	0.101799
PLOD3	0.892793	0.0434962
FAM198B	0.892775	0.168636
ZNF649	0.892163	0.133693
FAM86C1	0.891853	0.0339855
HYAL2	0.890989	0.0157447
LMCD1	0.890906	0.038991
PPP1R3B	0.890704	0.141957
RFWD3	0.890551	0.0120892
WDR34	0.890001	0.0418536
HPGD	0.88966	0.33562
RPA3	0.889512	0.015251
SDC4	0.889193	0.124506
NAT16	0.889028	0.38749
PLAUR	0.888623	0.259251
FOXD2-AS1	0.888508	0.310255
TSPAN9	0.888022	0.094277
TRIM21	0.88774	0.0332658
PRTN3	0.887565	0.408951
CALHM2	0.887404	0.0137331
PALLD	0.88738	0.0343913
ADPRH	0.887294	0.0572345
CACNA1C-IT3	0.886543	0.345844
IL2RA	0.885554	0.469969
CCDC169	0.885361	0.274488
KRBOX1	0.885097	0.494574
APOBR	0.884978	0.0966753
IFITM3	0.884958	0.0550061
FOXC1	0.884948	0.04457
FCRL3	0.88481	0.400236
EFEMP2	0.884631	0.0701658
FRAS1	0.884323	0.335031
AHNAK	0.884075	0.122709
PTPN9	0.883503	0.0140866
LTBR	0.883215	0.0915644
MSC-AS1	0.883071	0.212304
IL21-AS1	0.882546	0.515364
RFC3	0.882428	0.0192168
WDR63	0.881998	0.240728
CMPK2	0.881671	0.119591
ITGA8	0.88163	0.0967233
DOK4	0.881559	0.0215245
MMS22L	0.881465	0.0812234
ARSB	0.881314	0.00982288
LINC01844	0.881219	0.414721
PFN1	0.881218	0.0136865
GCH1	0.881062	0.0912532
ACTN4	0.880712	0.0162624
SLIT3	0.880591	0.21163
ESR1	0.879962	0.0902881
LINC01447	0.879685	0.606742
SNTG2	0.879481	0.445638
LINC00346	0.879246	0.179064
BRCA1	0.87863	0.032816
VASH2	0.878604	0.206214
LTB	0.8777	0.155269
RDH10	0.877624	0.128553
FAM43A	0.877218	0.13681
FNBP1L	0.876897	0.0799222
TMEM200B	0.875934	0.251828
IL13RA1	0.875485	0.0377791
APOL1	0.874986	0.194818
LINC01876	0.874809	0.473699
IDH1	0.874092	0.0348221
PCDHB16	0.873944	0.106975
SFT2D2	0.873317	0.00742238
FOXD3-AS1	0.873232	0.283727
HIST2H2AB	0.873137	0.139494
NAGA	0.872904	0.0156577
DIAPH3	0.872753	0.0931954
RNASEH2A	0.872237	0.0415128
NAT1	0.871969	0.127956
UGDH	0.871869	0.0543867
RAC2	0.871642	0.0780642
OR2A1-AS1	0.870941	0.243754
LAMP3	0.870817	0.160629
PSMD6-AS1	0.869801	0.215063
OSTC	0.869222	0.0683951
ERV3-1	0.868735	0.0604841
MYT1	0.8683	0.471077
SDC2	0.868176	0.0766402
VOPP1	0.86797	0.025076
EPSTI1	0.867704	0.147916
ABCC1	0.867371	0.0945872
SKAP1	0.867343	0.303683
SP5	0.866949	0.267439
VASP	0.866932	0.0191512
LINC02384	0.866689	0.38661
CNN1	0.866094	0.0840188
ELK3	0.865886	0.0938329
LINC00887	0.865688	0.471303
LDLRAD2	0.865411	0.140851
ALYREF	0.86525	0.0150168
YBX3	0.865175	0.0753886
LINC02321	0.865136	0.312602
XRN2	0.864473	0.00351888
C18orf54	0.863943	0.0630202
C5AR1	0.863902	0.208059
ZNF680P1	0.863682	0.570722
COQ2	0.863455	0.0115839
FOSL1	0.8631	0.318043
C1RL-AS1	0.862763	0.212605
TUBB2B	0.862618	0.0883718
RPL23AP7	0.861837	0.00186361
KIF25-AS1	0.861739	0.521636
CFH	0.861385	0.186874
GPR65	0.86111	0.142586
CHST6	0.860769	0.0878008
MIR4803	0.859919	0.540388
MIR138-1	0.859468	0.453976
ZIK1	0.859352	0.0182646
CCDC102A	0.859323	0.0441844
SCUBE2	0.858827	0.118988
RBM7	0.858447	0.00387051
SLC22A11	0.858116	0.354241
AKAP14	0.85803	0.456884
NEDD9	0.857966	0.113504
PTPN22	0.857916	0.210943
ITPRIP	0.857163	0.125199
RPL7P24	0.856691	0.322574
RPE65	0.856647	0.269625
SYT8	0.855974	0.467249
PAICSP1	0.855948	0.288836
LINC01158	0.855867	0.131738
PRPH	0.855495	0.260833
IQGAP3	0.855376	0.244143
MCM5	0.855128	0.0567575
SAMHD1	0.854904	0.0080882
JAG1	0.854619	0.107785
LINC01902	0.854605	0.288546
MYO1C	0.85444	0.0865286
KLHDC8A	0.853183	0.195943
PEAR1	0.853015	0.111983
OVCH1	0.852833	0.29672
NLRP12	0.852744	0.352362
ACTR3	0.852183	0.00337402
CARD8-AS1	0.851918	0.0255022
ADAMTS6	0.851918	0.237091
LGALS2	0.849729	0.455011
EBF1	0.849713	0.117608
NRP2	0.849602	0.163865
MSR1	0.849301	0.207633
CSPG4	0.849179	0.122886
IFI27	0.849036	0.0918945
B2M	0.848723	0.033188
ACAA2	0.848668	0.00236463
STBD1	0.84779	0.0263006
PIK3CG	0.847625	0.0848467
CBX8	0.847616	0.0764391
C17orf53	0.847306	0.145656
TWISTNB	0.846945	0.0059094
SLC25A24	0.846875	0.0789581
SLC16A12	0.844801	0.304395
RAD54L	0.844366	0.168968
CCDC126	0.843824	0.0337877
FIGNL1	0.843653	0.0405346
ZC3HAV1	0.843201	0.0397659
RNF122	0.842951	0.160035
BMP6	0.842938	0.140622
VSTM1	0.842317	0.447159
LATS2	0.842224	0.138275
B3GNT8	0.842143	0.0681092
BCO1	0.841688	0.252116
ACLY	0.841608	0.0280267
HERC2P2	0.841529	0.134538
PGM2	0.841486	0.0264663
NBAT1	0.841455	0.287065
CCNF	0.84139	0.0488847
TUBBP1	0.841337	0.13318
PKN3	0.840859	0.104258
PTMAP2	0.840859	0.246064
NTSR1	0.840692	0.458533
PPM1G	0.840675	0.00605878
STOM	0.840085	0.0626249
CBX3	0.840079	0.00987103
TGFBR2	0.839835	0.109145
SLC7A3	0.839787	0.315304
ARHGEF39	0.839727	0.161036
FAM114A1	0.839529	0.0729505
CP	0.839366	0.364274
PAFAH1B3	0.839118	0.108219
PARD6B	0.838874	0.091507
REEP4	0.837867	0.0452135
NXT1	0.837693	0.0554989
RN7SL481P	0.837278	0.142439
ZNF793-AS1	0.83709	0.0582277
HMGN1	0.837002	0.00726744
P4HB	0.836997	0.045493
IL27RA	0.836608	0.0586311
RGS3	0.836171	0.102479
ALDH1A3	0.836159	0.327404
FCGR1A	0.835819	0.0859639
ABHD15	0.834276	0.0469102
FCGR1B	0.833897	0.13296
TNFRSF1B	0.832924	0.0920912
ASIP	0.832883	0.320337
LBR	0.831937	0.0137946
ITGAL	0.831615	0.0393392
ZIC1	0.831495	0.218932
KLF2P2	0.831474	0.449724
HIST1H2AJ	0.83137	0.471136
C1QTNF6	0.830856	0.16928
HIC1	0.830045	0.12465
LINC01132	0.829571	0.181561
LRRC32	0.829425	0.123172
HNRNPAB	0.828235	0.00510146
HMGA1P8	0.828223	0.233245
POFUT1	0.828195	0.0328757
AXL	0.82817	0.0182517
NFIA-AS2	0.828	0.30546
RPN2	0.82746	0.00643871
EHD2	0.827045	0.0975726
LINC01998	0.826439	0.352889
AAED1	0.826008	0.013521
IGSF5	0.825745	0.265926
NUDT9P1	0.824362	0.210322
LINC01936	0.824355	0.284918
LEF1	0.823596	0.137833
HMGB3	0.82349	0.0443429
ARL15	0.823155	0.0349921
NUP37	0.823121	0.0407671
DARS2	0.823076	0.0249017
NKG7	0.822726	0.24165
SOX5	0.82243	0.123426
NRAS	0.822399	0.0241912
CHRFAM7A	0.822297	0.2928
SLC30A7	0.822081	0.0347529
RNF128	0.821954	0.46921
SLC40A1	0.821514	0.219466
SNORD113-2	0.820991	0.598709
ISL2	0.820727	0.29693
ZNF813	0.820615	0.0239504
PAG1	0.819701	0.00670237
UBASH3A	0.819187	0.302855
DDAH2	0.819178	0.0227482
FBXO17	0.819029	0.149423
CREB3L2	0.819009	0.0502487
NGFR	0.818853	0.330149
CD180	0.818648	0.0415189
GOLIM4	0.818607	0.0846536
TIMP2	0.818322	0.0113659
DDOST	0.817535	0.00943831
TREM2	0.817027	0.0325371
LGALS1	0.816531	0.133948
KCTD9	0.816484	0.110404
ALG10	0.816483	0.0665484
[truncated: 13,600 more rows]
